# Supplementary material for: Chemical profiling of Staurogyne stenophylla via UPLC-HRMS and in silico investigation into its anti-inflammatory potential
Source: Front Vet Sci. 2026 Jun 11;13:1805430. doi: 10.3389/fvets.2026.1805430 (PMC13295104; doi:10.3389/fvets.2026.1805430)
Supplement: Supplementary file 1 [file Table_1.XLSX]

## Sheet: 表头说明
表头说明
序号	内容
1	峰号：BPC图上标峰序号
2	NO：序号
3	m/z：母离子质荷比
4	RT/min：保留时间/min
5	Formula：分子式
6	ppm：质量偏差值
7	compound name：化合物英文名
8	adduct：加合离子形式
9	Score： 二级质谱匹配得分
10	PubCHEM CID：Pubchem 数据库CID编号
11	CAS：CAS编号
12	Pathway：NPClassifier 分类pathway层级
13	SuperClass：NPClassifier 分类Superclass层级
14	Class：NPClassifier 分类Class层级
15	SMILES：化学结构信息
16	Product Ion：Top5 产物离子
17	Sample_：样品中离子峰面积
18	RSD：中药复方样品离子峰面积的相对标准偏差
19	Mean：中药复方样品离子峰面积的平均值
20	Herb source：药材归属中文（根据送样表筛选）
说明：表格中空白空值无相关内容

## Sheet: POS
峰号	No	m/z	RT min	Formula	ppm	compound name	adduct	score	PubCHEM	CAS	Pathway	SuperClass	Class	SMILES	Product Ion	YAS202506110031_BBC_1X_6ul_POS1	YAS202506110031_BBC_1X_6ul_POS2	YAS202506110031_BBC_1X_6ul_POS3	YAS202506110031_BBC_1X_6ul_POS4	YAS202506110031_BBC_1X_6ul_POS5	RSD	Mean	Herb source
1	M268T125_3	268.104	2.09	C10H13N5O4	0.2	Adenosine	[M+H]+	0.9998	447270	58-61-7	Carbohydrates	Nucleosides	Purine nucleos(t)ides	Nc1ncnc2c1ncn2[C@H]1O[C@H](CO)[C@@H](O)[C@H]1O	[136.06, 268.1, 119.04, 136.09, 136.04]	3.62116e+10	3.74975e+10	3.47518e+10	3.7528e+10	3.47654e+10	0.0381054	3.61509e+10
2	M132T135_2	132.102	2.26	C6H15NO3	0.8	Triethylolamine	[M+H-H2O]+	0.989	7618	102-71-6				OCCN(CCO)CCO	[132.1, 126.29, 140.81]	5.32166e+10	5.11005e+10	3.85039e+10	5.36448e+10	5.61371e+10	0.137604	5.05206e+10
3	M166T169_3	166.086	2.82	C17H17NO3	0.1	N-(Phenylacetyl)-L-phenylalanine	[M+H-C8H6O]+	0.9993	47579	738-75-0	Amino acids and Peptides	Small peptides	Dipeptides	O=C(Cc1ccccc1)N[C@@H](Cc1ccccc1)C(=O)O	[120.08, 103.05, 166.09, 131.05, 93.07]	2.26871e+10	2.61632e+10	2.35186e+10	2.52091e+10	2.39953e+10	0.0566957	2.43147e+10
4	M253T226_4	253.191	3.76	C14H24N2O2	0.6	1-(1-Adamantyl)-3-(3-hydroxypropyl)urea	[M+H]+	0.9963	2235217	774554-10-8				O=C(NCCCO)NC12CC3CC(CC(C3)C1)C2	[253.19, 194.15, 108.04, 124.11, 166.16]	8.96766e+10	1.04216e+11	1.01279e+11	9.29448e+10	8.81207e+10	0.0749648	9.52472e+10
5	M253T259_4	253.191	4.31	C25H41NO2	16	U-18666A	[M+H-C6H17NO2]+	0.9871	9954083	2855-62-1	Terpenoids	Steroids	Cholestane steroids	CCN(CC)CCO[C@H]1CC[C@@]2(C)C(=CC[C@H]3[C@@H]4CCC(=O)[C@@]4(C)CC[C@@H]32)C1	[253.19, 194.15, 166.16, 136.11, 122.1]	4.36079e+10	5.35627e+10	5.06213e+10	4.84237e+10	4.51509e+10	0.0835256	4.82733e+10
6	M207T268_2	207.138	4.47	C25H40O13	0.2	(3E)-4-(1-Hydroxy-2,6,6-trimethyl-4-oxocyclohex-2-en-1-yl)but-3-en-2-yl 2-O-hexopyranosylhexopyranoside	[M+H-C12H22O11]+	0.7643	129008966		Terpenoids	Apocarotenoids	Megastigmanes	CC1=CC(=O)CC(C)(C)C1(O)/C=C/C(C)OC1OC(CO)C(O)C(O)C1OC1OC(CO)C(O)C(O)C1O	[149.1, 207.14, 189.13, 123.08, 105.07]	7.55556e+09	6.3869e+09	6.49782e+09	6.61162e+09	6.51286e+09	0.0711648	6.71295e+09
7	M235T280_5	235.18	4.66	C14H22N2O	0.1	R 48970	[M+H]+	0.8182	3020332	85098-70-0	Alkaloids	Lysine alkaloids		COc1ccc(CCN2CCC(N)CC2)cc1	[235.18, 108.04, 218.15, 134.06, 148.08]	1.26127e+10	1.73503e+10	1.60154e+10	1.47052e+10	1.39436e+10	0.122764	1.49254e+10
8	M227T292	227.127	4.86	C12H18O4	0.4	Tuberonic acid	[M+H]+	0.7892	5497122	140631-27-2	Fatty acids	Octadecanoids	Jasmonic acids	O=C(O)C[C@H]1CCC(=O)[C@@H]1C/C=C\CCO	[209.12, 191.11, 149.1, 131.09, 227.13]	2.74395e+09	2.21773e+09	2.48858e+09	2.52266e+09	2.52315e+09	0.0749537	2.49921e+09
9	M447T356_3	447.092	5.93	C21H18O11	0.7	Apigenin 7-glucuronide	[M+H]+	0.9992	5319484	29741-09-1	Shikimates and Phenylpropanoids	Flavonoids	Flavones	O=C(O)C1OC(Oc2cc(O)c3c(=O)cc(-c4ccc(O)cc4)oc3c2)C(O)C(O)C1O	[271.06, 447.09, 153.02, 272.06, 119.05]	3.18093e+09	3.88024e+09	3.67985e+09	3.57141e+09	3.30871e+09	0.0799415	3.52423e+09
10	M177T397_2	177.055	6.61	C16H14O6	0.9	(-)-Homoeriodictyol	[M+H-C6H6O3]+	0.9916	73635	446-71-9	Shikimates and Phenylpropanoids	Flavonoids	Flavanones	COc1cc([C@@H]2CC(=O)c3c(O)cc(O)cc3O2)ccc1O	[145.03, 117.03, 177.05, 149.06, 134.04]	3.66039e+09	4.19131e+09	3.67917e+09	3.56335e+09	3.63295e+09	0.0675756	3.74543e+09
11	M439T669_2	439.357	11.16	C47H74O17	0.3	(3.beta.,5.Xi.,9.Xi.,18.Xi.,22.beta.)-22-Hydroxy-25-oxoolean-12-en-3-yl 6-deoxy-.alpha.-L-mannopyranosyl-(1->2)-.beta.-D-xylopyranosyl-(1->2)-.beta.-D-glucopyranosiduronic acid	[M+H-C17H28O15]+	0.8841	45360307		Terpenoids	Triterpenoids	Oleanane triterpenoids	C[C@@H]1O[C@@H](O[C@H]2[C@H](O[C@@H]3[C@@H](O)[C@H](O)[C@@H](C(=O)O)O[C@H]3O[C@H]3CC[C@@]4(C=O)C(CC[C@]5(C)C4CC=C4C6CC(C)(C)C[C@@H](O)[C@]6(C)CC[C@]45C)C3(C)C)OC[C@@H](O)[C@@H]2O)[C@H](O)[C@H](O)[C@H]1O	[439.36, 421.35, 95.09, 439.23, 119.09]	6.07027e+09	5.84721e+09	6.15929e+09	5.97126e+09	5.90462e+09	0.0209711	5.99053e+09
	M90T99	90.0554	1.65	C3H7NO2	0.5	Methylglycinate	[M+H]+	0.9743	69221	616-34-2	Amino acids and Peptides	Small peptides	Aminoacids	COC(=O)CN	[90.06, 90.09]	2.05928e+08	1.83779e+08	1.73408e+08	1.78706e+08	1.98123e+08	0.0724024	1.87989e+08
	M91T649	90.5263	10.82													8.50277e+08	7.91196e+08	6.87833e+08	9.934e+08	6.79302e+08	0.161886	8.00402e+08
	M91T39	90.5264	0.65													3.72465e+08	5.33353e+08	4.99203e+08	3.83411e+08	4.18031e+08	0.162057	4.41293e+08
	M91T157	91.0547	2.61	C7H8O	6.5	Phenylcarbinol	[M+H-H2O]+	0.9989	244	100-51-6	Shikimates and Phenylpropanoids			OCc1ccccc1	[91.05, 91.04, 91.07, 92.06, 91.07]	1.27364e+08	1.66652e+08	1.4189e+08	1.45618e+08	1.3931e+08	0.0992403	1.44167e+08
	M91T291	91.0547	4.86												[91.05, 91.04, 92.06, 92.1]	9.98409e+07	1.431e+08	9.95243e+07	1.2278e+08	1.22751e+08	0.15597	1.17599e+08
	M91T268	91.0547	4.46													1.91213e+08	1.89553e+08	1.83943e+08	1.91119e+08	1.90142e+08	0.0159409	1.89194e+08
	M91T169	91.0549	2.82													1.71082e+08	1.77883e+08	1.74749e+08	1.86415e+08	1.67002e+08	0.0419942	1.75426e+08
	M91T255	91.0549	4.24													2.07291e+08	1.71268e+08	1.86255e+08	1.84872e+08	1.86784e+08	0.0687855	1.87294e+08
	M92T88	91.5429	1.47													1.82247e+08	1.73795e+08	1.64304e+08	1.76981e+08	2.10851e+08	0.0968345	1.81636e+08
	M94T188	94.0456	3.14													1.87302e+08	1.70385e+08	1.73965e+08	1.85043e+08	1.64518e+08	0.0550642	1.76243e+08
	M94T105	94.0456	1.76													3.78099e+08	5.41174e+08	4.50097e+08	4.29009e+08	4.45131e+08	0.131558	4.48702e+08
	M94T88	94.0457	1.47													1.04604e+10	1.04352e+10	9.85971e+09	1.07584e+10	1.07263e+10	0.0345158	1.0448e+10
	M94T73	94.0657	1.21	C6H7N	5.6	Aniline	[M+H]+	0.9989	6115	62-53-3	Amino acids and Peptides+Shikimates and Phenylpropanoids	Small peptides	Aminoacids	Nc1ccccc1	[94.07, 95.05, 96.04, 93.06, 100.02]	2.9022e+08	2.07276e+08	2.16168e+08	2.20732e+08	2.50854e+08	0.143156	2.3705e+08
	M95T88_1	94.5458	1.47													1.85598e+09	1.8517e+09	1.7795e+09	1.93606e+09	1.85502e+09	0.0298602	1.85565e+09
	M95T88_2	95.0443	1.47													1.69126e+09	1.70963e+09	1.60904e+09	1.63423e+09	1.72908e+09	0.0304505	1.67465e+09
	M95T123	95.0494	2.05													1.76504e+08	1.82941e+08	1.76922e+08	1.79791e+08	1.65443e+08	0.0374707	1.7632e+08
	M95T169	95.0496	2.82													1.89325e+08	1.84743e+08	1.75985e+08	1.83546e+08	1.63427e+08	0.0565046	1.79405e+08
	M95T655	95.0861	10.91	C7H12O	5.2	exo-Norborneol	[M+H-H2O]+	0.771	79028	497-37-0	Alkaloids			OC1CC2CCC1C2	[95.09, 95.05, 95.07, 95.06, 96.04]	1.55369e+08	1.5964e+08	1.56757e+08	1.6338e+08	1.58402e+08	0.0193543	1.5871e+08
	M95T266	95.0862	4.43													3.05962e+08	2.81556e+08	2.82961e+08	2.99792e+08	3.03908e+08	0.0397002	2.94836e+08
	M97T468	97.0288	7.8													1.37843e+08	1.48357e+08	1.50349e+08	1.4151e+08	1.43291e+08	0.0352662	1.4427e+08
	M97T645	97.0288	10.74													1.30633e+08	1.38713e+08	1.35056e+08	1.33471e+08	1.31839e+08	0.0234898	1.33942e+08
	M97T246	97.0288	4.1													9.99285e+07	1.08488e+08	1.04883e+08	1.29644e+08	1.26767e+08	0.117685	1.13942e+08
	M97T212	97.0288	3.53													1.29371e+08	1.50516e+08	2.0811e+08	1.57295e+08	1.43366e+08	0.190221	1.57732e+08
	M97T156	97.0288	2.6													1.63491e+08	1.29335e+08	1.76165e+08	1.44654e+08	1.48166e+08	0.118217	1.52362e+08
	M97T309	97.0288	5.14													2.1972e+08	2.2312e+08	2.10475e+08	2.36568e+08	2.1621e+08	0.0441744	2.21219e+08
	M97T557	97.0288	9.28													1.45561e+08	1.08406e+08	1.55241e+08	1.09676e+08	1.49213e+08	0.169929	1.33619e+08
	M97T330	97.0289	5.5													1.12566e+08	1.25265e+08	8.62214e+07	1.20497e+08	1.07686e+08	0.137279	1.10447e+08
	M97T222	97.0289	3.7													1.50506e+08	1.35806e+08	1.3514e+08	1.31949e+08	1.48132e+08	0.0598505	1.40306e+08
	M97T528	97.0289	8.81													1.21905e+08	1.19552e+08	1.46711e+08	1.15438e+08	1.29724e+08	0.0975348	1.26666e+08
	M97T572	97.0289	9.53													1.80342e+08	1.96468e+08	1.95221e+08	1.92109e+08	1.86487e+08	0.035194	1.90126e+08
	M97T378	97.0289	6.3													2.52499e+08	2.40595e+08	2.37426e+08	2.52566e+08	3.42388e+08	0.165029	2.65095e+08
	M97T360	97.0289	6													1.85269e+08	1.17626e+08	1.77253e+08	1.81609e+08	1.88271e+08	0.173931	1.70006e+08
	M97T255	97.029	4.24													1.85972e+08	1.62718e+08	1.71474e+08	1.5536e+08	1.68851e+08	0.0674925	1.68875e+08
	M97T296	97.029	4.94													1.28514e+08	1.18059e+08	1.0766e+08	1.30808e+08	1.0305e+08	0.104501	1.17618e+08
	M97T321	97.029	5.34													1.1258e+08	1.09663e+08	1.66329e+08	1.24043e+08	1.4996e+08	0.186347	1.32515e+08
	M97T634_1	97.029	10.57													1.06819e+08	1.14289e+08	1.16685e+08	1.12457e+08	1.09162e+08	0.0352535	1.11882e+08
	M97T419	97.029	6.98													1.27443e+08	1.24215e+08	1.31966e+08	1.23041e+08	1.33717e+08	0.0365415	1.28077e+08
	M97T238	97.029	3.97													1.35909e+08	1.2486e+08	1.26332e+08	1.28335e+08	1.31011e+08	0.0337266	1.29289e+08
	M97T518	97.0291	8.63													1.0781e+08	1.46097e+08	1.06945e+08	1.53261e+08	1.01378e+08	0.1992	1.23099e+08
	M97T456	97.0291	7.59													2.33072e+08	2.15754e+08	2.22537e+08	2.19707e+08	2.27935e+08	0.0304818	2.23801e+08
	M97T644	97.0655	10.73	C6H10O2	4.6	4-Hydroxyhexenal	[M+H-H2O]+	0.7448	5283314	160708-91-8	Fatty acids	Fatty acyls	Fatty aldehydes	CCC(O)/C=C/C=O	[97.07, 97.03, 95.05, 97.08, 97.04]	1.13568e+08	1.17586e+08	1.15093e+08	1.22784e+08	1.16975e+08	0.0298656	1.17201e+08
	M97T634_2	97.0656	10.57													1.00032e+08	1.00461e+08	1.0162e+08	1.03325e+08	9.85124e+07	0.0178782	1.0079e+08
	M98T74	97.9919	1.24													2.47316e+08	2.02813e+08	2.58327e+08	2.666e+08	2.29535e+08	0.105521	2.40918e+08
	M98T89	98.014	1.48													9.55579e+08	9.39939e+08	9.21028e+08	9.35948e+08	9.38755e+08	0.013111	9.3825e+08
	M99T114	98.9847	1.9													1.66574e+08	1.58663e+08	1.78803e+08	1.72408e+08	2.2011e+08	0.13376	1.79312e+08
	M99T162	99.0445	2.7													1.77536e+08	1.28112e+08	1.25856e+08	1.36038e+08	1.3815e+08	0.148747	1.41139e+08
	M100T88	100.025	1.47													1.38125e+09	1.37964e+09	1.34359e+09	1.32626e+09	1.37533e+09	0.018264	1.36121e+09
	M100T309	100.076	5.15	C5H11NO2	3.6	4,4-Piperidinediol	[M+H-H2O]+	0.9077	3853601	73390-11-1	Alkaloids			OC1(O)CCNCC1	[100.08, 101.06, 100.04, 100.02, 100.05]	1.11139e+08	8.40394e+07	9.29721e+07	9.43463e+07	8.09967e+07	0.12704	9.26986e+07
	M100T171	100.076	2.84	C16H23NO3	4.1	1-(2-Allylphenoxy)-3-morpholinopropan-2-ol	[M+H-C11H14O2]+	0.9997	2769774	295360-20-2	Shikimates and Phenylpropanoids			C=CCc1ccccc1OCC(O)CN1CCOCC1	[100.08, 100.09, 101.06, 100.06, 101.08]	1.87849e+09	1.87353e+09	1.81586e+09	1.81798e+09	1.78692e+09	0.0217051	1.83456e+09
	M101T88_1	101.027	1.47													2.1547e+08	1.92111e+08	2.09932e+08	2.01312e+08	2.29924e+08	0.0683481	2.0975e+08
	M101T136	101.06	2.27	C5H8O2	5	3-Methyl-.gamma.-butyrolactone	[M+H]+	0.9986	98323	1679-47-6	Fatty acids+Terpenoids	Monoterpenoids+Fatty esters	Iridoids monoterpenoids+Lactones	CC1CCOC1=O	[101.06, 102.06]	2.46071e+09	2.19157e+09	1.88319e+09	1.95379e+09	1.48273e+09	0.182883	1.9944e+09
	M101T213	101.06	3.54													6.80782e+08	9.8249e+08	9.20857e+08	8.65414e+08	6.99361e+08	0.161792	8.29781e+08
	M102T88	102.022	1.47													2.59706e+08	2.5612e+08	2.5981e+08	2.57861e+08	2.58945e+08	0.00594255	2.58489e+08
	M102T591	102.034	9.85													6.33552e+08	5.62217e+08	5.18384e+08	6.57302e+08	5.65542e+08	0.0966466	5.87399e+08
	M102T102	102.055	1.7													5.31946e+08	3.9554e+08	3.58214e+08	5.81552e+08	4.69443e+08	0.198107	4.67339e+08
	M102T491	102.092	8.18	C8H17NO2	4.4	2-(2,6-Dimethylmorpholino)ethanol	[M+H-C3H6O]+	0.9753	340704	73813-49-7				CC1CN(CCO)CC(C)O1	[102.09, 102.06, 102.06, 102.13, 90.9]	9.26513e+08	1.04248e+09	1.03607e+09	1.12324e+09	8.90273e+08	0.0940763	1.00372e+09
	M102T360	102.092	5.99													5.55822e+08	4.98032e+08	4.91313e+08	3.66998e+08	5.33456e+08	0.149585	4.89124e+08
	M102T151	102.092	2.52													3.75091e+08	2.88789e+08	3.63879e+08	3.45263e+08	3.26836e+08	0.100021	3.39971e+08
	M103T88_2	103.051	1.47													2.07176e+08	2.15829e+08	1.91861e+08	2.01293e+08	2.16359e+08	0.0499792	2.06504e+08
	M103T169	103.055	2.82	C9H8FN3	3.9	1-Cyclopropyl-6-fluorobenzotriazole	[M+H-CH2FN3]+	0.9933	70699725	1365271-45-9	Alkaloids	Anthranilic acid alkaloids		Fc1ccc2nnn(C3CC3)c2c1	[103.05, 95.05, 102.05, 105.05, 95.06]	1.2166e+09	1.36929e+09	1.29651e+09	1.37414e+09	1.16859e+09	0.0711227	1.28503e+09
	M103T297	103.112	4.94													1.83359e+08	1.61701e+08	1.15096e+08	1.62788e+08	1.67304e+08	0.161529	1.5805e+08
	M103T116_2	103.112	1.93													1.01632e+08	9.68537e+07	1.03371e+08	1.05451e+08	1.10539e+08	0.0485195	1.03569e+08
	M104T98	104.071	1.63													1.42874e+09	1.39868e+09	1.46831e+09	1.49771e+09	1.46962e+09	0.0267685	1.45261e+09
	M104T106_1	104.071	1.76													6.76256e+08	6.85874e+08	6.75858e+08	6.97616e+08	5.60605e+08	0.0847174	6.59242e+08
	M104T96_2	104.107	1.61	C5H13NO	3.9	2-(Dimethylamino)propanol	[M+H]+	0.9992	85865	15521-18-3	Alkaloids			CC(CO)N(C)C	[104.11, 105.11, 104.09, 104.12, 104.12]	1.3504e+10	1.79162e+10	1.41715e+10	1.43602e+10	1.38124e+10	0.121929	1.47529e+10
	M104T124	104.107	2.06												[104.11, 105.11, 104.12, 104.09, 104.09]	7.48691e+08	8.09051e+08	7.00205e+08	8.02101e+08	7.41508e+08	0.0596351	7.60311e+08
	M105T88_2	105.004	1.47													2.59341e+08	2.49311e+08	2.53631e+08	2.57715e+08	2.68428e+08	0.0277625	2.57685e+08
	M105T479	105.033	7.98													1.19096e+08	1.08597e+08	1.10783e+08	1.17566e+08	1.10912e+08	0.0408687	1.13391e+08
	M105T222	105.034	3.71													1.38268e+08	1.04166e+08	1.13623e+08	1.22544e+08	1.13741e+08	0.108346	1.18468e+08
	M105T230	105.034	3.83													1.10819e+08	9.70108e+07	1.08871e+08	1.039e+08	9.5792e+07	0.0656445	1.03279e+08
	M105T286	105.034	4.77	C17H15N3OS	3.3	N-(5-Phenethyl-[1,3,4]thiadiazol-2-yl)benzamide	[M+H-C10H11N3S]+	0.9955	821478	312927-44-9				O=C(Nc1nnc(CCc2ccccc2)s1)c1ccccc1	[105.03, 95.05, 105.04, 105.07, 103.05]	2.25608e+08	1.96381e+08	2.02633e+08	2.10256e+08	2.18985e+08	0.0561963	2.10773e+08
	M105T196	105.07	3.26	C16H23NO	3.3	2-Cyclohexyl-N-phenethylacetamide	[M+H-C8H15NO]+	0.9784	1121089	446249-87-2	Alkaloids	Lysine alkaloids	Piperidine alkaloids	O=C(CC1CCCCC1)NCCc1ccccc1	[105.07, 103.05, 95.05, 105.11, 106.07]	2.04395e+08	2.8235e+08	2.56259e+08	2.49262e+08	2.39791e+08	0.11489	2.46412e+08
	M105T655	105.07	10.91	C15H21NO	3.9	2-Methyl-.alpha.-pyrrolidinobutiophenone	[M+H-C7H13NO]+	0.9505	91704996	1649950-90-2	Alkaloids	Lysine alkaloids	Piperidine alkaloids	CCC(C(=O)c1ccccc1C)N1CCCC1	[105.07, 106.07, 95.05, 103.05, 105.03]	8.52133e+07	5.65544e+07	8.62964e+07	8.84572e+07	7.17107e+07	0.173872	7.76464e+07
	M105T268	105.07	4.47	C8H10O3S	3	3,4-Xylenesulfonic acid	[M+H-H2SO3]+	0.968	14756	618-01-9	Shikimates and Phenylpropanoids			Cc1ccc(S(=O)(=O)O)cc1C	[105.07, 95.05, 103.05, 105.03, 106.07]	1.26651e+08	1.42368e+08	1.17774e+08	1.58426e+08	1.25271e+08	0.121401	1.34098e+08
	M106T103	106.05	1.72													1.59672e+08	1.15035e+08	1.21555e+08	1.32285e+08	1.79159e+08	0.191264	1.41541e+08
	M106T183	106.066	3.05	C14H10ClNO3S	4	3-Chloro-5,5-diketo-6-methylbenzo[c][2,1]benzothiazepin-11-one	[M+H-C7H3ClO3S]+	0.9993	14950938	26638-53-9	Alkaloids			CN1c2ccccc2C(=O)c2ccc(Cl)cc2S1(=O)=O	[106.07, 95.05, 107.05, 107.07]	8.27103e+08	7.7762e+08	5.73196e+08	8.45571e+08	8.23079e+08	0.146164	7.69314e+08
	M107T240	107.049	4	C8H9NO3	4.2	5-Hydroxy-3a,4,5,7a-tetrahydro-1H-isoindole-1,3(2H)-dione	[M+H-CH3NO2]+	0.979	130791563	1935025-01-6	Amino acids and Peptides			O=C1NC(=O)C2CC(O)C=CC12	[107.05, 91.05, 95.05, 107.09, 105.07]	5.59543e+07	5.40168e+07	5.28622e+07	5.29575e+07	5.66798e+07	0.0319973	5.44941e+07
	M107T155	107.049	2.58	C19H22O4	4.3	1-(3,4-Dihydroxyphenyl)-7-(4-hydroxyphenyl)heptan-3-one	[M+H-C12H16O3]+	0.8961	38361380	1174389-03-7	Shikimates and Phenylpropanoids	Diarylheptanoids	Linear diarylheptanoids	O=C(CCCCc1ccc(O)cc1)CCc1ccc(O)c(O)c1	[107.05, 91.05, 95.05, 107.09, 105.07]	6.49604e+07	9.22705e+07	8.89209e+07	8.83181e+07	8.36991e+07	0.130049	8.36338e+07
	M107T302	107.085	5.03	C9H10O	3.8	3,4-Dimethylbenzaldehyde	[M+H-CO]+	0.9605	22278	5973-71-7	Shikimates and Phenylpropanoids+Terpenoids			Cc1ccc(C=O)cc1C	[91.05, 107.09, 105.07, 109.07, 107.05]	1.18481e+08	1.11134e+08	1.12771e+08	1.19309e+08	1.25591e+08	0.0490146	1.17457e+08
	M107T312	107.086	5.2	C10H16O	3.7	Carveol	[M+H-C2H6O]+	0.9207	7438	99-48-9	Terpenoids	Monoterpenoids	Menthane monoterpenoids+Monocyclic monoterpenoids	C=C(C)C1CC=C(C)C(O)C1	[91.05, 107.09, 107.05, 105.07, 109.07]	7.97464e+07	6.83323e+07	6.83255e+07	6.80943e+07	7.20745e+07	0.0700667	7.13146e+07
	M107T267	107.086	4.45													1.08749e+08	1.04407e+08	1.08415e+08	1.11816e+08	1.53519e+08	0.173556	1.17382e+08
	M108T1132	107.967	18.87													1.29027e+08	1.301e+08	1.08051e+08	1.17272e+08	9.48112e+07	0.128186	1.15852e+08
	M108T280	108.044	4.66	C7H9NO2	2.4	2-Methoxycarbonyl-N-methylpyrrole	[M+H-CH4O]+	0.9058	142178	37619-24-2	Alkaloids			COC(=O)c1cccn1C	[108.04, 108.08, 93.06, 109.1, 108.02]	1.37219e+08	1.72792e+08	1.64895e+08	1.49987e+08	1.49672e+08	0.0903777	1.54913e+08
	M108T1134	108.081	18.9	C15H15NO	3	N-(p-Tolyl)benzeneacetamide	[M+H-C8H6O]+	0.9994	854300	6876-65-9				Cc1ccc(NC(=O)Cc2ccccc2)cc1	[108.08, 93.06, 109.08, 109.08, 110.06]	1.52031e+08	1.20722e+08	1.17971e+08	1.48749e+08	1.32373e+08	0.116361	1.34369e+08
	M109T332	109.065	5.53	C8H8O3	3.1	3-Methoxybenzoic acid	[M+H-CO2]+	0.9167	11461	586-38-9	Shikimates and Phenylpropanoids	Phenolic acids (C6-C1)	Simple phenolic acids	COc1cccc(C(=O)O)c1	[109.07, 109.1, 113.96, 91.05, 94.04]	5.86826e+07	5.4602e+07	6.44529e+07	5.68749e+07	5.85405e+07	0.0622146	5.86306e+07
	M109T471	109.066	7.85	C7H8O	3.2	3-Methylphenol	[M+H]+	0.988	342	108-39-4				Cc1cccc(O)c1	[109.07, 109.1, 113.96, 91.05, 111.97]	1.61083e+08	1.60033e+08	1.62733e+08	1.64603e+08	1.67594e+08	0.0183821	1.63209e+08
	M109T568	109.101	9.47	C9H14O2	3.3	4-Oxo-2-nonenal	[M+H-CH2O2]+	0.7442	6445537	103560-62-9	Fatty acids	Fatty acyls	Fatty aldehydes	CCCCCC(=O)/C=C/C=O	[109.1, 113.96, 109.07, 111.97, 109.08]	7.22447e+07	1.04361e+08	9.66404e+07	7.83577e+07	6.97958e+07	0.182444	8.42798e+07
	M109T818	109.101	13.63	C12H22O	3	1-(3,3-Dimethylnorbornan-2-yl)propan-1-ol	[M+H-C4H10O]+	0.882	4462927	66062-79-1	Terpenoids	Monoterpenoids	Camphane monoterpenoids	CCC(O)C1C2CCC(C2)C1(C)C	[109.1, 109.08, 109.07, 109.08, 110.06]	7.85523e+07	7.20627e+07	7.90293e+07	6.33183e+07	8.46766e+07	0.108008	7.55279e+07
	M109T254	109.101	4.24												[109.1, 113.96, 109.07, 109.03, 107.09]	1.67931e+08	1.51934e+08	1.69315e+08	1.5657e+08	1.53693e+08	0.0510231	1.59888e+08
	M109T697_2	109.101	11.61													1.89149e+08	1.73419e+08	1.72085e+08	1.51935e+08	1.91288e+08	0.0903607	1.75575e+08
	M109T530	109.101	8.84													1.04836e+08	1.02453e+08	9.58828e+07	8.08666e+07	1.16376e+08	0.130334	1.00083e+08
	M109T311	109.102	5.18													1.01059e+08	1.71492e+08	1.26614e+08	1.34574e+08	1.40362e+08	0.188478	1.3482e+08
	M109T403	109.102	6.72													1.1041e+08	9.83812e+07	1.06229e+08	1.07951e+08	1.1139e+08	0.0483043	1.06872e+08
	M109T265_2	109.102	4.41													1.26122e+08	9.67384e+07	1.04397e+08	1.18747e+08	1.12853e+08	0.10358	1.11771e+08
	M109T248	109.102	4.13	C14H26O	3.1	3-Oxabicyclo[10.3.0]pentadecane	[M+H-C6H14O]+	0.9813	170687	42824-62-4	Fatty acids	Fatty esters	Lactones	C1CCCCCC2COCC2CCCC1	[109.1, 113.96, 109.07, 109.03, 107.09]	2.09864e+08	1.99306e+08	1.9749e+08	2.17102e+08	2.15745e+08	0.0438404	2.07901e+08
	M109T294	109.102	4.9													4.24532e+08	3.82083e+08	3.90262e+08	5.78986e+08	4.13715e+08	0.184296	4.37916e+08
	M110T88_1	109.522	1.47													5.01113e+08	5.14927e+08	5.00344e+08	5.18224e+08	5.19441e+08	0.0183121	5.1081e+08
	M110T669_1	109.839	11.16													1.02986e+08	9.95158e+07	1.0395e+08	1.00435e+08	1.00483e+08	0.0186405	1.01474e+08
	M110T88_2	110.008	1.47													5.39396e+09	5.14225e+09	5.19477e+09	5.25537e+09	5.476e+09	0.0262957	5.29247e+09
	M110T63	110.02	1.05													1.39115e+08	1.53894e+08	1.27353e+08	1.46042e+08	1.30064e+08	0.0791724	1.39294e+08
	M110T590	110.02	9.84													2.90116e+08	3.30562e+08	3.00078e+08	3.12099e+08	4.22652e+08	0.161131	3.31102e+08
	M110T574	110.02	9.57													1.87916e+08	2.18901e+08	2.99792e+08	2.23895e+08	2.43447e+08	0.17649	2.3479e+08
	M110T650	110.02	10.83													5.5649e+08	9.90047e+08	8.71512e+08	8.49352e+08	8.08807e+08	0.195762	8.15242e+08
	M110T1156	110.02	19.27													1.3516e+09	1.38737e+09	1.41539e+09	1.42772e+09	1.43017e+09	0.0236139	1.40245e+09
	M111T88_1	111.011	1.47													8.63622e+08	8.18707e+08	8.18062e+08	8.26648e+08	8.55739e+08	0.0257728	8.36556e+08
	M111T783	111.021	13.05	C2H7O3P	0.2	Ethylphosphonic acid	[M+H]+	0.8867	204482	6779-09-5				CCP(=O)(O)O	[111.04, 115.96, 116.97, 111.08, 97.01]	8.6574e+07	7.8426e+07	1.04087e+08	1.0423e+08	8.43305e+07	0.130086	9.15295e+07
	M111T1180	111.021	19.67													1.17261e+08	1.11905e+08	1.32849e+08	8.58774e+07	1.39864e+08	0.178801	1.17551e+08
	M111T67	111.039	1.12													1.1248e+08	1.37112e+08	1.36264e+08	1.17272e+08	1.15123e+08	0.0972608	1.2365e+08
	M111T612	111.04	10.2													2.26442e+08	2.43306e+08	2.41195e+08	2.22535e+08	2.32521e+08	0.0387075	2.332e+08
	M111T589	111.04	9.81													3.28907e+08	3.67531e+08	2.12681e+08	3.28462e+08	2.93457e+08	0.19099	3.06207e+08
	M111T603	111.04	10.05													3.1028e+08	2.91629e+08	3.38645e+08	3.10065e+08	2.17416e+08	0.155951	2.93607e+08
	M111T745	111.044	12.41												[111.04, 115.96, 111.08, 112.05, 111.06]	3.65288e+08	3.73755e+08	3.90785e+08	3.78587e+08	3.60404e+08	0.0317498	3.73764e+08
	M111T731_2	111.044	12.18												[111.04, 115.96, 111.08, 111.06, 111.03]	5.50715e+08	5.77819e+08	5.8402e+08	5.84159e+08	5.56014e+08	0.0280457	5.70545e+08
	M111T716	111.044	11.94	C7H6O3	2.9	2,6-Dihydroxybenzaldehyde	[M+H-CO]+	0.9993	10285801	387-46-2	Shikimates and Phenylpropanoids	Phenolic acids (C6-C1)	Shikimic acids and derivatives+Simple phenolic acids	O=Cc1c(O)cccc1O	[111.04, 115.96, 111.06, 111.08]	9.06453e+08	9.47543e+08	9.33065e+08	9.41557e+08	8.86619e+08	0.0278606	9.23048e+08
	M111T343	111.044	5.72	C6H6O2	2.9	Hydroquinone	[M+H]+	0.9501	785	123-31-9	Shikimates and Phenylpropanoids			Oc1ccc(O)cc1	[111.04, 115.96, 111.08, 113.96, 111.06]	5.70812e+07	5.71595e+07	5.29417e+07	6.50502e+07	5.6352e+07	0.077075	5.77169e+07
	M111T697	111.044	11.62													2.0548e+08	2.21179e+08	2.15184e+08	2.22331e+08	2.10295e+08	0.033287	2.14894e+08
	M111T764	111.044	12.74												[111.04, 115.96, 111.08, 116.97, 97.01]	2.12381e+08	2.13418e+08	2.25719e+08	2.16183e+08	2.09471e+08	0.0289216	2.15435e+08
	M111T436	111.117	7.27													5.00197e+08	4.38243e+08	4.75158e+08	4.81279e+08	4.75929e+08	0.0474258	4.74161e+08
	M112T88_1	112.007	1.47													7.60296e+08	7.35406e+08	7.25283e+08	7.46255e+08	7.59826e+08	0.020514	7.45413e+08
	M112T131	112.051	2.18												[112.05, 95.02, 112.04, 112.09, 113.02]	2.07075e+08	2.23436e+08	2.32276e+08	2.22823e+08	2.05147e+08	0.0533142	2.18151e+08
	M112T118_1	112.051	1.96	C9H13N3O4	3.4	2'-Deoxycytidine	[M+H-C5H8O3]+	0.9982	1223201	951-77-9	Carbohydrates	Nucleosides	Pyrimidine nucleos(t)ides	Nc1ccn([C@@H]2C[C@H](O)[C@@H](CO)O2)c(=O)n1	[112.05, 95.02, 94.04, 112.07, 112.03]	3.91056e+09	3.90463e+09	4.01384e+09	3.72114e+09	3.61505e+09	0.0420394	3.83304e+09
	M112T99	112.051	1.66	C4H5N3O	3.6	Cytosine	[M+H]+	0.9978	597	71-30-7	Alkaloids	Pseudoalkaloids		Nc1cc[nH]c(=O)n1	[112.05, 95.02, 94.04, 112.07, 113.05]	3.18397e+09	3.26256e+09	3.31152e+09	3.41513e+09	3.31091e+09	0.025522	3.29682e+09
	M113T89_2	112.967	1.48													4.96641e+08	5.15659e+08	4.96173e+08	5.02276e+08	5.04173e+08	0.0156921	5.02984e+08
	M113T101	113.035	1.68													1.15376e+08	1.10138e+08	9.53081e+07	9.91028e+07	9.59916e+07	0.087681	1.03183e+08
	M113T119	113.035	1.99	C4H4N2O2	2.4	Uracil	[M+H]+	0.9756	1174	66-22-8	Alkaloids	Pseudoalkaloids	Purine alkaloids	O=c1cc[nH]c(=O)[nH]1	[113.03, 96.01, 113.05, 95.02, 113.02]	1.13413e+09	1.16049e+09	1.0954e+09	1.13396e+09	1.12008e+09	0.0210134	1.12881e+09
	M113T180	113.06	3	C6H8O2	3.5	Sorbic acid	[M+H]+	0.8517	643460	110-44-1	Fatty acids	Fatty Acids and Conjugates	Unsaturated fatty acids	C/C=C/C=C/C(=O)O	[113.06, 113.02, 95.05, 113.03, 114.09]	8.99347e+07	9.12045e+07	9.59766e+07	9.48137e+07	9.20417e+07	0.0271966	9.27943e+07
	M113T727_2	113.06	12.11	C6H10O3	2.6	4-Methyl-2-oxovaleric acid	[M+H-H2O]+	0.7521	70	816-66-0	Fatty acids	Fatty Acids and Conjugates	Oxo fatty acids	CC(C)CC(=O)C(=O)O	[113.02, 114.09, 113.06, 95.05, 113.03]	5.54063e+07	5.58059e+07	5.79518e+07	5.52818e+07	5.33948e+07	0.0292538	5.55681e+07
	M114T74	113.964	1.24													8.78911e+08	7.63141e+08	9.14216e+08	9.65921e+08	5.68931e+08	0.193137	8.18224e+08
	M114T1008	114.091	16.81													9.43346e+07	1.01436e+08	1.45645e+08	1.12206e+08	1.1003e+08	0.175008	1.1273e+08
	M114T883	114.091	14.71													1.43328e+08	2.0972e+08	1.83689e+08	1.57852e+08	2.03191e+08	0.159214	1.79556e+08
	M114T212	114.092	3.53													1.40992e+08	1.32841e+08	1.39631e+08	1.296e+08	1.3979e+08	0.0369347	1.36571e+08
	M115T114	115.039	1.9													3.04291e+08	3.04788e+08	2.9375e+08	2.94116e+08	3.08285e+08	0.0221711	3.01046e+08
	M115T1153	115.039	19.21													1.50781e+08	1.4861e+08	1.74759e+08	1.4401e+08	1.33823e+08	0.100417	1.50397e+08
	M115T252	115.039	4.2	C5H6O3	2.2	Methyl tetronate	[M+H]+	0.9901	643477	69556-70-3	Polyketides	Cyclic polyketides	2-pyrone derivatives	COC1=CC(=O)OC1	[115.04, 115.05, 116.07, 115.09, 97.03]	9.52349e+07	7.97241e+07	9.00744e+07	8.61101e+07	9.1545e+07	0.0667795	8.85377e+07
	M115T100	115.039	1.67													1.77177e+08	1.72237e+08	2.07729e+08	1.73139e+08	1.87179e+08	0.0805918	1.83492e+08
	M116T806	116.053	13.43	C11H15N3O2S	3.3	N,N-Diethyl-N'-(4-nitrophenyl)thiourea	[M+H-C6H6N2O2]+	0.9846	2908593	24718-72-7				CCN(CC)C(S)=Nc1ccc([N+](=O)[O-])cc1	[116.05, 116.07, 104.51, 111.11, 116.08]	5.81622e+08	5.91645e+08	5.86619e+08	6.06055e+08	5.88006e+08	0.0156732	5.90789e+08
	M116T845	116.053	14.08	C12H16N2OS	3.1	1,1-Diethyl-3-benzoylthiourea	[M+H-C7H7NO]+	0.9807	688604	58328-36-2	Alkaloids			CCN(CC)C(=S)NC(=O)c1ccccc1	[116.07, 116.05, 116.11, 116.08, 116.14]	3.49475e+08	4.38242e+08	4.16999e+08	4.37553e+08	3.54481e+08	0.110465	3.9935e+08
	M116T917	116.053	15.28												[116.07, 116.05, 116.08, 116.11, 98.07]	1.4166e+08	1.39867e+08	1.53751e+08	1.42558e+08	1.3977e+08	0.0406959	1.43521e+08
	M116T254	116.071	4.24													1.76763e+08	1.74695e+08	1.64472e+08	2.19928e+08	1.62236e+08	0.130234	1.79619e+08
	M116T139	116.071	2.32													6.06766e+08	5.95945e+08	5.7314e+08	5.84347e+08	6.41949e+08	0.0439659	6.0043e+08
	M116T132	116.071	2.2													6.46396e+08	6.08118e+08	6.00473e+08	6.75811e+08	6.15928e+08	0.0497045	6.29345e+08
	M116T99	116.071	1.65	C5H10N2O3	2.3	.beta.-Alanine, N-methyl-N-nitroso-, methyl ester	[M+H-HNO]+	0.9987	5057708	383417-47-8	Fatty acids	Fatty esters	Wax monoesters	COC(=O)CCN(C)N=O	[116.07, 117.07, 129.55]	8.44195e+09	8.09858e+09	8.59361e+09	8.61455e+09	8.33304e+09	0.0251543	8.41634e+09
	M116T106	116.071	1.77	C5H11NO3	2.7	(4S)-4-Amino-5-hydroxyvaleric acid	[M+H-H2O]+	0.9987	9547920	72478-99-0	Amino acids and Peptides	Small peptides	Aminoacids	N[C@H](CO)CCC(=O)O	[116.07, 117.07, 116.08, 99.4]	4.6164e+09	5.29938e+09	5.03954e+09	4.96879e+09	4.75268e+09	0.053569	4.93536e+09
	M116T122	116.071	2.03													8.53945e+08	8.25072e+08	8.494e+08	8.46088e+08	8.18977e+08	0.0186264	8.38696e+08
	M116T323	116.107	5.38	C6H13NO	2.8	Methyl(oxolan-2-ylmethyl)amine	[M+H]+	0.965	98090	2439-57-8	Alkaloids			CNCC1CCCO1	[116.11, 116.07, 117.03, 99.08, 117.11]	4.37882e+07	4.03973e+07	4.13289e+07	4.3631e+07	4.42951e+07	0.0401956	4.26881e+07
	M117T326	117.034	5.43													1.32904e+08	1.53434e+08	1.42389e+08	1.52215e+08	1.42641e+08	0.0579659	1.44716e+08
	M117T306	117.034	5.1													1.56768e+08	1.69313e+08	1.60705e+08	1.50933e+08	1.66525e+08	0.0459861	1.60849e+08
	M118T88_2	118.035	1.47													1.4657e+08	1.44808e+08	1.41823e+08	1.42018e+08	1.43972e+08	0.0138149	1.43838e+08
	M118T670	118.065	11.16	C12H11NO3	2.3	.gamma.-Oxoindole-3-butyric acid	[M+H-C4H4O3]+	0.9737	730037	835-45-0	Alkaloids	Tryptophan alkaloids	Simple indole alkaloids	O=C(O)CCC(=O)c1c[nH]c2ccccc12	[118.09, 118.07, 95.05, 119.09, 91.05]	7.71136e+07	7.40488e+07	7.72951e+07	7.98424e+07	1.03916e+08	0.147716	8.24433e+07
	M118T169	118.065	2.81	C8H7N	2.8	Indole	[M+H]+	0.9889	798	120-72-9	Alkaloids	Tryptophan alkaloids	Simple indole alkaloids	c1ccc2[nH]ccc2c1	[118.07, 118.09, 91.05, 95.05, 117.06]	1.54104e+08	1.6499e+08	1.62068e+08	1.67794e+08	1.38721e+08	0.0742383	1.57535e+08
	M118T210	118.066	3.49	C9H10N4S	2.3	4-Amino-5-(3-methylphenyl)-4H-1,2,4-triazole-3-thiol	[M+H-CH3N3S]+	0.9978	963491	105576-60-1	Alkaloids			Cc1cccc(-c2n[nH]c(=S)n2N)c1	[118.07, 91.05, 118.09, 117.06, 91.05]	3.59224e+08	3.77388e+08	3.95717e+08	3.74792e+08	3.70403e+08	0.0353217	3.75505e+08
	M118T118_2	118.087	1.97													2.50707e+09	2.26097e+09	2.4538e+09	2.33535e+09	2.3055e+09	0.043714	2.37254e+09
	M118T101_2	118.087	1.68	C5H11NO2	1.6	Betaine	[M+H]+	0.9995	247	107-43-7	Amino acids and Peptides	Small peptides	Aminoacids	C[N+](C)(C)CC(=O)[O-]	[118.09, 119.09, 91.05, 102.06]	5.44916e+09	5.56563e+09	5.5234e+09	5.83499e+09	5.83047e+09	0.0319402	5.64073e+09
	M119T126	119.036	2.1	C8H6N2O3	9.5	o-Anisonitrile, 6-nitro-	[M+H-CH2NO2]+	0.9947	38048	38469-85-1	Alkaloids			COc1cccc([N+](=O)[O-])c1C#N	[91.05, 119.04, 119.05, 92.02, 119.09]	1.37087e+08	1.36643e+08	1.2364e+08	1.28833e+08	1.31134e+08	0.0428067	1.31467e+08
	M119T243	119.049	4.05	C9H10OS	2.7	Phenacyl methyl sulfide	[M+H-CH4S]+	0.9827	220651	5398-93-6	Shikimates and Phenylpropanoids			CSCC(=O)c1ccccc1	[91.05, 119.05, 119.09, 120.08, 103.05]	6.22357e+07	4.87119e+07	6.47841e+07	5.28699e+07	5.27448e+07	0.122223	5.62693e+07
	M119T370	119.049	6.17	C14H11Cl2NO	2.9	N-(3,4-Dichlorophenyl)-2-methylbenzamide	[M+H-C6H5Cl2N]+	0.9499	756079	71267-58-8	Shikimates and Phenylpropanoids			Cc1ccccc1C(=O)Nc1ccc(Cl)c(Cl)c1	[91.05, 119.05, 119.09, 120.08, 117.07]	3.83524e+07	3.74173e+07	3.87541e+07	3.92149e+07	3.70197e+07	0.0240027	3.81517e+07
	M119T493	119.049	8.22	C8H10O3	3	2-(2-Hydroxyethoxy)phenol	[M+H-2H2O]+	0.9431	78519	4792-78-3	Shikimates and Phenylpropanoids			OCCOc1ccccc1O	[91.05, 119.05, 119.09, 117.07, 120.08]	3.72705e+07	3.66506e+07	2.76405e+07	2.66471e+07	2.60678e+07	0.181684	3.08553e+07
	M119T123	119.049	2.05													3.27739e+08	3.00034e+08	3.14774e+08	3.21737e+08	2.98912e+08	0.041168	3.12639e+08
	M119T88	119.057	1.47													1.03018e+08	1.02698e+08	9.98564e+07	9.84701e+07	1.06793e+08	0.0314943	1.02167e+08
	M119T391	119.086	6.52	C10H12O2	3	1-(4-Methoxyphenyl)acetone	[M+H-CH2O2]+	0.9868	31231	122-84-9	Shikimates and Phenylpropanoids	Phenylpropanoids (C6-C3)		COc1ccc(CC(C)=O)cc1	[119.09, 91.05, 119.05, 117.07, 103.05]	4.64631e+07	4.08952e+07	4.57484e+07	4.58495e+07	4.58051e+07	0.0508598	4.49523e+07
	M119T669_2	119.086	11.15	C16H26O3	2.1	Tetranor-12(S)-HETE	[M+H-C7H16O3]+	0.9971	15730832	121842-79-3	Fatty acids	Fatty Acids and Conjugates	Hydroxy fatty acids+Unsaturated fatty acids	CCCCC/C=C\C[C@H](O)/C=C/C=C\CCC(=O)O	[119.09, 91.05, 117.07, 104.06, 103.05]	1.11784e+08	1.17188e+08	1.08569e+08	1.13434e+08	1.1437e+08	0.0282083	1.13069e+08
	M119T745_2	119.086	12.41	C12H16O2	2.2	4-Ethylbenzenebutanoic acid	[M+H-C3H6O2]+	0.9935	231606	5467-53-8				CCc1ccc(CCCC(=O)O)cc1	[119.09, 91.05, 117.07, 103.05, 104.06]	7.21996e+07	7.58913e+07	7.30816e+07	7.63558e+07	6.9429e+07	0.038692	7.33914e+07
	M119T690	119.086	11.5	C20H28O	2.3	Retinal	[M+H-C11H18O]+	0.9915	638015	116-31-4	Terpenoids	Meroterpenoids+Apocarotenoids+Diterpenoids	Apocarotenoids (β-)+Cyclophytane diterpenoids+Prenyl quinone meroterpenoids	CC1=C(/C=C/C(C)=C/C=C/C(C)=C/C=O)C(C)(C)CCC1	[119.09, 91.05, 117.07, 103.05, 104.06]	4.09603e+07	4.30521e+07	3.75079e+07	3.60406e+07	3.98284e+07	0.0702799	3.94779e+07
	M120T1175	120.024	19.58	C10H11Cl2NOS	23.2	2-Chloro-N-[2-[(4-chlorophenyl)thio]ethyl]acetamide	[M+H-C6H5ClS]+	0.8855	3888339	104864-59-7	Alkaloids+Shikimates and Phenylpropanoids			O=C(CCl)NCCSc1ccc(Cl)cc1	[120.02, 120.08, 120.04, 102.01, 120.06]	7.60364e+07	6.90744e+07	8.11397e+07	9.02502e+07	7.20393e+07	0.107388	7.7708e+07
	M120T169_2	120.081	2.82	C18H20N2O4	1.5	Phe-Tyr	[M+H-C10H11NO4]+	0.9991	515709	17355-18-9	Amino acids and Peptides	Small peptides	Dipeptides	N[C@@H](Cc1ccccc1)C(=O)N[C@@H](Cc1ccc(O)cc1)C(=O)O	[120.08, 103.05, 93.07, 91.05, 95.05]	1.20453e+10	1.38491e+10	1.30899e+10	1.37053e+10	1.18638e+10	0.0712949	1.29107e+10
	M120T212	120.081	3.54	C16H17NO2	1.8	1-Phenyl-2,3,4,5-tetrahydro-1H-3-benzazepine-7,8-diol	[M+H-C8H8O2]+	0.9894	1242	67287-49-4	Alkaloids	Tyrosine alkaloids	Isoquinoline alkaloids	Oc1cc2c(cc1O)C(c1ccccc1)CNCC2	[120.08, 103.05, 121.03, 93.07, 91.05]	1.12433e+08	1.19664e+08	1.27266e+08	1.27328e+08	1.48747e+08	0.106958	1.27087e+08
	M120T203	120.081	3.38	C16H14N2OS	2.1	Phenylalanyl phenylthiohydantoin	[M+H-C8H5NOS]+	0.8442	2871911	4332-97-2	Alkaloids+Shikimates and Phenylpropanoids			O=C1C(Cc2ccccc2)NC(=S)N1c1ccccc1	[120.08, 121.03, 103.05, 121.04, 111.04]	9.27674e+07	8.76428e+07	9.33106e+07	7.98052e+07	6.67516e+07	0.131931	8.40555e+07
	M120T181	120.081	3.02												[120.08, 103.05, 93.07, 91.05, 121.03]	7.31281e+08	8.27646e+08	7.53208e+08	9.10277e+08	5.47351e+08	0.179261	7.53953e+08
	M121T858	121.028	14.3	C7H6O3	2.4	4-Hydroxybenzoic acid	[M+H-H2O]+	0.9531	135	99-96-7	Shikimates and Phenylpropanoids	Phenolic acids (C6-C1)	Simple phenolic acids	O=C(O)c1ccc(O)cc1	[121.03, 122.1, 93.07, 121.07, 121.04]	4.59768e+07	4.77217e+07	4.75845e+07	4.81291e+07	5.11023e+07	0.0387968	4.81029e+07
	M121T302	121.029	5.04	C7H7NO3	2.5	N,3-Dihydroxybenzamide	[M+H-H3NO]+	0.9793	24701909	16060-55-2	Alkaloids			O=C(NO)c1cccc(O)c1	[121.03, 121.1, 121.04, 105.07, 111.04]	6.1338e+07	5.07441e+07	5.85436e+07	7.66866e+07	6.33278e+07	0.151945	6.2128e+07
	M121T349	121.029	5.82	C8H6O4	2.4	Pisolithin A	[M+H-CH2O2]+	0.9204	355	15573-67-8	Shikimates and Phenylpropanoids	Phenolic acids (C6-C1)		O=C(O)C(=O)c1ccc(O)cc1	[121.03, 121.1, 105.07, 111.04, 93.07]	6.06624e+07	7.38872e+07	6.90428e+07	5.86625e+07	6.17192e+07	0.09908	6.47948e+07
	M121T198	121.029	3.3													2.55925e+08	2.99576e+08	2.38305e+08	3.01937e+08	2.22892e+08	0.135657	2.63727e+08
	M121T169_1	121.065	2.81	C9H13NO	1.5	N-Methyltyramine	[M+H-CH5N]+	0.9054	9727	370-98-9	Alkaloids	Tyrosine alkaloids	Phenylethylamines	CNCCc1ccc(O)cc1	[121.08, 104.06, 94.07, 92.06, 103.06]	1.14367e+08	1.22185e+08	1.18599e+08	1.18481e+08	1.08801e+08	0.043872	1.16487e+08
	M121T123	121.065	2.05	C8H11NO	1.2	Tyramine	[M+H-NH3]+	0.8803	5610	51-67-2	Alkaloids	Tyrosine alkaloids	Phenylethylamines	NCCc1ccc(O)cc1	[121.07, 103.05, 93.07, 91.05, 121.05]	9.53164e+07	9.07123e+07	8.14531e+07	9.00415e+07	7.22837e+07	0.106324	8.59614e+07
	M121T268_3	121.101	4.46	C15H26O	1.8	Cedrol	[M+H-C6H14O]+	0.8882	65575	77-53-2	Terpenoids	Sesquiterpenoids	Cedrane and Isocedrane sesquiterpenoids	C[C@@H]1CC[C@H]2C(C)(C)[C@H]3C[C@]21CC[C@@]3(C)O	[121.1, 105.07, 93.07, 121.07, 91.05]	1.22864e+08	1.19885e+08	1.67504e+08	1.77491e+08	1.31253e+08	0.1861	1.43799e+08
	M121T714	121.102	11.89	C10H12O2	2.3	Methyl 3,5-dimethylbenzoate	[M+H-CO2]+	0.8698	32786	25081-39-4	Shikimates and Phenylpropanoids	Phenolic acids (C6-C1)	Simple phenolic acids	COC(=O)c1cc(C)cc(C)c1	[121.1, 105.07, 122.1, 93.07, 91.05]	4.8744e+07	5.18286e+07	5.07577e+07	4.99716e+07	4.6382e+07	0.0422402	4.95368e+07
	M121T748	121.102	12.46	C9H14O	1.7	Isophorone	[M+H-H2O]+	0.9225	6544	78-59-1	Terpenoids	Apocarotenoids	Apocarotenoids(ε-)	CC1=CC(=O)CC(C)(C)C1	[121.1, 105.07, 122.1, 93.07, 121.03]	1.54452e+08	1.48649e+08	1.48611e+08	9.4366e+07	1.35339e+08	0.17947	1.36283e+08
	M121T572	121.122	9.54													2.45214e+08	3.52353e+08	2.65672e+08	2.37285e+08	2.80465e+08	0.165944	2.76198e+08
	M121T555	121.122	9.25													2.83325e+08	3.63589e+08	3.20746e+08	3.62636e+08	3.81826e+08	0.116555	3.42425e+08
	M121T531_2	121.123	8.86													3.95125e+08	3.26064e+08	5.03575e+08	3.49315e+08	4.08844e+08	0.172899	3.96585e+08
	M121T488	121.123	8.14													3.50765e+08	2.94337e+08	4.01512e+08	3.85242e+08	4.78018e+08	0.176937	3.81975e+08
	M121T1149	121.123	19.16													4.48125e+08	4.94955e+08	4.51675e+08	4.80509e+08	4.4926e+08	0.0462318	4.64905e+08
	M121T448	121.123	7.46													2.85413e+08	2.67232e+08	3.27715e+08	2.34125e+08	2.967e+08	0.123087	2.82237e+08
	M121T142	121.123	2.36													3.02702e+08	3.60261e+08	2.97041e+08	3.99853e+08	2.40613e+08	0.192113	3.20094e+08
	M121T873	121.123	14.55													1.08393e+08	7.75526e+07	1.24224e+08	1.17453e+08	1.0573e+08	0.167443	1.0667e+08
	M122T246	122.06	4.1	C15H11F3N2OS	2.4	N-[[4-(Trifluoromethyl)phenyl]thiocarbamoyl]benzamide	[M+H-C8H4F3NS]+	0.8944	702382	117174-71-7	Alkaloids			O=C(NC(=S)Nc1ccc(C(F)(F)F)cc1)c1ccccc1	[105.03, 122.06, 122.1, 95.05, 122.07]	8.89488e+07	7.66034e+07	7.88135e+07	8.06458e+07	8.48489e+07	0.0602318	8.19721e+07
	M122T196	122.097	3.26													1.25895e+08	1.55475e+08	1.43433e+08	1.30263e+08	1.38182e+08	0.0837404	1.3865e+08
	M122T1125	122.097	18.75	C10H13NO	2	N-Methyl-N-(2-methylphenyl)acetamide	[M+H-C2H2O]+	0.9997	68451	573-26-2	Alkaloids			CC(=O)N(C)c1ccccc1C	[122.1, 107.07, 123.09, 123.1, 121.09]	1.14577e+09	1.26071e+09	1.0935e+09	1.23766e+09	1.18527e+09	0.0572807	1.18458e+09
	M122T946	122.097	15.77													3.31455e+08	3.16114e+08	3.32911e+08	4.63949e+08	3.53801e+08	0.166354	3.59646e+08
	M123T89_1	122.537	1.48													1.07898e+08	9.63968e+07	8.85513e+07	1.27487e+08	1.18725e+08	0.147206	1.07812e+08
	M123T94	122.924	1.57													2.81139e+08	3.18172e+08	3.00979e+08	2.95552e+08	2.81578e+08	0.0519926	2.95484e+08
	M123T88	123.041	1.47													5.61206e+09	5.68213e+09	5.69874e+09	5.89159e+09	5.43281e+09	0.0292113	5.66346e+09
	M123T288	123.044	4.8	C8H10O3	1.8	2,5-Dimethoxyphenol	[M+H-CH4O]+	0.9833	5314498	18113-18-3	Shikimates and Phenylpropanoids			COc1ccc(OC)c(O)c1	[95.05, 123.04, 123.08, 95.09, 124.04]	1.28047e+08	1.46868e+08	1.26584e+08	1.28665e+08	1.3046e+08	0.0632598	1.32125e+08
	M123T166	123.044	2.77	C15H21NO3	1.7	3,4-Methylenedioxy pyrovalerone metabolite 2	[M+H-C8H15NO]+	0.9942	11219249	850352-63-5	Alkaloids	Lysine alkaloids		CCCC(C(=O)c1ccc(O)c(O)c1)N1CCCC1	[123.04, 123.06, 124.04, 105.03, 95.05]	2.60198e+08	2.5847e+08	2.42367e+08	2.67541e+08	2.66456e+08	0.0389421	2.59006e+08
	M123T119	123.056	1.98	C6H6N2O	2.3	Picolinamide	[M+H]+	0.9985	15070	1452-77-3	Alkaloids	Nicotinic acid alkaloids	Pyridine alkaloids	NC(=O)c1ccccn1	[123.06, 124.04, 96.04, 106.03, 124.06]	1.42618e+09	1.40064e+09	1.40195e+09	1.32636e+09	1.35748e+09	0.0289164	1.38252e+09
	M123T266_1	123.081	4.44	C11H16O	2	cis-Jasmone	[M+H-C3H6]+	0.9101	1549018	488-10-8	Fatty acids	Octadecanoids	Jasmonic acids	CC/C=C\CC1=C(C)CCC1=O	[123.08, 95.09, 123.04, 123.12, 95.05]	1.73787e+08	1.56168e+08	2.0673e+08	1.71206e+08	1.7464e+08	0.104702	1.76506e+08
	M123T322	123.081	5.37													1.8982e+08	1.66358e+08	1.807e+08	1.86588e+08	1.83213e+08	0.0499242	1.81336e+08
	M124T99	124.04	1.66	C6H5NO2	1.8	Nicotinic acid	[M+H]+	0.9988	938	59-67-6	Alkaloids	Nicotinic acid alkaloids	Pyridine alkaloids	O=C(O)c1cccnc1	[124.04, 96.04, 125.04, 124.02, 124.06]	3.03953e+08	2.93532e+08	3.36857e+08	2.39195e+08	2.8052e+08	0.122429	2.90811e+08
	M124T88	124.043	1.47													7.64824e+08	9.72382e+08	9.69082e+08	7.68011e+08	9.35033e+08	0.120659	8.81866e+08
	M124T280	124.076	4.67	C8H14N2O	1.6	(.+/-.)-Loline	[M+H-CH5N]+	0.9583		103616-00-8					[124.08, 96.08, 106.07, 94.07, 124.04]	5.69523e+08	4.86613e+08	5.34082e+08	5.21373e+08	5.64828e+08	0.0634147	5.35284e+08
	M124T983	124.087	16.38	C11H16BrN5	1.9	[1-[(4-Bromo-3,5-dimethylpyrazol-1-yl)methyl]-3,5-dimethylpyrazol-4-yl]amine	[M+H-C5H7BrN2]+	0.9992	7017863	956441-24-0	Alkaloids+Amino acids and Peptides			Cc1nn(Cn2nc(C)c(Br)c2C)c(C)c1N	[124.09, 124.08, 107.06, 125.07, 124.04]	3.41371e+08	3.38731e+08	3.4736e+08	3.7967e+08	3.45911e+08	0.0473756	3.50609e+08
	M125T697_1	125.024	11.62	C6H10O6	2.2	D-Mannono-1,4-lactone	[M+H-3H2O]+	0.9926	1774581	26301-79-1	Carbohydrates			O=C1O[C@H]([C@H](O)CO)[C@H](O)[C@@H]1O	[97.03, 125.02, 125.06, 125.1, 125.07]	5.31807e+07	5.52657e+07	5.53542e+07	5.57712e+07	5.54348e+07	0.0188278	5.50013e+07
	M125T88_2	125.038	1.47													8.32496e+08	8.41063e+08	8.62808e+08	8.49402e+08	7.77319e+08	0.0394811	8.32618e+08
	M125T289	125.096	4.81													1.22472e+08	1.08994e+08	1.08412e+08	1.19501e+08	1.22569e+08	0.0612345	1.16389e+08
	M126T1181	125.986	19.69													1.4532e+08	1.67004e+08	1.35625e+08	1.42613e+08	1.09461e+08	0.147946	1.40004e+08
	M126T100	126.066	1.67													1.07628e+08	1.07271e+08	1.04967e+08	1.20319e+08	1.13484e+08	0.0560931	1.10734e+08
	M126T292	126.092	4.86	C8H15NO2	2.1	Methyl 2-[(3S)-piperidin-3-yl]acetate	[M+H-CH4O]+	0.9374	40153895	957752-42-0	Alkaloids	Lysine alkaloids		COC(=O)C[C@@H]1CCCNC1	[126.09, 127.04, 109.07, 108.08, 97.05]	1.7213e+08	1.63511e+08	1.60827e+08	1.69092e+08	1.6102e+08	0.0306288	1.65316e+08
	M127T300	127.039	5													3.63829e+08	4.13343e+08	3.82893e+08	3.16943e+08	4.02648e+08	0.101187	3.75931e+08
	M127T449	127.039	7.49													1.74195e+08	1.7106e+08	2.06522e+08	1.69881e+08	1.92533e+08	0.08803	1.82838e+08
	M127T265	127.039	4.42													5.06097e+08	5.19608e+08	5.90801e+08	5.29896e+08	5.28051e+08	0.0610133	5.34891e+08
	M127T207_4	127.039	3.44													2.06672e+10	2.33132e+10	2.26362e+10	2.1564e+10	2.03628e+10	0.0580471	2.17087e+10
	M127T193	127.039	3.21													1.24783e+09	1.33449e+09	1.35183e+09	1.32396e+09	1.27417e+09	0.0334328	1.30646e+09
	M127T286	127.039	4.77													3.40743e+08	3.82251e+08	4.9138e+08	3.41818e+08	3.56881e+08	0.164832	3.82615e+08
	M127T779	127.039	12.98													9.99813e+07	1.36786e+08	1.0155e+08	1.45442e+08	1.13771e+08	0.1729	1.19506e+08
	M127T373	127.039	6.22													2.23051e+08	2.28949e+08	2.11971e+08	1.96847e+08	2.86296e+08	0.148472	2.29423e+08
	M127T242	127.039	4.04													1.15713e+09	1.15894e+09	1.15963e+09	1.21513e+09	1.1995e+09	0.0231577	1.17807e+09
	M127T255_1	127.039	4.25													7.59845e+08	6.97731e+08	7.17946e+08	7.14858e+08	7.48397e+08	0.0351661	7.27755e+08
	M127T163_3	127.039	2.72													9.4778e+09	1.01132e+10	9.55379e+09	1.00451e+10	1.0068e+10	0.0313344	9.8516e+09
	M127T223	127.039	3.72													1.93549e+09	1.7848e+09	1.63926e+09	1.73725e+09	1.73693e+09	0.0612311	1.76675e+09
	M127T277	127.039	4.61													5.12705e+08	4.77627e+08	5.34501e+08	3.11642e+08	4.51463e+08	0.191432	4.57588e+08
	M127T726	127.039	12.09													1.73635e+08	1.86287e+08	1.7986e+08	1.87684e+08	1.91348e+08	0.0381988	1.83763e+08
	M127T555	127.039	9.25													2.4396e+08	2.82384e+08	2.31293e+08	2.39036e+08	2.59835e+08	0.0806631	2.51302e+08
	M127T232	127.04	3.86													1.02126e+09	1.06378e+09	1.09118e+09	1.04996e+09	1.04466e+09	0.0244328	1.05417e+09
	M127T381	127.04	6.35													2.14991e+08	1.60193e+08	1.51302e+08	2.19028e+08	1.59419e+08	0.182881	1.80987e+08
	M127T735	127.04	12.24													2.28777e+08	2.35423e+08	2.44647e+08	2.36136e+08	2.35366e+08	0.023931	2.3607e+08
	M127T683	127.04	11.38													1.86338e+08	1.96807e+08	2.51894e+08	1.8285e+08	2.21989e+08	0.139137	2.07976e+08
	M127T578	127.04	9.63													2.08501e+08	2.02455e+08	2.09976e+08	2.62852e+08	1.57195e+08	0.180113	2.08196e+08
	M127T568	127.04	9.47													2.28247e+08	2.22853e+08	1.77182e+08	1.50434e+08	1.68206e+08	0.181864	1.89384e+08
	M127T650	127.04	10.84													1.21114e+08	1.48438e+08	1.302e+08	1.19793e+08	1.50427e+08	0.10947	1.33994e+08
	M127T644	127.04	10.73													1.83498e+08	1.7007e+08	1.92896e+08	2.59048e+08	1.97421e+08	0.171074	2.00587e+08
	M127T544	127.04	9.07													2.09384e+08	1.95638e+08	2.14312e+08	2.20578e+08	2.10049e+08	0.0437195	2.09992e+08
	M127T586	127.04	9.77													1.87685e+08	1.79956e+08	1.9519e+08	1.53896e+08	1.68964e+08	0.0915547	1.77138e+08
	M127T174	127.051	2.9													1.03818e+08	1.24446e+08	1.58564e+08	1.13157e+08	1.09122e+08	0.179721	1.21822e+08
	M127T327	127.112	5.44													1.13571e+08	9.95341e+07	1.03738e+08	1.08832e+08	1.10915e+08	0.0526595	1.07318e+08
	M127T294	127.112	4.9													1.72766e+08	1.58084e+08	1.55432e+08	1.65341e+08	1.66038e+08	0.0421575	1.63532e+08
	M128T88_1	128.019	1.47	C6H8N2OS	23.3	4H,5H,6H,7H-[1,2]Thiazolo[5,4-c]pyridin-3-ol	[M+H-CH3N]+	0.8025	656720	97164-95-9	Alkaloids	Lysine alkaloids	Piperidine alkaloids	O=c1[nH]sc2c1CCNC2	[128.02, 110.01, 100.02, 105.0, 95.11]	6.1759e+09	6.4776e+09	6.08611e+09	6.11371e+09	6.23363e+09	0.0251341	6.21739e+09
	M128T115	128.02	1.92													1.55904e+08	2.07738e+08	1.74133e+08	1.52952e+08	1.77067e+08	0.12614	1.73559e+08
	M128T309	128.071	5.15	C6H9NO2	1.6	3-Methylglutarimide	[M+H]+	0.9969	95858	25077-26-3	Alkaloids	Lysine alkaloids	Piperidine alkaloids	CC1CC(=O)NC(=O)C1	[100.08, 128.07, 128.04, 128.06, 128.11]	3.97897e+08	3.89935e+08	4.08116e+08	4.17555e+08	3.97428e+08	0.0267362	4.02186e+08
	M129T118	129.018	1.97													3.28109e+08	3.07181e+08	3.11252e+08	3.163e+08	3.17774e+08	0.0250129	3.16123e+08
	M129T101	129.019	1.69													2.11284e+08	2.00915e+08	2.15187e+08	2.06877e+08	2.20556e+08	0.0357596	2.10964e+08
	M129T88_1	129.022	1.47													9.42174e+08	9.47182e+08	9.33718e+08	9.60882e+08	9.70385e+08	0.0154607	9.50868e+08
	M129T88_2	129.04	1.47	C3H4N4O2	7.8	Tetrazole-5-acetic acid	[M+H]+	0.7634	89031	21743-75-9	Alkaloids			O=C(O)Cc1nn[nH]n1	[129.02, 111.01, 105.0, 130.02, 101.03]	1.65547e+08	1.65882e+08	1.61438e+08	1.65463e+08	1.63742e+08	0.0113151	1.64414e+08
	M129T71	129.054	1.19													1.98048e+08	1.97085e+08	2.50823e+08	1.7126e+08	1.81827e+08	0.153266	1.99808e+08
	M129T1191	129.054	19.85													2.11023e+08	1.7155e+08	1.79905e+08	1.1966e+08	1.77911e+08	0.191935	1.7201e+08
	M129T195_1	129.055	3.24													1.59748e+08	1.64958e+08	1.71385e+08	1.63875e+08	1.67016e+08	0.0258095	1.65397e+08
	M130T1156	130.008	19.26													2.94787e+08	3.56351e+08	2.92512e+08	2.29315e+08	2.62195e+08	0.163813	2.87032e+08
	M130T88_1	130.017	1.47													9.24638e+08	9.18063e+08	8.90456e+08	9.30219e+08	9.22379e+08	0.0169583	9.17151e+08
	M130T356	130.049	5.93													4.69464e+08	3.95658e+08	3.35891e+08	3.81189e+08	3.60735e+08	0.129941	3.88587e+08
	M130T1145	130.05	19.08												[130.07, 130.05, 97.01, 120.02, 130.16]	4.03177e+08	4.51903e+08	6.08627e+08	4.06063e+08	4.08836e+08	0.192613	4.55721e+08
	M130T120	130.05	2	C5H9NO4	1.7	O-Acetyl-L-serine	[M+H-H2O]+	0.8717	189	5147-00-2	Amino acids and Peptides	Small peptides	Aminoacids	CC(=O)OCC(N)C(=O)O	[130.05, 130.09, 130.07, 97.01, 120.02]	3.2685e+09	2.96008e+09	2.95919e+09	3.1963e+09	3.13251e+09	0.0450187	3.10332e+09
	M130T102	130.05	1.7													4.21949e+09	4.10083e+09	4.28163e+09	4.43276e+09	4.27977e+09	0.0281599	4.2629e+09
	M130T372	130.05	6.2													2.05521e+08	1.91117e+08	2.0499e+08	1.619e+08	1.79098e+08	0.0979669	1.88525e+08
	M130T217	130.05	3.62													5.52667e+08	5.58781e+08	5.21926e+08	5.30699e+08	5.12262e+08	0.0371746	5.35267e+08
	M130T327	130.065	5.44													2.69604e+08	2.52458e+08	2.58756e+08	2.55561e+08	2.6501e+08	0.0268313	2.60278e+08
	M130T101_1	130.086	1.68	C9H16N2O3S	0.6	Methyl 3-[(2-methyl-1,3-thiazolidin-4-yl)formamido]propanoate	[M+H-C3H5NOS]+	0.8504	21299095	105292-70-4	Alkaloids+Amino acids and Peptides			COC(=O)CCNC(=O)C1CSC(C)N1	[130.09, 130.05, 112.09, 130.1, 130.07]	4.09883e+09	4.25525e+09	4.21319e+09	4.46556e+09	4.43192e+09	0.0358177	4.29295e+09
	M130T118_1	130.086	1.96												[130.09, 130.05, 112.09, 130.1, 130.12]	2.45085e+09	2.34019e+09	2.52418e+09	2.35754e+09	2.28182e+09	0.0401945	2.39092e+09
	M130T161	130.087	2.68													1.01419e+08	8.91917e+07	1.32132e+08	1.28762e+08	9.50424e+07	0.181233	1.0931e+08
	M130T1080	130.159	18													2.02706e+08	2.11305e+08	1.9829e+08	2.93738e+08	2.8232e+08	0.195157	2.37672e+08
	M131T169	131.05	2.82	C9H10O3	1.3	Tropic acid	[M+H-2H2O]+	0.9994	10726	552-63-6	Shikimates and Phenylpropanoids			O=C(O)C(CO)c1ccccc1	[103.05, 131.05, 95.05, 104.06, 102.05]	2.49817e+08	2.8983e+08	2.66224e+08	2.70672e+08	2.4942e+08	0.0631915	2.65193e+08
	M131T174	131.07	2.9	C9H8BrN	19.6	2-Bromo-3-phenylpropionitrile	[M+H-Br]+	0.7824	4962358	62448-27-5				N#CC(Br)Cc1ccccc1	[103.05, 95.05, 113.06, 131.07, 131.05]	8.28459e+07	8.39555e+07	7.86411e+07	7.932e+07	8.20508e+07	0.0281454	8.13627e+07
	M131T292_2	131.086	4.86												[131.09, 91.05, 116.06, 129.07, 103.05]	1.52348e+08	1.33473e+08	1.40136e+08	1.65087e+08	1.50514e+08	0.0818602	1.48312e+08
	M131T255	131.086	4.25	C12H15NO2	1.8	2-Hydroxy-N-tetralin-1-yl-acetamide	[M+H-C2H5NO2]+	0.9967	16770079	926271-36-5				O=C(CO)NC1CCCc2ccccc21	[131.09, 91.05, 116.06, 129.07, 103.05]	1.52023e+08	1.48938e+08	1.41921e+08	1.53546e+08	1.75234e+08	0.0810563	1.54332e+08
	M132T210	132.081	3.49	C10H14N2	0.8	2-Methyl-1,2,3,4-tetrahydroisoquinolin-5-amine	[M+H-CH5N]+	0.9964	14171269	14097-41-7	Alkaloids	Tyrosine alkaloids	Amarylidaceae alkaloids	CN1CCc2c(N)cccc2C1	[132.08, 117.06, 115.05, 105.07, 130.07]	1.77385e+08	1.94067e+08	1.94399e+08	1.84048e+08	1.90411e+08	0.0386973	1.88062e+08
	M132T105	132.102	1.75	C6H13NO2	1.1	2-(Diethylamino)acetic acid	[M+H]+	0.9618	74151	1606-01-5	Amino acids and Peptides			CCN(CC)CC(=O)O	[132.1, 132.08, 102.95, 126.09]	1.45384e+09	1.62426e+09	1.60282e+09	1.6392e+09	1.6169e+09	0.047757	1.5874e+09
	M132T272	132.102	4.53													1.2748e+08	9.1783e+07	1.03164e+08	1.08267e+08	8.05943e+07	0.173022	1.02258e+08
	M133T116	133.05	1.93													9.98054e+07	1.1237e+08	8.77648e+07	1.04439e+08	1.02828e+08	0.0881818	1.01441e+08
	M133T497	133.101	8.29	C10H14O	0.7	2-Adamantanone	[M+H-H2O]+	0.9837	64151	700-58-3				O=C1C2CC3CC(C2)CC1C3	[133.1, 105.07, 91.05, 133.06, 131.09]	8.38707e+07	7.84983e+07	7.92085e+07	8.08118e+07	7.86979e+07	0.0278623	8.02175e+07
	M133T669_2	133.101	11.15	C15H22O2	1.2	Polygodial	[M+H-C5H10O2]+	0.9854	72503	6754-20-7	Terpenoids	Sesquiterpenoids	Drimane sesquiterpenoids	CC1(C)CCC[C@@]2(C)[C@H]1CC=C(C=O)[C@@H]2C=O	[133.1, 105.07, 91.05, 133.07, 131.09]	1.02784e+08	1.04774e+08	1.25093e+08	1.08541e+08	1.1381e+08	0.0804314	1.11e+08
	M133T600	133.101	10.01	C10H14O	1.5	Cuminyl alcohol	[M+H-H2O]+	0.989	325	536-60-7	Terpenoids	Monoterpenoids	Menthane monoterpenoids	CC(C)c1ccc(CO)cc1	[105.07, 133.1, 91.05, 133.07, 134.06]	5.20244e+07	6.00971e+07	5.80239e+07	6.4863e+07	6.03205e+07	0.0789175	5.90658e+07
	M133T473	133.101	7.88	C12H18O	1.1	2-Mesityl-2-propanol	[M+H-C2H6O]+	0.9984	293003	59660-68-3	Terpenoids			Cc1cc(C)c(C(C)(C)O)c(C)c1	[133.1, 105.07, 91.05, 131.09, 118.08]	1.06175e+08	8.49095e+07	8.42061e+07	8.83008e+07	8.67963e+07	0.10148	9.00776e+07
	M133T793	133.101	13.21	C10H14O	1	(-)-Myrtenal	[M+H-H2O]+	0.9661	1201529	18486-69-6	Terpenoids	Monoterpenoids	Pinane monoterpenoids	CC1(C)[C@H]2CC=C(C=O)[C@@H]1C2	[105.07, 133.1, 91.05, 134.06, 133.06]	3.71121e+07	3.93156e+07	3.9001e+07	3.99015e+07	3.85499e+07	0.0271345	3.8776e+07
	M134T89	134.045	1.48													1.82296e+08	1.65412e+08	2.32708e+08	1.57058e+08	1.59573e+08	0.174891	1.7941e+08
	M134T205_1	134.06	3.41	C8H7NO	1.6	Oxindol	[M+H]+	0.9954	65531	59-48-3	Alkaloids	Tryptophan alkaloids	Simple indole alkaloids	Oc1cc2ccccc2[nH]1	[106.07, 134.06, 107.07, 135.06, 106.08]	1.87554e+09	1.78519e+09	1.8414e+09	1.82598e+09	1.83924e+09	0.0177848	1.83347e+09
	M134T183	134.06	3.05	C20H23NO	1.3	N-Cyclohexyl-2,2-diphenylacetamide	[M+H-C12H16]+	0.993	349568	24932-56-7	Shikimates and Phenylpropanoids			O=C(NC1CCCCC1)C(c1ccccc1)c1ccccc1	[106.07, 134.06, 107.07, 106.08, 95.05]	1.12663e+09	1.31772e+09	1.02544e+09	1.11834e+09	1.38702e+09	0.126376	1.19503e+09
	M134T193	134.06	3.21												[106.07, 134.06, 134.1, 107.07, 106.06]	3.21474e+08	2.70884e+08	3.25547e+08	3.36433e+08	2.87748e+08	0.0900407	3.08417e+08
	M134T1135	134.063	18.92													1.3785e+08	1.45879e+08	1.59374e+08	1.18147e+08	1.18156e+08	0.131877	1.35881e+08
	M135T355	135.044	5.91													1.17744e+08	1.30601e+08	1.37109e+08	1.69126e+08	1.10757e+08	0.170344	1.33068e+08
	M135T437	135.044	7.28	C21H23NO3	0.8	RCS-4 N-(4-hydroxypentyl) metabolite	[M+H-C13H17NO]+	0.7435	89973121	1448893-03-5	Alkaloids	Tryptophan alkaloids	Quinoline alkaloids	COc1ccc(C(=O)c2cn(CCCC(C)O)c3ccccc23)cc1	[135.04, 136.02, 107.09, 117.03, 136.06]	6.53353e+07	8.53382e+07	8.28734e+07	7.60531e+07	6.74728e+07	0.11845	7.54146e+07
	M135T237	135.044	3.95													2.02917e+08	1.98187e+08	1.84023e+08	1.91772e+08	2.065e+08	0.0456093	1.9668e+08
	M135T471_1	135.044	7.85												[135.04, 135.08, 91.05, 136.02, 107.09]	1.06828e+08	1.22093e+08	1.11166e+08	1.12528e+08	1.11607e+08	0.0497735	1.12844e+08
	M135T207	135.044	3.45													3.18153e+08	2.96174e+08	3.083e+08	2.91028e+08	2.99457e+08	0.0354162	3.02622e+08
	M135T326	135.044	5.43	C18H14O3	0.4	4-[(2-Naphthyloxy)methyl]benzoic acid	[M+H-C10H8O]+	0.9385	893002	149288-37-9	Shikimates and Phenylpropanoids	Phenanthrenoids	Phenanthrenes	O=C(O)c1ccc(COc2ccc3ccccc3c2)cc1	[135.04, 117.03, 107.05, 107.09, 93.07]	1.34379e+09	1.49101e+09	1.40861e+09	1.46549e+09	1.42099e+09	0.0397821	1.42598e+09
	M135T218	135.044	3.63													2.50649e+08	2.42997e+08	2.38541e+08	1.97094e+08	1.78052e+08	0.144308	2.21467e+08
	M135T341	135.044	5.68												[135.04, 136.02, 117.03, 107.05, 107.09]	2.80279e+08	2.83519e+08	3.06001e+08	2.93601e+08	2.63817e+08	0.0550375	2.85443e+08
	M135T285	135.044	4.75	C14H12O2S	0.6	4-[(Phenylthio)methyl]benzoic acid	[M+H-C6H6S]+	0.9525	875824	88382-49-4	Shikimates and Phenylpropanoids	Phenolic acids (C6-C1)	Simple phenolic acids	O=C(O)c1ccc(CSc2ccccc2)cc1	[135.04, 117.03, 107.05, 136.02, 136.06]	5.53752e+08	4.76425e+08	5.4755e+08	4.88414e+08	5.05025e+08	0.0677324	5.14233e+08
	M135T544	135.044	9.07	C17H13Cl2NO4	0.5	(+)-YK-4-279	[M+H-C9H7Cl2NO2]+	0.7489	93948844	1261038-93-0	Alkaloids			COc1ccc(C(=O)C[C@]2(O)C(=O)Nc3c(Cl)ccc(Cl)c32)cc1	[135.04, 136.02, 135.12, 136.06, 117.03]	3.72437e+07	5.98841e+07	5.12902e+07	4.92119e+07	4.89908e+07	0.163906	4.93241e+07
	M135T364	135.044	6.06	C8H8O3	0.2	2,5-Dihydroxyacetophenone	[M+H-H2O]+	0.9514	10279	490-78-8	Shikimates and Phenylpropanoids			CC(=O)c1cc(O)ccc1O	[135.04, 117.03, 107.05, 136.02, 95.05]	4.24565e+08	5.33286e+08	4.35238e+08	3.97597e+08	4.05013e+08	0.12463	4.3914e+08
	M135T298	135.044	4.97													2.50175e+08	2.53143e+08	2.46422e+08	2.55646e+08	2.37688e+08	0.0281966	2.48615e+08
	M135T306	135.044	5.1													1.40705e+09	1.56886e+09	1.56364e+09	1.52284e+09	1.52756e+09	0.0430659	1.51799e+09
	M135T179	135.092	2.99	C8H10N2	1.1	p-Toluamidine	[M+H]+	0.8795	122754	18465-11-7	Alkaloids			Cc1ccc(C(=N)N)cc1	[135.09, 91.05, 136.06, 118.07, 136.02]	9.4239e+07	1.20316e+08	1.02998e+08	9.9616e+07	8.73588e+07	0.122459	1.00905e+08
	M135T301	135.117	5.02	C10H16O	1.6	Fenchone	[M+H-H2O]+	0.8695	14525	126-21-6	Terpenoids	Monoterpenoids	Fenchane monoterpenoids	CC12CCC(C1)C(C)(C)C2=O	[107.09, 135.04, 93.07, 135.12, 91.05]	2.13061e+08	1.89172e+08	1.97219e+08	2.10661e+08	2.17937e+08	0.0582417	2.0561e+08
	M135T483	135.117	8.04	C10H16O	1.1	(-)-Myrtenol	[M+H-H2O]+	0.8622	10582	19894-97-4	Terpenoids	Monoterpenoids	Pinane monoterpenoids	CC1(C)C2CC=C(CO)C1C2	[135.12, 93.07, 136.02, 107.09, 135.04]	1.15274e+08	1.01353e+08	8.95309e+07	8.95755e+07	8.69543e+07	0.122964	9.65377e+07
	M135T353	135.117	5.88													1.2453e+08	1.09165e+08	1.20707e+08	1.20117e+08	1.31142e+08	0.0660645	1.21132e+08
	M136T156	136.061	2.6	C10H14N5O7P	1	Adenosine monophosphate	[M+H-C5H9O7P]+	0.9976	57879900		Carbohydrates	Nucleosides	Purine nucleos(t)ides	Nc1ncnc2c1ncn2[C@@H]1O[C@H](CO)[C@H](OP(=O)(O)O)C1O	[136.06, 119.04, 136.02, 137.05, 94.04]	4.46573e+08	5.07187e+08	4.55048e+08	5.20256e+08	4.97154e+08	0.0672254	4.85244e+08
	M136T125	136.061	2.09	C9H11N5O	0.8	9-(Tetrahydro-2-furyl)adenine	[M+H-C4H6O]+	1	5270	17318-31-9	Carbohydrates	Nucleosides	Purine nucleos(t)ides	Nc1ncnc2c1ncn2C1CCCO1	[136.06, 119.04, 137.05, 94.04, 137.07]	2.16068e+10	2.23545e+10	2.18062e+10	2.2162e+10	2.09254e+10	0.0255386	2.1771e+10
	M136T101	136.076	1.69	C8H11NO2	1.2	Norfenefrine	[M+H-H2O]+	0.9916	4538	536-21-0	Alkaloids	Tyrosine alkaloids	Phenylethylamines	NCC(O)c1cccc(O)c1	[136.06, 91.05, 136.08, 119.05, 136.02]	3.2052e+08	3.34797e+08	3.37466e+08	3.55149e+08	3.0195e+08	0.0603815	3.29976e+08
	M136T271	136.076	4.52	C17H17NO3	1.1	3-Phenyl-N-(phenylacetyl)-.beta.-alanine	[M+H-C9H8O2]+	0.9708	3102733	65451-19-6	Amino acids and Peptides	Small peptides	Dipeptides	O=C(O)CC(NC(=O)Cc1ccccc1)c1ccccc1	[91.05, 136.02, 136.08, 136.06, 137.1]	1.19239e+08	1.17034e+08	1.13792e+08	1.17998e+08	1.13911e+08	0.0210517	1.16395e+08
	M136T241	136.076	4.02	C9H12NO6P	0.9	Phosphotyrosine	[M+H-CH3O5P]+	0.7253	30819	21820-51-9	Amino acids and Peptides	Small peptides	Aminoacids	N[C@@H](Cc1ccc(OP(=O)(O)O)cc1)C(=O)O	[136.02, 136.06, 91.05, 136.08, 137.06]	3.26373e+07	4.27572e+07	3.8502e+07	3.76016e+07	3.54984e+07	0.100272	3.73993e+07
	M136T409	136.076	6.82	C10H13NO3	0.7	Nigelline	[M+H-C2H4O2]+	0.8007	21368	483-64-7	Alkaloids	Anthranilic acid alkaloids	Anthranillic acid derivatives	CNc1c(OC)cccc1C(=O)OC	[136.08, 136.02, 136.06, 91.05, 93.07]	4.3369e+07	4.18838e+07	4.3718e+07	4.41669e+07	4.5541e+07	0.0302668	4.37357e+07
	M136T123	136.076	2.05	C10H13NO3	0.8	.beta.-Homotyrosine	[M+H-C2H4O2]+	0.9996	3605157	64913-50-4	Amino acids and Peptides	Small peptides	Aminoacids	NC(CC(=O)O)Cc1ccc(O)cc1	[136.06, 119.04, 91.05, 136.07, 94.04]	1.33822e+09	1.26681e+09	1.2859e+09	1.30945e+09	1.19365e+09	0.0426778	1.27881e+09
	M137T177	137.023	2.95	C7H6O4	1.1	3,5-Dihydroxybenzoic acid	[M+H-H2O]+	0.9186	7424	99-10-5	Shikimates and Phenylpropanoids	Phenolic acids (C6-C1)	Simple phenolic acids	O=C(O)c1cc(O)cc(O)c1	[137.02, 137.06, 137.03, 127.04, 122.04]	6.23429e+07	6.06846e+07	5.73009e+07	6.58412e+07	6.17357e+07	0.0499698	6.15811e+07
	M137T139	137.046	2.32	C11H14N4O5	0.4	9-(5-O-Methylpentofuranosyl)-1,9-dihydro-6H-purin-6-one	[M+H-C6H10O4]+	0.997	136224826		Carbohydrates	Nucleosides	Purine nucleos(t)ides	COCC1OC(n2cnc3c(=O)nc[nH]c32)C(O)C1O	[137.05, 137.06, 137.06, 110.04, 119.04]	8.29195e+07	1.05504e+08	9.35168e+07	1.03807e+08	1.01035e+08	0.0953494	9.73565e+07
	M137T129	137.046	2.15	C8H9NO4S	9.4	Benzoic acid, m-methanesulfonamido-	[M+H-CH3SO2]+	0.9967	225772	28547-13-9	Amino acids and Peptides+Shikimates and Phenylpropanoids	Phenolic acids (C6-C1)	Simple phenolic acids	CS(=O)(=O)Nc1cccc(C(=O)O)c1	[137.06, 137.05, 120.04, 119.04, 110.04]	2.55268e+08	2.38412e+08	2.43404e+08	2.33757e+08	2.31792e+08	0.0390121	2.40527e+08
	M137T118	137.046	1.97												[137.07, 137.05, 120.04, 119.04, 110.04]	1.06254e+08	1.12657e+08	1.12113e+08	1.05996e+08	1.07386e+08	0.0298182	1.08881e+08
	M137T195	137.059	3.24	C10H13BrO2	0.6	2-(o-Ethoxyphenoxy)ethyl bromide	[M+H-C2H5Br]+	0.99	7010183	3259-03-8	Shikimates and Phenylpropanoids			CCOc1ccccc1OCCBr	[91.05, 137.06, 119.05, 137.02, 109.07]	5.42356e+08	5.60148e+08	3.81065e+08	5.62319e+08	3.93002e+08	0.189407	4.87778e+08
	M137T217	137.06	3.61	C17H26O3	0.6	[6]-Paradol	[M+H-C9H18O]+	0.9952	94378	27113-22-0	Polyketides	Aromatic polyketides	Catechols with side chains	CCCCCCCC(=O)CCc1ccc(O)c(OC)c1	[137.06, 122.04, 94.04, 91.05, 137.02]	3.10297e+08	3.00733e+08	3.16269e+08	3.05908e+08	3.18762e+08	0.0237842	3.10394e+08
	M137T309	137.06	5.14	C9H11NO2	0.3	1,2,3,4-Tetrahydroisoquinoline-6,7-diol	[M+H-CH3N]+	0.9629	36937	34827-33-3	Alkaloids	Tyrosine alkaloids	Isoquinoline alkaloids	Oc1cc2c(cc1O)CNCC2	[137.06, 91.05, 137.02, 119.05, 137.1]	1.04104e+08	1.54399e+08	1.49974e+08	1.47292e+08	1.05578e+08	0.190311	1.3227e+08
	M137T238	137.06	3.97													1.94204e+08	1.31404e+08	1.24133e+08	1.36535e+08	1.35812e+08	0.195718	1.44418e+08
	M137T340	137.096	5.67													1.23764e+08	1.1221e+08	1.21749e+08	1.24134e+08	1.26005e+08	0.0448097	1.21573e+08
	M137T352	137.096	5.86	C11H17NO2S	1.2	N-Mesitylethanamine	[M+H-C2H5NOS]+	0.9586	799298	151915-07-0	Alkaloids			CCNS(=O)(=O)c1c(C)cc(C)cc1C	[137.1, 122.07, 137.06, 109.1, 91.05]	1.54586e+08	1.17107e+08	1.46316e+08	1.46302e+08	1.32633e+08	0.105735	1.39389e+08
	M138T88	138.028	1.47													2.14849e+08	2.15366e+08	2.25643e+08	2.11528e+08	2.08965e+08	0.0295208	2.1527e+08
	M138T103	138.054	1.72													1.00654e+08	1.5684e+08	1.59072e+08	1.55244e+08	1.59816e+08	0.17492	1.46325e+08
	M138T238	138.055	3.97	C7H8ClNO2	1	2-Chloro-4,6-dimethoxypyridine	[M+H-HCl]+	0.9974	10888404	108279-89-6	Alkaloids			COc1cc(Cl)nc(OC)c1	[138.06, 96.04, 111.04, 93.03, 108.04]	4.63221e+08	4.24545e+08	4.43377e+08	4.42053e+08	4.52513e+08	0.0321269	4.45142e+08
	M138T415	138.091	6.92	C8H11NO	1.1	p-(Dimethylamino)phenol	[M+H]+	0.9929	22174	619-60-3	Shikimates and Phenylpropanoids			CN(C)c1ccc(O)cc1	[138.09, 123.07, 139.11, 93.07, 95.07]	3.13633e+07	2.10239e+07	2.30147e+07	2.34442e+07	2.4096e+07	0.160932	2.45884e+07
	M139T118	139.003	1.97													2.04435e+08	1.87473e+08	1.7881e+08	1.89435e+08	1.91557e+08	0.0485884	1.90342e+08
	M139T101	139.003	1.68													1.28972e+08	1.19843e+08	1.15497e+08	1.08247e+08	1.25222e+08	0.0681088	1.19556e+08
	M139T238_1	139.039	3.97	C7H6O3	0.9	3,4-Dihydroxybenzaldehyde	[M+H]+	0.9837	8768	139-85-5	Shikimates and Phenylpropanoids	Phenolic acids (C6-C1)	Shikimic acids and derivatives+Simple phenolic acids	O=Cc1ccc(O)c(O)c1	[111.04, 93.03, 139.06, 139.04, 139.11]	2.80626e+08	3.25611e+08	3.0272e+08	2.9637e+08	2.94289e+08	0.0548986	2.99923e+08
	M139T119	139.05	1.98	C6H6N2O2	1	2-Aminonicotinic acid	[M+H]+	0.8998	72930	5345-47-1	Amino acids and Peptides	Small peptides	Aminoacids	Nc1ncccc1C(=O)O	[121.04, 111.01, 139.05, 139.11, 93.05]	1.47363e+08	1.3369e+08	1.36519e+08	1.37558e+08	1.35469e+08	0.0388134	1.3812e+08
	M140T88_1	139.527	1.47													1.65872e+08	1.51746e+08	1.61372e+08	1.73145e+08	1.7513e+08	0.0571407	1.65453e+08
	M140T88_3	140.056	1.47													1.70741e+08	1.73367e+08	1.90386e+08	1.76339e+08	1.71436e+08	0.0458191	1.76454e+08
	M141T88_1	140.961	1.47													6.26875e+08	6.53074e+08	6.28753e+08	6.62471e+08	6.41584e+08	0.0239159	6.42551e+08
	M141T669_1	141.018	11.16													1.55856e+08	1.56084e+08	1.58989e+08	1.5019e+08	1.59728e+08	0.0240608	1.56169e+08
	M141T697	141.018	11.62	C6H8O6	0.7	Vitamin C	[M+H-2H2O]+	0.9956	54670067	50-81-7	Polyketides			O=C1O[C@H]([C@@H](O)CO)C(O)=C1O	[95.01, 141.02, 123.01, 113.02, 99.01]	1.3088e+08	1.38582e+08	1.38374e+08	1.39989e+08	1.32167e+08	0.0305667	1.35999e+08
	M141T745	141.018	12.42													2.98637e+08	2.96781e+08	2.70269e+08	2.66393e+08	2.88601e+08	0.0527098	2.84136e+08
	M141T88_2	141.054	1.47													7.25306e+08	7.27375e+08	7.37011e+08	7.06807e+08	6.90437e+08	0.0259456	7.17387e+08
	M141T196	141.091	3.27	C8H12O2	0.2	4,4-Dimethyl-1,3-cyclohexanedione	[M+H]+	0.9215	136360	562-46-9				CC1(C)CCC(=O)CC1=O	[95.09, 141.09, 123.08, 95.05, 113.96]	1.19755e+08	1.09695e+08	1.19079e+08	1.10724e+08	1.22855e+08	0.05032	1.16422e+08
	M142T75	141.958	1.25													8.33821e+08	6.48855e+08	8.83641e+08	7.85264e+08	6.40593e+08	0.144396	7.58435e+08
	M142T1193	141.958	19.88													4.01841e+08	3.71607e+08	3.04111e+08	2.77771e+08	3.31934e+08	0.14829	3.37453e+08
	M142T89	142.071	1.48													8.08101e+08	8.1229e+08	8.06094e+08	8.02718e+08	7.46596e+08	0.0344181	7.9516e+08
	M142T171	142.086	2.85													1.10525e+08	1.19221e+08	1.0239e+08	1.08161e+08	1.07982e+08	0.0558593	1.09656e+08
	M143T132	143.034	2.19													1.90151e+08	1.82204e+08	1.77838e+08	2.33067e+08	1.68438e+08	0.132073	1.90339e+08
	M143T172	143.034	2.86													8.58914e+07	1.2949e+08	1.16453e+08	9.10911e+07	9.20937e+07	0.183958	1.03004e+08
	M143T1152	143.04	19.2	C3H5F3N2O	21.8	3,3,3-Trifluoropropanehydrazide	[M+H]+	0.9575	16786607	934171-99-0	Alkaloids			NNC(=O)CC(F)(F)F	[143.03, 120.02, 125.02, 102.01, 97.03]	1.57879e+09	1.38439e+09	1.03233e+09	1.30805e+09	1.2446e+09	0.152313	1.30963e+09
	M143T158	143.04	2.63													1.38587e+08	1.26146e+08	1.79384e+08	1.53452e+08	1.51785e+08	0.132516	1.49871e+08
	M143T106	143.051	1.76	C8H4BrN3	18.2	5-Bromo-1H-pyrrolo[2,3-b]pyridine-3-carbonitrile	[M+H-Br]+	0.833	28058793	799270-07-8	Alkaloids			N#Cc1c[nH]c2ncc(Br)cc12	[143.03, 98.06, 101.01, 125.02, 119.02]	1.51301e+08	1.61383e+08	1.62109e+08	1.68812e+08	1.91377e+08	0.0897945	1.66997e+08
	M143T88_2	143.074	1.47													1.22421e+08	1.31733e+08	1.20586e+08	1.22086e+08	1.20113e+08	0.0386264	1.23388e+08
	M143T210_2	143.107	3.5													1.26394e+08	1.07916e+08	1.20967e+08	1.19476e+08	1.23408e+08	0.0589657	1.19632e+08
	M143T181	143.118	3.02	C7H14N2O	1.5	N-Acetylhomopiperazine	[M+H]+	0.8874	4186202	61903-11-5	Alkaloids	Lysine alkaloids	Piperidine alkaloids	CC(=O)N1CCCNCC1	[143.12, 143.03, 125.02, 120.02, 97.03]	5.99414e+07	7.15807e+07	6.29662e+07	6.06447e+07	7.27173e+07	0.0933709	6.557e+07
	M144T298	144.045	4.97	C19H20N2O	1.1	N-(1-Methyl-3-phenylpropyl)-1H-indole-6-carboxamide	[M+H-C10H15N]+	0.9978	16415112	919720-44-8	Alkaloids			CC(CCc1ccccc1)NC(=O)c1ccc2cc[nH]c2c1	[144.04, 116.05, 144.08, 145.05, 121.97]	7.54441e+07	6.38942e+07	6.58667e+07	7.05422e+07	7.17935e+07	0.0668269	6.95081e+07
	M144T161_2	144.048	2.69	C6H9NOS	1.5	5-Thiazoleethanol, 4-methyl-	[M+H]+	0.9992	1136	137-00-8	Alkaloids	Serine alkaloids	Thiazole alkaloids	Cc1ncsc1CCO	[144.05, 113.03, 126.04, 98.06, 145.05]	1.52985e+08	1.8048e+08	1.48385e+08	1.48571e+08	1.63305e+08	0.08552	1.58745e+08
	M144T120	144.066	2	C6H11NO4	1.6	2-Aminoadipic acid	[M+H-H2O]+	0.9063	469	542-32-5	Amino acids and Peptides	Small peptides	Aminoacids	NC(CCCC(=O)O)C(=O)O	[98.06, 144.07, 144.1, 99.04, 98.1]	1.29069e+08	9.53917e+07	1.05821e+08	9.98693e+07	1.17734e+08	0.125465	1.09577e+08
	M144T150	144.066	2.51	C6H11NO4	1.4	DL-2-Methylglutamic acid	[M+H-H2O]+	0.9958	95440	71-90-9	Amino acids and Peptides	Small peptides	Aminoacids	CC(N)(CCC(=O)O)C(=O)O	[98.06, 144.07, 99.04, 144.08, 144.04]	3.37264e+08	3.08666e+08	2.21351e+08	3.2641e+08	3.36403e+08	0.159175	3.06019e+08
	M144T167	144.066	2.78	C6H9NO3	1.1	2-Pyrrolidinoneacetic acid	[M+H]+	0.7082	3146687	53934-76-2	Alkaloids	Ornithine alkaloids	Pyrrolidine alkaloids	O=C(O)CN1CCCC1=O	[144.05, 144.07, 99.04, 144.08, 98.06]	5.66498e+07	5.03138e+07	5.05891e+07	5.05046e+07	5.40395e+07	0.0539331	5.24193e+07
	M144T108	144.066	1.8												[98.06, 144.07, 144.1, 99.04, 98.1]	2.17229e+08	2.29988e+08	3.12169e+08	2.14226e+08	2.87282e+08	0.177178	2.52179e+08
	M144T89_3	144.069	1.48													1.12121e+08	1.21158e+08	1.28286e+08	1.16149e+08	1.12648e+08	0.0571893	1.18072e+08
	M144T250	144.081	4.17	C12H14N2	0.7	Azepindole	[M+H-C2H5N]+	0.9981	33471	26304-61-0	Alkaloids	Tryptophan alkaloids	Carboline alkaloids	c1ccc2c(c1)cc1n2CCCNC1	[144.08, 143.07, 121.97, 117.07, 99.04]	7.29994e+07	8.6477e+07	8.67941e+07	8.58566e+07	7.36823e+07	0.0881153	8.11619e+07
	M144T210_2	144.081	3.49	C11H14N2	0.1	N-Methyltryptamine	[M+H-CH5N]+	0.9985	6088	61-49-4	Alkaloids	Tryptophan alkaloids	Simple indole alkaloids	CNCCc1c[nH]c2ccccc12	[144.08, 117.07, 143.07, 115.05, 144.05]	3.26843e+08	3.59364e+08	3.70747e+08	3.47303e+08	3.56094e+08	0.0466146	3.5207e+08
	M144T119	144.102	1.98	C7H13NO2	1.2	Nipecotic acid, 1-methyl-	[M+H]+	0.7369	2736937	5657-70-5	Alkaloids	Lysine alkaloids		CN1CCCC(C(=O)O)C1	[144.1, 98.06, 144.07, 144.11, 99.04]	1.50272e+08	1.41226e+08	1.47942e+08	1.39645e+08	1.30403e+08	0.0550768	1.41898e+08
	M144T99_1	144.102	1.66													1.20829e+08	1.41874e+08	1.53842e+08	1.65219e+08	1.88521e+08	0.164372	1.54057e+08
	M144T275	144.138	4.58													2.38721e+08	2.85809e+08	2.91959e+08	2.6157e+08	2.56389e+08	0.0820567	2.6689e+08
	M145T597	145.049	9.96													1.12912e+08	1.14352e+08	1.11524e+08	1.10227e+08	1.25453e+08	0.053096	1.14894e+08
	M145T290	145.05	4.83													1.13925e+08	1.15119e+08	1.24679e+08	1.05709e+08	1.57544e+08	0.164035	1.23395e+08
	M145T446	145.05	7.43	C6H8O4	1.3	(3E)-3-Hexenedioic acid	[M+H]+	0.727	5351896	4436-74-2	Fatty acids	Fatty Acids and Conjugates	Dicarboxylic acids+Unsaturated fatty acids	O=C(O)C/C=C/CC(=O)O	[145.06, 99.04, 145.1, 121.97, 117.07]	8.01952e+07	7.70318e+07	7.70886e+07	6.39487e+07	6.57239e+07	0.101737	7.27976e+07
	M145T98_1	145.05	1.64													2.78813e+08	2.11361e+08	2.25839e+08	2.04343e+08	2.44221e+08	0.128184	2.32915e+08
	M145T752	145.05	12.53													1.25422e+08	7.70229e+07	1.21544e+08	1.09169e+08	1.08767e+08	0.175529	1.08385e+08
	M145T399	145.05	6.66	C8H12O4	0.2	Diethyl fumarate	[M+H-C2H4]+	0.8829	638144	623-91-6	Fatty acids	Fatty esters	Wax monoesters	CCOC(=O)/C=C/C(=O)OCC	[117.03, 99.04, 145.1, 121.97, 127.04]	1.20428e+08	1.30838e+08	1.4408e+08	1.19271e+08	1.23407e+08	0.0803454	1.27605e+08
	M145T499	145.05	8.32													1.82243e+08	2.09808e+08	1.97882e+08	1.78399e+08	2.06571e+08	0.0725223	1.94981e+08
	M145T221	145.05	3.68													2.64992e+08	1.72713e+08	2.1911e+08	2.04869e+08	2.65367e+08	0.17748	2.2541e+08
	M145T428_1	145.065	7.14	C10H12O3	0.9	4-Hydroxy-3-(2-hydroxyethyl)acetophenone	[M+H-2H2O]+	0.785	25323869	949293-88-3				CC(=O)c1ccc(O)c(CCO)c1	[145.06, 145.1, 99.04, 117.07, 115.05]	3.91931e+07	3.83089e+07	2.82883e+07	4.12307e+07	2.88979e+07	0.17374	3.51838e+07
	M145T256	145.101	4.26	C19H30O2	0.8	Androstenediol	[M+H-C8H18O2]+	0.9463	10634	521-17-5	Terpenoids	Steroids	Androstane steroids	C[C@]12CC[C@H]3[C@@H](CC=C4C[C@@H](O)CC[C@@]43C)[C@@H]1CC[C@@H]2O	[145.1, 117.07, 105.07, 99.04, 121.97]	6.20002e+07	5.68081e+07	5.65594e+07	6.24987e+07	6.75797e+07	0.0749207	6.10892e+07
	M145T266	145.101	4.43	C11H14O	0.4	4'-Methylbutyrophenone	[M+H-H2O]+	0.9624	77811	4160-52-5				CCCC(=O)c1ccc(C)cc1	[145.1, 105.07, 130.08, 117.03, 99.04]	7.431e+07	6.52226e+07	8.00131e+07	8.09956e+07	7.47051e+07	0.0835386	7.50493e+07
	M145T669	145.101	11.15	C15H22O	0.5	Nootkatone	[M+H-C4H10O]+	0.8335	1268142	4674-50-4	Terpenoids	Sesquiterpenoids	Eremophilane sesquiterpenoids	C=C(C)[C@@H]1CCC2=CC(=O)C[C@@H](C)[C@]2(C)C1	[145.1, 99.04, 121.97, 105.07, 127.04]	6.52301e+07	6.35367e+07	7.89948e+07	6.70943e+07	6.72728e+07	0.0891728	6.84257e+07
	M146T88	146.03	1.47													3.31353e+08	3.27925e+08	3.37491e+08	3.32375e+08	3.37228e+08	0.0122365	3.33274e+08
	M146T210	146.06	3.49													5.54468e+08	5.81261e+08	6.0117e+08	5.75209e+08	5.63688e+08	0.0310233	5.75159e+08
	M146T230	146.06	3.83	C10H7NO2	0.9	4-Hydroxyquinoline-2-carbaldehyde	[M+H-CO]+	0.9912	4711779	168141-99-9	Alkaloids	Anthranilic acid alkaloids	Acridone alkaloids	O=Cc1cc(=O)c2ccccc2[nH]1	[146.06, 128.05, 119.05, 147.04, 91.05]	4.5568e+07	5.04807e+07	4.99625e+07	5.03156e+07	4.40446e+07	0.0631778	4.80743e+07
	M146T221	146.06	3.69	C10H9NO2	1.1	Gentianine	[M+H-CH2O]+	0.9995	354616	439-89-4	Alkaloids+Terpenoids	Nicotinic acid alkaloids+Pseudoalkaloids	Pyridine alkaloids+Terpenoid alkaloids	C=Cc1cncc2c1CCOC2=O	[146.06, 118.07, 91.05, 147.06, 119.05]	1.42625e+08	1.45652e+08	1.52923e+08	1.53823e+08	1.29375e+08	0.068219	1.44879e+08
	M146T363	146.061	6.05	C9H7NO	0.7	Indole-3-carboxaldehyde	[M+H]+	0.9991	10256	487-89-8	Alkaloids	Tryptophan alkaloids	Simple indole alkaloids	O=Cc1c[nH]c2ccccc12	[118.07, 146.06, 91.05, 117.06, 119.07]	4.38392e+08	4.2645e+08	4.15661e+08	4.02385e+08	4.18283e+08	0.0317401	4.20234e+08
	M146T141	146.081	2.34	C6H13NO4	0.7	Deoxygalactonojirimycin	[M+H-H2O]+	0.7301	176077	108147-54-2	Carbohydrates	Aminosugars and aminoglycosides	Aminosugars	OC[C@H]1NC[C@H](O)[C@@H](O)[C@H]1O	[146.06, 146.09, 100.05, 147.04, 123.96]	2.33094e+08	2.26724e+08	2.46172e+08	2.33108e+08	2.38831e+08	0.0310106	2.35586e+08
	M146T100_1	146.092	1.67												[146.09, 104.07, 128.08, 111.06, 130.05]	9.87076e+08	1.04735e+09	1.03988e+09	1.07497e+09	1.0455e+09	0.0308254	1.03895e+09
	M146T118	146.092	1.97	C5H11N3O2	1.1	4-Guanidinobutyric acid	[M+H]+	0.9783	500	463-00-3	Amino acids and Peptides	Small peptides	Aminoacids	NC(N)=NCCCC(=O)O	[146.09, 104.07, 128.08, 111.06, 129.07]	1.14213e+09	1.09874e+09	1.16676e+09	1.09766e+09	1.06152e+09	0.0371081	1.11336e+09
	M146T117	146.118	1.95	C7H15NO2	0.7	2-(Aminomethyl)-4-methylpentanoic acid	[M+H]+	0.9782	19261621	100869-07-6	Amino acids and Peptides	Small peptides	Aminoacids	CC(C)CC(CN)C(=O)O	[146.09, 104.07, 128.08, 111.06, 146.12]	5.25366e+07	4.55418e+07	4.5762e+07	4.28032e+07	4.38691e+07	0.082383	4.61026e+07
	M147T118_1	147.029	1.97													1.31127e+08	1.25808e+08	1.23186e+08	1.26646e+08	1.37769e+08	0.0443784	1.28907e+08
	M147T503	147.044	8.39													1.17667e+08	1.19926e+08	1.2481e+08	1.32368e+08	1.19579e+08	0.0482418	1.2287e+08
	M147T476	147.044	7.93													1.47464e+08	1.8108e+08	1.53105e+08	1.77146e+08	1.50518e+08	0.0984439	1.61863e+08
	M147T314	147.044	5.23													1.99622e+08	1.67927e+08	1.93762e+08	2.08449e+08	1.99367e+08	0.0794621	1.93825e+08
	M147T493	147.044	8.22												[119.05, 147.04, 91.05, 147.08, 148.05]	2.22701e+08	2.33594e+08	1.84354e+08	1.83531e+08	1.8153e+08	0.124155	2.01142e+08
	M147T352_1	147.044	5.87													1.95019e+08	1.85713e+08	1.95568e+08	1.95043e+08	1.90058e+08	0.0223713	1.9228e+08
	M147T338	147.044	5.63	C9H8O3	0.7	trans-3-Coumaric acid	[M+H-H2O]+	0.9977	637541	588-30-7	Shikimates and Phenylpropanoids	Phenylpropanoids (C6-C3)	Cinnamic acids and derivatives	O=C(O)/C=C/c1cccc(O)c1	[119.05, 147.04, 91.05, 147.12, 119.09]	3.66387e+08	3.60691e+08	3.64792e+08	3.9194e+08	3.56092e+08	0.0379782	3.67981e+08
	M147T123	147.044	2.05													2.59291e+08	2.52551e+08	2.49278e+08	2.56953e+08	2.34969e+08	0.0381583	2.50608e+08
	M147T256	147.044	4.27													2.87948e+08	2.65059e+08	2.62486e+08	3.05309e+08	2.85178e+08	0.0629492	2.81196e+08
	M147T385	147.044	6.42												[119.05, 147.04, 91.05, 147.08, 147.12]	3.29096e+08	3.89184e+08	3.98095e+08	4.05416e+08	2.83033e+08	0.146855	3.60965e+08
	M147T88_2	147.051	1.47													3.71513e+08	3.7487e+08	3.79095e+08	3.66387e+08	3.70062e+08	0.0129711	3.72386e+08
	M147T99_1	147.077	1.65	C5H10N2O3	0.6	Glutamine	[M+H]+	0.9669	5961	56-85-9	Amino acids and Peptides	Small peptides	Aminoacids	NC(=O)CC[C@H](N)C(=O)O	[130.05, 147.1, 102.06, 101.02, 101.07]	6.90954e+08	6.4114e+08	6.39763e+08	5.80101e+08	6.40458e+08	0.0615335	6.38483e+08
	M147T121	147.077	2.01													1.45214e+08	1.33213e+08	1.29284e+08	1.334e+08	1.21504e+08	0.0647152	1.32523e+08
	M147T91	147.113	1.52	C6H14N2O2	1	Lysine	[M+H]+	0.979	5962	56-87-1	Amino acids and Peptides	Small peptides	Aminoacids	NCCCC[C@H](N)C(=O)O	[130.09, 105.0, 147.11, 129.1, 147.08]	1.26967e+08	1.25655e+08	1.21162e+08	1.347e+08	1.2018e+08	0.0459748	1.25733e+08
	M147T266_1	147.117	4.44													1.38233e+08	1.41429e+08	1.41123e+08	1.36693e+08	1.42305e+08	0.017009	1.39957e+08
	M147T669_2	147.117	11.15	C13H22O4	0.2	2-Pentenedioic acid, 2-octyl-	[M+H-C2H8O4]+	0.9097	71694435	1379792-39-8	Fatty acids	Fatty Acids and Conjugates	Branched fatty acids+Oxo fatty acids	CCCCCCCC/C(=C/CC(=O)O)C(=O)O	[147.12, 119.09, 91.05, 105.07, 147.04]	6.98061e+07	7.2196e+07	7.15958e+07	7.15519e+07	6.60073e+07	0.035943	7.02314e+07
	M148T806	148.024	13.43	C3H6N3O2P	13.6	2-Amino-2,5-dihydro-1,5,2-diazaphosphinin-6(1H)-one 2-oxide	[M+H]+	0.7836	328852	69907-44-4	Alkaloids			NP1(=O)C=CNC(=O)N1	[149.02, 121.03, 148.03, 148.11, 93.03]	8.07941e+07	8.13923e+07	8.07516e+07	8.51817e+07	8.38732e+07	0.024438	8.23986e+07
	M148T101	148.06	1.69	C6H11N3O4	1.2	.alpha.-Guanidinoglutaric acid	[M+H-CH2N2]+	0.7501	135313	73477-53-9	Amino acids and Peptides	Small peptides	Aminoacids	NC(N)=N[C@@H](CCC(=O)O)C(=O)O	[102.06, 130.05, 149.02, 148.06, 131.05]	9.23418e+08	8.73847e+08	9.14838e+08	1.00818e+09	7.24026e+08	0.117325	8.88861e+08
	M148T280	148.076	4.67	C16H15Cl2NO2	0	Clomeprop	[M+H-C7H6Cl2O]+	0.8445	93482	84496-56-0	Shikimates and Phenylpropanoids			Cc1c(Cl)ccc(OC(C)C(=O)Nc2ccccc2)c1Cl	[148.08, 149.02, 121.03, 120.08, 133.05]	4.43542e+07	5.50842e+07	5.61825e+07	4.6818e+07	4.89563e+07	0.102757	5.0279e+07
	M149T46	149.023	0.77												[149.02, 121.03, 121.04, 93.03, 111.04]	2.98728e+08	2.59121e+08	3.18001e+08	2.45511e+08	2.49664e+08	0.117788	2.74205e+08
	M149T858_1	149.023	14.3	C12H8O3S	1.3	2-(2-Thenoyl)benzoic acid	[M+H-C4H4S]+	0.9985	282654	46496-80-4	Shikimates and Phenylpropanoids			O=C(O)c1ccccc1C(=O)c1cccs1	[149.02, 121.03, 121.04, 93.03, 111.04]	1.60304e+09	1.53183e+09	1.54208e+09	1.51653e+09	1.56793e+09	0.0218977	1.55228e+09
	M149T626	149.023	10.44												[149.02, 121.03, 121.04, 93.03, 111.04]	3.13252e+08	2.85585e+08	3.15403e+08	3.01263e+08	3.05801e+08	0.0390655	3.04261e+08
	M149T74	149.023	1.23												[149.02, 121.03, 121.04, 93.03, 111.04]	1.01069e+09	9.95958e+08	1.00194e+09	7.08005e+08	1.05743e+09	0.146701	9.54802e+08
	M149T1193_2	149.023	19.88	C26H42O4	1.2	Di(2,6-dimethyl-4-heptyl) phthalate	[M+H-C18H38O]+	0.9984	57003681	103048-19-7				CC(C)CC(CC(C)C)OC(=O)c1ccccc1C(=O)OC(CC(C)C)CC(C)C	[149.02, 121.03, 121.04, 93.03, 111.04]	3.69011e+08	4.50463e+08	3.6675e+08	3.17939e+08	3.3262e+08	0.139856	3.67357e+08
	M149T169	149.06	2.82	C9H8O2	1.2	trans-Cinnamic acid	[M+H]+	0.8548	444539	140-10-3	Shikimates and Phenylpropanoids	Phenylpropanoids (C6-C3)	Cinnamic acids and derivatives	O=C(O)/C=C/c1ccccc1	[149.02, 103.05, 93.07, 121.03, 121.07]	1.90949e+08	2.30786e+08	2.07527e+08	2.15512e+08	1.92207e+08	0.0804723	2.07396e+08
	M149T228	149.06	3.8												[149.02, 105.03, 149.06, 121.03, 121.04]	1.01275e+08	1.22696e+08	1.22635e+08	1.08047e+08	1.20274e+08	0.0849924	1.14985e+08
	M149T397	149.06	6.61													1.68082e+08	1.98228e+08	1.67159e+08	1.60477e+08	1.68223e+08	0.0856656	1.72434e+08
	M149T425	149.06	7.09												[149.02, 121.03, 149.06, 121.04, 93.03]	1.28673e+08	1.3521e+08	1.35837e+08	1.38559e+08	1.32844e+08	0.0276486	1.34225e+08
	M149T291	149.096	4.86	C12H22O4	1.6	Dimethyl sebacate	[M+H-C2H10O3]+	0.7985	7829	106-79-6	Fatty acids	Fatty esters	Wax monoesters	COC(=O)CCCCCCCCC(=O)OC	[149.1, 149.02, 121.03, 107.09, 105.07]	2.32338e+08	3.1498e+08	2.22997e+08	2.26937e+08	2.26489e+08	0.160993	2.44748e+08
	M149T268	149.096	4.47	C10H14O2	0.8	(1S)-(+)-Camphorquinone	[M+H-H2O]+	0.9905	1549179	2767-84-2	Terpenoids	Monoterpenoids	Camphane monoterpenoids	CC1(C)[C@H]2CC[C@]1(C)C(=O)C2=O	[149.1, 93.07, 105.07, 121.1, 91.05]	1.17835e+09	1.08514e+09	1.12645e+09	1.11805e+09	1.15721e+09	0.0318215	1.13304e+09
	M149T255	149.096	4.25													2.69029e+08	1.99187e+08	2.70369e+08	2.74679e+08	2.353e+08	0.129511	2.49713e+08
	M149T618	149.133	10.3													1.25067e+08	1.24183e+08	1.30768e+08	1.37442e+08	1.25614e+08	0.0432541	1.28615e+08
	M150T147	150.056	2.45	C8H9NO3	1.3	Pyridoxal	[M+H-H2O]+	0.9339	1050	66-72-8	Alkaloids	Nicotinic acid alkaloids	Pyridine alkaloids	Cc1ncc(CO)c(C=O)c1O	[150.06, 94.07, 122.06, 151.04, 150.03]	8.25344e+07	9.08223e+07	8.40569e+07	8.6186e+07	8.87079e+07	0.0389405	8.64615e+07
	M151T88_2	151.037	1.47													1.8876e+10	1.90433e+10	1.88916e+10	1.85805e+10	1.86283e+10	0.0103303	1.8804e+10
	M151T107	151.037	1.79													8.28878e+08	7.14433e+08	7.46377e+08	8.24714e+08	8.09556e+08	0.0655227	7.84792e+08
	M151T1142	151.037	19.03													4.9145e+08	5.41875e+08	5.27354e+08	5.06632e+08	5.2919e+08	0.0386147	5.193e+08
	M151T123	151.037	2.04													3.16511e+08	2.23967e+08	2.16941e+08	3.19701e+08	2.89505e+08	0.181951	2.73325e+08
	M151T392	151.037	6.54												[151.04, 151.05, 108.02, 141.05, 123.04]	4.05737e+08	3.24432e+08	3.55234e+08	3.65503e+08	3.91618e+08	0.0863271	3.68505e+08
	M151T406	151.037	6.77													1.2946e+08	1.05536e+08	1.12142e+08	1.33172e+08	1.41632e+08	0.120965	1.24388e+08
	M151T254	151.037	4.23												[151.04, 151.05, 108.02, 141.05, 123.04]	1.9937e+08	1.77362e+08	1.83394e+08	1.81768e+08	1.91142e+08	0.0466149	1.86607e+08
	M151T218	151.037	3.64	C10H10O5	0.7	4-Acetoxyvanillic acid	[M+H-C2H4O2]+	0.9892	66346	10543-12-1	Shikimates and Phenylpropanoids	Phenolic acids (C6-C1)	Simple phenolic acids	COc1cc(C(=O)O)ccc1OC(C)=O	[151.04, 151.05, 108.02, 141.05, 123.04]	9.85645e+08	6.45739e+08	6.87109e+08	6.83739e+08	6.80238e+08	0.190453	7.36494e+08
	M151T232	151.037	3.86													6.49122e+08	5.78585e+08	6.21844e+08	6.33962e+08	6.28196e+08	0.042523	6.22342e+08
	M151T167	151.037	2.78	C8H8O4	23.6	Isovanillic acid	[M+H-H2O]+	0.9554	12575	645-08-9	Shikimates and Phenylpropanoids	Phenolic acids (C6-C1)+Phenylpropanoids (C6-C3)	Cinnamic acids and derivatives+Simple phenolic acids	COc1ccc(C(=O)O)cc1O	[151.04, 152.06, 128.02, 151.05, 108.02]	3.95133e+08	3.64158e+08	4.20511e+08	3.12005e+08	4.07468e+08	0.113985	3.79855e+08
	M151T158_1	151.037	2.63												[151.04, 152.06, 128.02, 151.05, 108.02]	3.19885e+08	2.23679e+08	2.24852e+08	3.2788e+08	3.23526e+08	0.19218	2.83964e+08
	M151T301	151.037	5.02													1.75672e+08	1.35103e+08	1.62042e+08	1.51377e+08	1.83145e+08	0.118681	1.61468e+08
	M151T320	151.038	5.33													1.07698e+08	8.52346e+07	9.86503e+07	1.06742e+08	1.12998e+08	0.105754	1.02264e+08
	M151T211	151.038	3.52												[151.04, 151.05, 108.02, 141.05, 123.04]	3.14865e+08	3.76884e+08	3.59159e+08	3.38022e+08	3.57873e+08	0.0678044	3.4936e+08
	M151T282	151.038	4.69													2.18463e+08	1.5856e+08	1.83963e+08	1.74565e+08	2.11674e+08	0.133056	1.89445e+08
	M151T378	151.038	6.3												[151.04, 151.05, 151.08, 108.02, 141.05]	2.21988e+08	2.0335e+08	2.4112e+08	2.49789e+08	2.54382e+08	0.0905826	2.34126e+08
	M151T311	151.038	5.18													2.5587e+08	2.20561e+08	2.45533e+08	2.36876e+08	2.61661e+08	0.066538	2.441e+08
	M151T195	151.076	3.24													1.31728e+08	1.37065e+08	1.40039e+08	1.40103e+08	1.38641e+08	0.0251962	1.37515e+08
	M151T781	151.112	13.01	C10H17NO	1	1-Amino-3-hydroxyadamantane	[M+H-NH3]+	0.9629	658645	702-82-9	Alkaloids			NC12CC3CC(C1)CC(O)(C3)C2	[151.11, 128.02, 95.05, 109.07, 95.09]	2.48721e+07	3.379e+07	2.65586e+07	2.66839e+07	2.34304e+07	0.147373	2.7067e+07
	M152T88_1	152.036	1.47													2.75933e+09	2.74805e+09	2.73343e+09	2.66317e+09	2.70331e+09	0.0142452	2.72146e+09
	M152T129_2	152.057	2.15	C13H17N5O5	0.3	Isopropylideneguanosine	[M+H-C8H12O4]+	0.997	92223490	362-76-5	Carbohydrates	Nucleosides	Purine nucleos(t)ides	CC1(C)O[C@H]2[C@@H](n3cnc4c(=O)nc(N)[nH]c43)O[C@H](CO)[C@H]2O1	[152.06, 135.03, 153.04, 110.04, 128.05]	1.08559e+10	1.24906e+10	1.04227e+10	1.06987e+10	1.02911e+10	0.0811281	1.09518e+10
	M152T137	152.057	2.28	C12H15N5O3	0.6	Entecavir	[M+H-C7H10O2]+	0.9978	135398508	142217-69-4	Carbohydrates	Nucleosides	Purine nucleos(t)ides	C=C1[C@@H](n2cnc3c(=O)[nH]c(N)nc32)C[C@H](O)[C@H]1CO	[152.06, 135.03, 153.04, 110.04, 152.07]	3.61401e+09	4.0926e+09	5.01705e+09	4.10517e+09	3.90247e+09	0.126796	4.14626e+09
	M152T118	152.057	1.97													1.64976e+09	1.77984e+09	1.79596e+09	1.62948e+09	1.58539e+09	0.0558107	1.68809e+09
	M152T152	152.057	2.53												[152.06, 135.03, 153.04, 110.04, 152.07]	7.24759e+08	9.70236e+08	9.48657e+08	8.62576e+08	7.34156e+08	0.136285	8.48077e+08
	M152T205	152.071	3.41	C8H9NO2	0.5	2,4-Dimethylnicotinic acid	[M+H]+	0.8001	1512561	55314-30-2	Alkaloids	Nicotinic acid alkaloids	Pyridine alkaloids	Cc1ccnc(C)c1C(=O)O	[106.07, 134.06, 152.06, 152.07, 106.05]	4.11412e+08	3.87367e+08	3.9813e+08	3.99434e+08	3.98535e+08	0.0213618	3.98975e+08
	M152T183	152.071	3.06												[106.07, 134.06, 152.06, 152.04, 152.07]	2.1601e+08	2.96213e+08	1.94104e+08	2.14142e+08	2.10925e+08	0.176972	2.26279e+08
	M153T88	153.033	1.47													2.76638e+09	2.72737e+09	2.74084e+09	2.73287e+09	2.69689e+09	0.009168	2.73287e+09
	M153T129_1	153.041	2.14	C10H12N4O6	0.7	Xanthosine	[M+H-C5H8O4]+	0.9852	64959	146-80-5	Carbohydrates	Nucleosides	Purine nucleos(t)ides	O=c1[nH]c(=O)c2ncn([C@@H]3O[C@H](CO)[C@@H](O)[C@H]3O)c2[nH]1	[153.06, 136.03, 154.04, 153.04, 135.03]	2.23297e+08	2.08415e+08	1.88087e+08	1.99411e+08	2.07776e+08	0.06304	2.05397e+08
	M153T155	153.054	2.58	C8H8O3	0.9	2',4'-Dihydroxyacetophenone	[M+H]+	0.9935	6990	89-84-9	Shikimates and Phenylpropanoids			CC(=O)c1ccc(O)cc1O	[107.05, 135.04, 153.06, 95.05, 111.04]	3.03327e+08	3.014e+08	2.96666e+08	3.01435e+08	3.12877e+08	0.0197026	3.03141e+08
	M153T147	153.054	2.45													1.58227e+08	1.6439e+08	1.34016e+08	1.61604e+08	1.56033e+08	0.0779937	1.54854e+08
	M153T304	153.054	5.07	C8H8O3	1.1	Vanillin	[M+H]+	0.9365	1183	121-33-5	Shikimates and Phenylpropanoids	Phenolic acids (C6-C1)+Phenylpropanoids (C6-C3)	Cinnamic acids and derivatives+Simple phenolic acids	COc1cc(C=O)ccc1O	[93.03, 125.06, 111.04, 153.05, 107.09]	1.84869e+08	1.72378e+08	1.60834e+08	1.76396e+08	2.09646e+08	0.101129	1.80825e+08
	M153T764	153.054	12.74												[111.04, 153.13, 153.05, 112.05, 111.06]	1.05778e+08	1.0148e+08	1.14367e+08	1.05776e+08	1.04324e+08	0.0452809	1.06345e+08
	M153T731	153.055	12.18												[111.04, 112.05, 111.06, 153.05, 111.03]	2.03962e+08	2.17603e+08	2.14306e+08	2.16645e+08	2.0635e+08	0.0293535	2.11773e+08
	M153T195	153.055	3.25												[111.04, 107.05, 135.04, 153.05, 123.04]	1.20801e+08	8.77591e+07	1.20697e+08	1.21113e+08	1.18255e+08	0.12803	1.13725e+08
	M153T716	153.055	11.94	C8H8O3	1.2	3,4-Dihydroxyacetophenone	[M+H]+	0.9993	14530	1197-09-7	Shikimates and Phenylpropanoids			CC(=O)c1ccc(O)c(O)c1	[111.04, 111.06, 112.05, 111.03, 153.06]	4.49726e+08	4.66349e+08	4.61728e+08	4.59922e+08	4.37083e+08	0.0257059	4.54962e+08
	M153T264	153.055	4.39													2.1659e+08	2.10075e+08	2.14158e+08	2.1537e+08	2.1334e+08	0.0115472	2.13906e+08
	M153T292	153.055	4.87													1.4618e+08	9.77814e+07	1.23529e+08	1.39266e+08	1.35836e+08	0.148178	1.28519e+08
	M153T286	153.055	4.77													1.64355e+08	1.16385e+08	1.29594e+08	1.31218e+08	1.59687e+08	0.148005	1.40248e+08
	M153T136	153.061	2.27													1.94168e+08	2.17243e+08	2.61658e+08	2.28637e+08	2.1085e+08	0.113185	2.22511e+08
	M153T223	153.127	3.72	C10H16O	0.9	(1S)-Pulegone	[M+H]+	0.7953	638012	3391-90-0	Terpenoids	Monoterpenoids	Menthane monoterpenoids+Monocyclic monoterpenoids	CC(C)=C1CC[C@H](C)CC1=O	[107.09, 93.07, 135.12, 153.13, 97.07]	2.16357e+08	1.62649e+08	1.9376e+08	2.0972e+08	2.16579e+08	0.113869	1.99813e+08
	M153T359	153.127	5.98	C10H16O	0.7	(+)-Dihydrocervone	[M+H]+	0.7634	22227	5524-05-0	Terpenoids	Monoterpenoids	Menthane monoterpenoids	C=C(C)[C@@H]1CC[C@@H](C)C(=O)C1	[153.13, 107.09, 93.07, 135.12, 153.06]	5.15296e+07	4.23422e+07	5.33711e+07	5.01517e+07	5.37603e+07	0.0924398	5.0231e+07
	M153T115	153.127	1.92	C10H16O	1	Campholenealdehyde	[M+H]+	0.7904	98497	91819-58-8	Terpenoids	Monoterpenoids		CC1=CCC(CC=O)C1(C)C	[153.06, 153.13, 97.07, 130.02, 109.1]	6.68374e+07	4.86323e+07	8.2808e+07	7.2431e+07	6.75724e+07	0.183268	6.76562e+07
	M154T1145	153.993	19.09													1.48836e+08	1.45502e+08	1.43767e+08	1.52122e+08	1.49534e+08	0.0224662	1.47952e+08
	M154T89	153.994	1.48													2.06699e+08	2.20652e+08	2.23245e+08	2.00148e+08	2.00976e+08	0.0519531	2.10344e+08
	M154T97	154.027	1.62													1.10263e+08	1.15352e+08	1.1442e+08	1.21152e+08	1.17815e+08	0.0349352	1.158e+08
	M154T161	154.05	2.68	C7H9NO4	1.4	3-Succinimidopropionic acid	[M+H-H2O]+	0.721	245861	5724-76-5				O=C(O)CCN1C(=O)CCC1=O	[126.06, 154.05, 111.03, 113.96, 154.09]	1.88295e+08	2.24083e+08	1.96381e+08	1.7203e+08	1.97743e+08	0.0964549	1.95706e+08
	M155T49	154.99	0.82													1.24689e+08	1.4108e+08	1.09016e+08	1.49342e+08	1.26116e+08	0.120388	1.30049e+08
	M155T141	155.082	2.35	C7H10N2O2	0.5	Cyclo-prolylglycine	[M+H]+	0.7911	126154	3705-27-9	Alkaloids+Amino acids and Peptides			O=C1CN=C(O)[C@@H]2CCCN12	[155.08, 112.08, 113.96, 94.07, 127.09]	1.92174e+08	1.61684e+08	1.90382e+08	2.02035e+08	1.90329e+08	0.0807726	1.87321e+08
	M156T95	156.042	1.59	C7H6FNO2	20.2	4-Amino-3-fluorobenzoic acid	[M+H]+	0.9935	9971	455-87-8	Amino acids and Peptides+Shikimates and Phenylpropanoids	Phenolic acids (C6-C1)+Small peptides	Aminoacids+Simple phenolic acids	Nc1ccc(C(=O)O)cc1F	[156.04, 112.05, 130.06, 110.07, 156.07]	3.86658e+08	3.94779e+08	4.00995e+08	3.90157e+08	3.66715e+08	0.0334735	3.87861e+08
	M156T99	156.077	1.64	C11H17N3O4	1.2	N-.alpha.-(tert-Butoxycarbonyl)-L-histidine	[M+H-C5H8O2]+	0.9977	87308	17791-52-5	Amino acids and Peptides	Small peptides	Dipeptides	CC(C)(C)OC(=O)N[C@@H](Cc1cnc[nH]1)C(=O)O	[110.07, 156.08, 95.06, 93.05, 156.04]	3.93281e+07	4.74931e+07	4.5585e+07	3.84781e+07	4.04301e+07	0.0951535	4.22629e+07
	M156T340	156.138	5.66	C10H19NO3	1.1	2-Acetamidocaprylic acid	[M+H-CH2O2]+	0.9782	95555	80782-69-0	Amino acids and Peptides	Small peptides	Dipeptides	CCCCCCC(NC(C)=O)C(=O)O	[156.14, 99.08, 157.12, 110.07, 141.04]	6.71598e+07	6.38925e+07	7.11848e+07	7.09684e+07	7.15623e+07	0.0484669	6.89536e+07
	M157T660	157.123	11	C9H18O3	1.2	9-Hydroxynonanoic acid	[M+H-H2O]+	0.7405	138052	3788-56-5	Fatty acids	Fatty Acids and Conjugates	Hydroxy fatty acids	O=C(O)CCCCCCCCO	[139.11, 93.07, 157.12, 97.1, 95.09]	9.39808e+07	8.83856e+07	8.71169e+07	9.39809e+07	9.60209e+07	0.0424492	9.1897e+07
	M158T396	158.06	6.61	C10H10N2O	0.9	1-methylindole-3-carboxamide	[M+H-NH3]+	0.8731	823187	118959-44-7	Alkaloids	Tryptophan alkaloids		Cn1cc(C(N)=O)c2ccccc21	[158.06, 117.03, 130.07, 125.0, 106.99]	5.96677e+07	5.71805e+07	8.00246e+07	6.93793e+07	5.60993e+07	0.15748	6.44703e+07
	M158T425	158.06	7.09	C16H14N2O	0.9	1-Methyl-N-phenylindole-3-carboxamide	[M+H-C6H7N]+	0.8887	9038340	82414-31-1	Alkaloids	Anthranilic acid alkaloids	Quinoline alkaloids	Cn1cc(C(=O)Nc2ccccc2)c2ccccc21	[158.06, 117.03, 130.07, 125.0, 106.99]	4.4593e+07	4.64586e+07	4.43823e+07	4.72147e+07	4.29967e+07	0.0375872	4.51291e+07
	M158T142	158.118	2.37	C8H15NO2	0.6	Ethyl nipecotate	[M+H]+	0.7155	98969	5006-62-2	Alkaloids	Lysine alkaloids		CCOC(=O)C1CCCNC1	[158.12, 106.99, 125.0, 158.08, 116.07]	5.98297e+07	6.65867e+07	5.98578e+07	9.07779e+07	6.51422e+07	0.187843	6.84388e+07
	M158T120	158.128	1.99	C7H15N3O	0.8	3-Amino-1-cyclohexylurea	[M+H]+	0.9577	261879	52662-76-7	Alkaloids			NNC(=O)NC1CCCCC1	[158.13, 158.09, 112.09, 112.08, 140.12]	3.15119e+08	3.01322e+08	3.33008e+08	3.18767e+08	3.29872e+08	0.0395803	3.19617e+08
	M158T650	158.154	10.83	C9H19NO	1.2	N-Isobutyl-3-methylbutanamide	[M+H]+	0.9868	233652	122348-74-7	Fatty acids			CC(C)CNC(=O)CC(C)C	[158.15, 102.09, 159.16, 158.1, 106.99]	2.32112e+08	2.15582e+08	2.1873e+08	2.18372e+08	2.27e+08	0.0311294	2.22359e+08
	M159T1134	158.964	18.89													2.46953e+08	2.48851e+08	2.52101e+08	2.45813e+08	2.48079e+08	0.00960878	2.48359e+08
	M159T88_1	158.972	1.47													1.63969e+08	2.24112e+08	1.62886e+08	1.70377e+08	1.67022e+08	0.147031	1.77673e+08
	M159T745_1	159.03	12.41													1.31167e+08	1.28112e+08	1.29867e+08	1.29048e+08	1.34828e+08	0.020017	1.30604e+08
	M159T146	159.077	2.43	C6H13N3O3	1.4	L-Citrulline	[M+H-NH3]+	0.7271	9750	372-75-8	Amino acids and Peptides	Small peptides	Aminoacids	NC(=O)NCCC[C@H](N)C(=O)O	[113.07, 116.07, 113.96, 141.02, 114.06]	4.70175e+07	5.11215e+07	4.3242e+07	4.1143e+07	4.19973e+07	0.0921438	4.49042e+07
	M159T735	159.079	12.25	C12H16O3	1.1	3-[4-(2-Methoxyethyl)phenoxy]-1,2-epoxypropane	[M+H-CH6O2]+	0.937	92515	56718-70-8				COCCc1ccc(OCC2CO2)cc1	[159.08, 131.09, 91.05, 159.12, 116.06]	3.31802e+07	3.58459e+07	3.71618e+07	3.52121e+07	3.41244e+07	0.0438016	3.51049e+07
	M159T210	159.091	3.49	C18H15ClN2O3	0.2	Benzotript	[M+H-C8H5ClO3]+	0.9962	2787526	39544-74-6	Amino acids and Peptides	Small peptides	Dipeptides	O=C(NC(Cc1c[nH]c2ccccc12)C(=O)O)c1ccc(Cl)cc1	[159.09, 132.08, 130.07, 142.07, 160.08]	2.34368e+08	2.54938e+08	2.50128e+08	2.41721e+08	2.35875e+08	0.0367124	2.43406e+08
	M159T496_2	159.117	8.27	C19H30O2	0.9	Stanolone	[M+H-C7H16O2]+	0.9765	10635	521-18-6	Terpenoids	Steroids	Androstane steroids	C[C@]12CC[C@H]3[C@@H](CC[C@H]4CC(=O)CC[C@@]43C)[C@@H]1CC[C@@H]2O	[159.12, 131.09, 144.09, 141.02, 117.07]	5.81021e+07	5.7462e+07	5.66704e+07	5.75865e+07	5.4787e+07	0.0228171	5.69216e+07
	M159T753	159.117	12.54	C15H18O3	0.5	Tourneforin	[M+H-C3H4O3]+	0.9811	13855800	111420-61-2	Terpenoids	Sesquiterpenoids	Eudesmane sesquiterpenoids	C=C1C(=O)O[C@H]2C3=C(C)CCC[C@]3(C)C(=O)C[C@@H]12	[159.12, 131.09, 117.07, 141.02, 91.05]	4.12951e+07	4.50004e+07	4.36152e+07	4.40959e+07	4.33682e+07	0.0314873	4.3475e+07
	M160T88	160.082	1.47													2.30407e+08	2.34041e+08	2.35447e+08	2.22917e+08	2.29795e+08	0.0211431	2.30521e+08
	M160T100_1	160.108	1.67													1.0172e+08	1.04806e+08	1.1542e+08	1.09773e+08	1.15588e+08	0.0568216	1.09462e+08
	M160T119_2	160.109	1.98	C11H13N	24.1	1-Phenyl-3-azabicyclo[3.1.0]hexane	[M+H]+	0.9652	10130094	67644-21-7	Alkaloids			c1ccc(C23CNCC2C3)cc1	[160.11, 104.07, 125.07, 160.13, 114.09]	2.99071e+08	2.84273e+08	2.8735e+08	2.80256e+08	2.83868e+08	0.025163	2.86964e+08
	M160T215	160.112	3.58	C11H15NO	0.9	Buphedrone	[M+H-H2O]+	0.9965	53249194	408332-79-6	Alkaloids	Pseudoalkaloids	Phenylalanine-derived alkaloids	CCC(NC)C(=O)c1ccccc1	[160.11, 132.08, 160.08, 113.96, 118.07]	7.01573e+07	7.80054e+07	8.31351e+07	7.33982e+07	7.80546e+07	0.0648402	7.65501e+07
	M160T100_2	160.133	1.66	C8H18NO2	1.2	Methacholine cation	[Cat]+	0.9912	1993	55-92-5	Fatty acids	Fatty esters	Fatty acyl carnitines	CC(=O)OC(C)C[N+](C)(C)C	[160.13, 101.06, 160.1, 160.11, 114.09]	4.88627e+08	5.02529e+08	5.19159e+08	5.26575e+08	4.63559e+08	0.0503589	5.0009e+08
	M161T293	161.059	4.89												[161.06, 115.05, 143.05, 105.07, 161.1]	1.30894e+08	1.4277e+08	1.33951e+08	1.39301e+08	1.29712e+08	0.0411859	1.35325e+08
	M161T782	161.06	13.04	C10H10O3	0.5	Mellein	[M+H-H2O]+	0.9461	114679	480-33-1	Shikimates and Phenylpropanoids	Coumarins	Isocoumarins	C[C@@H]1Cc2cccc(O)c2C(=O)O1	[133.06, 105.07, 161.06, 161.13, 161.1]	1.9615e+07	2.32974e+07	2.34502e+07	2.14575e+07	2.01341e+07	0.0815915	2.15909e+07
	M161T285	161.06	4.75	C10H10O3	1.1	(E)-4-(3,4-Dihydroxyphenyl)but-3-en-2-one	[M+H-H2O]+	0.935	9942292	123694-03-1	Shikimates and Phenylpropanoids	Phenylpropanoids (C6-C3)	Cinnamic acids and derivatives	CC(=O)/C=C/c1ccc(O)c(O)c1	[161.06, 115.05, 143.05, 133.06, 105.07]	2.91854e+08	2.78734e+08	3.08496e+08	2.79507e+08	2.78296e+08	0.0455413	2.87377e+08
	M161T604	161.096	10.07	C13H19NO	0.3	4-Methyl-N-methylbuphedrone	[M+H-C2H7N]+	0.9727	91698929	2167325-11-1	Alkaloids	Pseudoalkaloids	Phenylalanine-derived alkaloids	CCC(C(=O)c1ccc(C)cc1)N(C)C	[161.1, 105.07, 161.13, 120.02, 119.09]	2.95664e+07	2.82341e+07	3.72557e+07	3.8545e+07	3.01189e+07	0.145934	3.2744e+07
	M161T353	161.096	5.88	C11H16O3	1	1-Carboxy-3-adamantanol	[M+H-2H2O]+	0.9806	2736518	42711-75-1				O=C(O)C12CC3CC(CC(O)(C3)C1)C2	[133.1, 161.1, 105.07, 91.05, 119.09]	5.90937e+07	5.73254e+07	5.52398e+07	5.55138e+07	6.39064e+07	0.0607944	5.82158e+07
	M161T267	161.133	4.45													2.19281e+08	2.00223e+08	2.02858e+08	1.9983e+08	1.99066e+08	0.0417243	2.04251e+08
	M162T1150	162.071	19.16													5.94062e+08	7.26854e+08	5.43986e+08	6.48204e+08	6.05461e+08	0.109936	6.23713e+08
	M162T100	162.076	1.67													1.61075e+08	1.7533e+08	1.83626e+08	1.84012e+08	1.86096e+08	0.058029	1.78028e+08
	M162T391	162.091	6.52	C10H11NO	1.2	1H-Indole-3-ethanol	[M+H]+	0.7074	10685	526-55-6	Alkaloids	Tryptophan alkaloids	Simple indole alkaloids	OCCc1c[nH]c2ccccc12	[144.08, 163.04, 135.04, 117.03, 145.03]	3.68993e+07	3.5727e+07	3.63683e+07	3.6953e+07	4.10377e+07	0.0560051	3.73971e+07
	M163T449_2	163.039	7.48												[163.04, 135.04, 117.03, 145.03, 107.05]	1.96707e+09	1.99552e+09	2.02394e+09	1.99185e+09	2.95868e+09	0.197321	2.18741e+09
	M163T394	163.039	6.56													7.84407e+08	9.72916e+08	8.26081e+08	8.22991e+08	7.76808e+08	0.0948274	8.36641e+08
	M163T355	163.039	5.92													1.47194e+09	1.54581e+09	1.57796e+09	1.72367e+09	1.40796e+09	0.0773263	1.54547e+09
	M163T364_1	163.039	6.06												[163.04, 135.04, 145.03, 117.03, 107.05]	4.14717e+09	4.90237e+09	4.62581e+09	4.11118e+09	4.14707e+09	0.0817012	4.38672e+09
	M163T326_3	163.039	5.43												[163.04, 135.04, 117.03, 145.03, 107.05]	1.58202e+10	2.13146e+10	2.02566e+10	1.75357e+10	1.56603e+10	0.141938	1.81175e+10
	M163T306_3	163.039	5.1												[163.04, 135.04, 117.03, 145.03, 107.05]	2.10074e+10	2.33448e+10	2.30263e+10	2.2545e+10	2.2261e+10	0.0402219	2.24369e+10
	M163T471_1	163.039	7.85												[163.04, 135.04, 117.03, 145.03, 107.05]	1.46143e+09	1.67522e+09	1.58656e+09	1.59029e+09	1.52492e+09	0.0509816	1.56769e+09
	M163T660	163.039	11.01												[163.04, 135.04, 117.03, 145.03, 107.05]	3.94247e+08	4.37665e+08	4.08721e+08	4.24598e+08	3.99136e+08	0.0437476	4.12873e+08
	M163T198	163.039	3.3													2.50775e+08	2.43742e+08	2.22988e+08	2.44279e+08	2.43554e+08	0.0437403	2.41068e+08
	M163T340_1	163.039	5.67												[163.04, 135.04, 117.03, 145.03, 107.05]	2.95465e+09	3.85294e+09	4.00581e+09	3.79882e+09	3.86041e+09	0.11386	3.69453e+09
	M163T298	163.039	4.97													3.2635e+09	3.54235e+09	3.30476e+09	3.40613e+09	3.2115e+09	0.0391901	3.34564e+09
	M163T544	163.039	9.07												[163.04, 135.04, 117.03, 145.03, 107.05]	3.58288e+08	5.49194e+08	4.79126e+08	4.31176e+08	3.6908e+08	0.18149	4.37373e+08
	M163T437	163.039	7.28												[163.04, 135.04, 117.03, 145.03, 107.05]	7.82046e+08	9.03672e+08	8.92541e+08	7.70053e+08	7.49825e+08	0.0886591	8.19627e+08
	M163T490	163.039	8.16	C15H12O5	0.5	Butein	[M+H-C6H6O2]+	0.9914	5281222	487-52-5	Shikimates and Phenylpropanoids	Flavonoids	Chalcones	O=C(/C=C/c1ccc(O)c(O)c1)c1ccc(O)cc1O	[163.04, 135.04, 117.03, 145.03, 133.03]	9.10075e+08	1.08256e+09	1.04815e+09	9.85354e+08	8.60088e+08	0.0949249	9.77244e+08
	M163T523	163.04	8.71												[163.04, 135.04, 117.03, 145.03, 107.05]	3.07539e+08	3.69792e+08	3.41652e+08	2.72896e+08	2.61428e+08	0.146778	3.10662e+08
	M163T36	163.06	0.59	C7H8N4O2	7.5	[1,2,4]Triazolo[1,5-a]pyrimidin-7(1H)-one, 2-(hydroxymethyl)-5-methyl-	[M+H-H2O]+	0.9526	834899	63870-38-2	Alkaloids	Nicotinic acid alkaloids		Cc1cc(=O)n2[nH]c(CO)nc2n1	[163.04, 135.04, 133.03, 163.07, 99.04]	3.63352e+07	4.11128e+07	4.66276e+07	3.64504e+07	3.57087e+07	0.118675	3.92469e+07
	M163T152	163.087	2.53	C9H10N2O	0.8	1-EBIO	[M+H]+	0.9729	82320	10045-45-1	Alkaloids	Tryptophan alkaloids	Carbazole alkaloids	CCn1c(=O)[nH]c2ccccc21	[163.09, 163.04, 145.08, 133.08, 135.04]	4.05259e+07	5.84747e+07	5.45814e+07	4.09989e+07	3.98183e+07	0.190367	4.68798e+07
	M163T333	163.112	5.55													1.34134e+08	1.21261e+08	1.38966e+08	1.28481e+08	1.31409e+08	0.0504811	1.3085e+08
	M163T753	163.112	12.54	C15H22O	0.8	.alpha.-Cyperone	[M+H-C4H8]+	0.8388	6452086	473-08-5	Terpenoids	Sesquiterpenoids	Eudesmane sesquiterpenoids	C=C(C)[C@@H]1CC[C@@]2(C)CCC(=O)C(C)=C2C1	[163.11, 163.04, 135.04, 93.07, 107.09]	3.77359e+07	3.9516e+07	3.69624e+07	3.74512e+07	3.88096e+07	0.0273942	3.8095e+07
	M163T483	163.112	8.05													1.2376e+08	1.26354e+08	1.29026e+08	1.29188e+08	1.23269e+08	0.0221839	1.2632e+08
	M164T88	164.066	1.47													2.34787e+08	2.37821e+08	2.67867e+08	2.51312e+08	2.23354e+08	0.070304	2.43028e+08
	M164T1142	164.067	19.03	C13H17NO4	24.4	Dipropyl pyridine-2,5-dicarboxylate	[M+H-C4H8O2]+	0.9432	8693	136-45-8	Shikimates and Phenylpropanoids	Phenolic acids (C6-C1)	Shikimic acids and derivatives+Simple phenolic acids	CCCOC(=O)c1ccc(C(=O)OCCC)nc1	[122.02, 100.02, 104.01, 140.97, 145.04]	9.4418e+07	8.42911e+07	6.34536e+07	7.82559e+07	8.49293e+07	0.140871	8.10696e+07
	M165T123	165.053	2.05	C13H19NO3	1.2	L-Tyrosine, O-(1,1-dimethylethyl)-	[M+H-C4H11N]+	0.9956	7408091	18822-59-8				CC(C)(C)Oc1ccc(C[C@H]([NH3+])C(=O)[O-])cc1	[123.04, 95.05, 119.05, 147.04, 91.05]	1.02453e+09	9.66601e+08	1.00654e+09	1.04062e+09	9.57767e+08	0.0360513	9.99212e+08
	M165T88_1	165.054	1.47													1.01092e+08	1.16864e+08	1.20242e+08	9.73195e+07	1.3139e+08	0.124146	1.13381e+08
	M165T327	165.055	5.44													1.02573e+08	1.13276e+08	1.06373e+08	9.43968e+07	1.06089e+08	0.0657242	1.04542e+08
	M165T263	165.055	4.38	C22H26O12	0.8	Catalposide	[M+H-C13H18O9]+	0.8208	93039	6736-85-2	Terpenoids	Monoterpenoids	Iridoids monoterpenoids	O=C(O[C@@H]1[C@@H]2O[C@]2(CO)[C@H]2[C@H](O[C@@H]3O[C@H](CO)[C@@H](O)[C@H](O)[C@H]3O)OC=C[C@@H]12)c1ccc(O)cc1	[165.04, 147.04, 137.05, 165.06, 119.05]	7.10375e+07	9.74242e+07	7.53762e+07	7.79036e+07	1.0264e+08	0.166971	8.48762e+07
	M165T236	165.055	3.94	C9H8O3	0.7	p-Coumaric acid	[M+H]+	0.9808	637542	501-98-4	Shikimates and Phenylpropanoids	Phenylpropanoids (C6-C3)	Cinnamic acids and derivatives	O=C(O)/C=C/c1ccc(O)cc1	[147.04, 119.05, 91.05, 165.05, 165.04]	4.97771e+07	4.34483e+07	4.39381e+07	4.31276e+07	4.48872e+07	0.0606763	4.50357e+07
	M165T303	165.055	5.05													1.76378e+08	2.17731e+08	2.0641e+08	1.93603e+08	1.89967e+08	0.0805133	1.96818e+08
	M165T1136	165.114	18.93	C18H20N6	0.6	NGD 94-1	[M+H-C10H8N2]+	0.8509	188942	178928-68-2	Alkaloids	Nicotinic acid alkaloids	Pyridine alkaloids	c1ccc(-c2ncc(CN3CCN(c4ncccn4)CC3)[nH]2)cc1	[165.11, 148.09, 124.09, 116.05, 166.1]	5.93138e+07	6.06112e+07	5.83827e+07	7.64126e+07	5.95846e+07	0.121173	6.2861e+07
	M165T268	165.127	4.46													1.10739e+08	1.05238e+08	1.11967e+08	9.70521e+07	1.14109e+08	0.0635649	1.07821e+08
	M166T1145	165.983	19.09													9.38807e+07	8.94762e+07	1.3052e+08	9.18681e+07	1.01326e+08	0.166287	1.01414e+08
	M166T132	166.05	2.2												[166.05, 148.04, 166.08, 138.05, 166.12]	1.55701e+08	1.76269e+08	1.73422e+08	1.60507e+08	1.62961e+08	0.0527411	1.65772e+08
	M166T119_1	166.072	1.98	C6H7N5O	0.7	7-Methylguanine	[M+H]+	0.9922	135398679	578-76-7	Alkaloids	Pseudoalkaloids	Purine alkaloids+pteridine alkaloids	Cn1cnc2nc(N)[nH]c(=O)c21	[166.07, 149.05, 167.06, 124.05, 166.09]	1.48776e+08	1.643e+08	1.50671e+08	1.49453e+08	1.49692e+08	0.0431749	1.52578e+08
	M166T482	166.086	8.04	C28H36N4O2S	0.7	Latuda	[M+H-C19H25N3S]+	0.9749	213046	367514-87-2	Alkaloids	Lysine alkaloids	Piperidine alkaloids	O=C1[C@H]2[C@@H]3CC[C@@H](C3)[C@H]2C(=O)N1C[C@@H]1CCCC[C@H]1CN1CCN(c2nsc3ccccc23)CC1	[166.09, 120.08, 110.1, 167.07, 116.05]	3.66455e+07	3.61217e+07	3.56782e+07	3.52184e+07	3.35795e+07	0.0330337	3.54487e+07
	M166T226	166.159	3.77	C12H21NO2	0.3	1-(Cyclohexylmethyl)proline	[M+H-CH2O2]+	0.9095	16243983	180845-74-3	Alkaloids	Lysine alkaloids	Piperidine alkaloids	O=C(O)C1CCCN1CC1CCCCC1	[166.16, 120.08, 166.12, 167.07, 166.06]	2.84266e+07	3.14103e+07	2.42217e+07	2.87337e+07	3.00346e+07	0.0945316	2.85654e+07
	M167T93	166.914	1.56													1.12439e+08	9.2653e+07	1.09779e+08	1.07184e+08	1.07846e+08	0.0728891	1.0598e+08
	M167T1142_1	167.013	19.04													2.41692e+09	2.29416e+09	2.3508e+09	2.32851e+09	2.46552e+09	0.029188	2.37118e+09
	M167T1182	167.013	19.71													1.37752e+08	1.63642e+08	1.34825e+08	1.31777e+08	1.25112e+08	0.106422	1.38622e+08
	M167T1167	167.013	19.45													2.37407e+08	2.51545e+08	2.24742e+08	2.1399e+08	2.19818e+08	0.0655561	2.295e+08
	M167T72	167.013	1.2													1.44915e+08	1.83697e+08	1.52072e+08	1.29478e+08	1.55047e+08	0.129289	1.53042e+08
	M167T256	167.034	4.27													1.45638e+08	1.08309e+08	1.16475e+08	1.26877e+08	1.2762e+08	0.11227	1.24984e+08
	M167T858	167.034	14.3	C8H4O3	0.2	Phthalic anhydride	[M+H+H2O]+	0.9982	6811	85-44-9	Shikimates and Phenylpropanoids			O=C1OC(=O)c2ccccc21	[149.02, 121.03, 121.04, 93.03, 111.04]	3.28127e+07	3.26045e+07	3.40447e+07	3.46518e+07	3.47314e+07	0.0298058	3.3769e+07
	M167T319	167.034	5.32	C8H8O5	0.9	3,4-Dihydroxymandelic acid	[M+H-H2O]+	0.7674	85782	14883-87-5	Shikimates and Phenylpropanoids	Phenylpropanoids (C6-C3)	Cinnamic acids and derivatives	O=C(O)C(O)c1ccc(O)c(O)c1	[167.03, 167.07, 139.04, 97.03, 107.09]	5.0654e+07	3.87961e+07	4.65495e+07	4.82441e+07	5.27274e+07	0.112855	4.73942e+07
	M167T180	167.07	3	C13H18O7	1.2	Sakakin	[M+H-C4H8O4]+	0.9379	12315192	21082-33-7	Polyketides			Cc1cc(O)cc(O[C@@H]2O[C@H](CO)[C@@H](O)[C@H](O)[C@H]2O)c1	[167.07, 121.08, 123.04, 167.03, 139.04]	9.94963e+07	1.01031e+08	9.87947e+07	1.08011e+08	9.25871e+07	0.0552121	9.99841e+07
	M167T440	167.07	7.34	C19H23ClN2O5S	1.2	4-({4-[(4-Chlorophenyl)sulfonyl]-1-piperazinyl}methyl)-2,6-dimethoxyphenol	[M+H-C10H13ClN2O2S]+	0.9941	1131727	353773-60-1	Alkaloids			COc1cc(CN2CCN(S(=O)(=O)c3ccc(Cl)cc3)CC2)cc(OC)c1O	[167.07, 123.04, 124.05, 149.02, 152.05]	2.26111e+08	2.67415e+08	2.49626e+08	2.61947e+08	2.45411e+08	0.0644048	2.50102e+08
	M167T324	167.07	5.4													1.16608e+08	1.1375e+08	1.159e+08	1.15787e+08	1.06377e+08	0.0371336	1.13684e+08
	M167T255	167.107	4.25	C10H18O4	0.6	5-(2,5-Dihydroxyhexyl)oxolan-2-one	[M+H-2H2O]+	0.7414	60208832	1396554-07-6	Fatty acids	Fatty esters	Lactones	CC(O)CCC(O)CC1CCC(=O)O1	[149.1, 107.09, 167.11, 105.07, 149.02]	1.48874e+08	1.29118e+08	1.30829e+08	1.30865e+08	1.37598e+08	0.0603477	1.35457e+08
	M167T522	167.107	8.7	C10H14O2	0.7	(S)-Perillic acid	[M+H]+	0.744	2724160	23635-14-5	Terpenoids	Monoterpenoids	Menthane monoterpenoids	C=C(C)[C@@H]1CC=C(C(=O)O)CC1	[121.1, 167.07, 93.07, 167.11, 102.97]	3.0249e+07	2.93546e+07	2.83927e+07	2.88129e+07	3.02131e+07	0.0281634	2.94045e+07
	M167T292_2	167.107	4.86													1.16914e+08	9.45978e+07	1.08176e+08	1.1205e+08	1.08623e+08	0.0768437	1.08072e+08
	M167T618	167.143	10.3	C11H18O	0.9	2-Carene-4-methanol	[M+H]+	0.8193	85800	15103-32-9	Terpenoids	Monoterpenoids	Carane monoterpenoids	CC1=CC2C(CC1CO)C2(C)C	[167.14, 149.13, 167.07, 149.02, 107.09]	3.5366e+07	3.40872e+07	4.25909e+07	3.84895e+07	3.59221e+07	0.0903119	3.72911e+07
	M168T387	168.102	6.46	C9H13NO2	1.2	Phenylephrine	[M+H]+	0.9862	6041	59-42-7	Alkaloids	Tyrosine alkaloids	Phenylethylamines	CNC[C@H](O)c1cccc(O)c1	[150.09, 168.1, 122.1, 107.07, 105.07]	3.1219e+07	3.61116e+07	3.24115e+07	3.20609e+07	2.98468e+07	0.0721766	3.233e+07
	M169T88_2	169.047	1.47													9.39539e+08	9.24878e+08	9.21014e+08	9.3074e+08	9.24564e+08	0.00782317	9.28147e+08
	M169T697_1	169.049	11.62	C8H8O4	2.5	Nigrosporapyrone D	[M+H]+	0.9238	42611989		Polyketides	Cyclic polyketides	2-pyrone derivatives	COc1cc(C(C)=O)oc(=O)c1	[169.05, 127.04, 109.03, 99.04, 97.03]	5.46875e+07	6.16147e+07	5.91123e+07	5.89316e+07	5.79341e+07	0.0428594	5.84561e+07
	M169T250	169.049	4.16													1.97778e+08	2.25406e+08	2.3601e+08	2.35622e+08	2.98596e+08	0.154729	2.38682e+08
	M169T234	169.05	3.9	C8H8O4	1.5	Homogentisic acid	[M+H]+	0.9419	780	451-13-8	Shikimates and Phenylpropanoids	Phenolic acids (C6-C1)	Simple phenolic acids	O=C(O)Cc1cc(O)ccc1O	[169.05, 151.04, 123.04, 125.06, 111.04]	7.33633e+07	6.63899e+07	7.23932e+07	7.50925e+07	6.97821e+07	0.0475926	7.14042e+07
	M169T165	169.097	2.75	C10H16N2O3	0.4	3-[2-[2-(2-Cyanoethoxy)ethoxy]ethoxy]propionitrile	[M+H-C2H4O]+	0.9826	89693	22397-31-5	Fatty acids			N#CCCOCCOCCOCCC#N	[169.1, 98.06, 123.04, 133.03, 141.1]	1.1957e+08	1.14782e+08	1.15854e+08	1.22209e+08	1.12685e+08	0.0327026	1.1702e+08
	M169T337	169.123	5.62													1.24949e+08	1.0236e+08	1.1271e+08	1.14844e+08	1.21722e+08	0.0761825	1.15317e+08
	M170T1165	169.977	19.41													6.10474e+08	9.4646e+08	9.0196e+08	8.06923e+08	7.1871e+08	0.17111	7.96905e+08
	M170T210	170.06	3.49	C11H11N3O	0.7	2-(1H-Pyrrol-1-yl)benzohydrazide	[M+H-N2H4]+	0.9991	727889	31739-63-6	Alkaloids	Anthranilic acid alkaloids	Quinoline alkaloids	NNC(=O)c1ccccc1-n1cccc1	[170.06, 115.05, 142.07, 128.95, 142.03]	1.37485e+08	1.43685e+08	1.53427e+08	1.39544e+08	1.39012e+08	0.045271	1.42631e+08
	M170T88_2	170.066	1.47													3.75968e+09	3.74223e+09	3.78544e+09	3.74838e+09	3.81538e+09	0.00800422	3.77022e+09
	M170T179	170.081	2.99	C8H13NO4	0.9	4-Hydroxy-1-propionylproline	[M+H-H2O]+	0.8615	4437294		Amino acids and Peptides	Small peptides	Aminoacids	CCC(=O)N1CC(O)CC1C(=O)O	[170.08, 124.08, 142.09, 96.08, 106.07]	6.73472e+08	6.41652e+08	5.96524e+08	6.58174e+08	6.28208e+08	0.0461276	6.39606e+08
	M171T176	171.065	2.93													2.02671e+08	1.94764e+08	1.91179e+08	1.97484e+08	1.93103e+08	0.0227984	1.9584e+08
	M171T292	171.066	4.87													1.81081e+08	1.33611e+08	1.41204e+08	1.61785e+08	1.72346e+08	0.127752	1.58005e+08
	M171T1136	171.099	18.93	C9H14O3	14.1	2-(Methoxycarbonyl)cycloheptanone	[M+H]+	0.9889	288225	52784-32-4				COC(=O)C1CCCCCC1=O	[171.1, 171.15, 171.08, 130.05, 172.11]	2.24893e+08	2.16845e+08	2.08221e+08	1.74773e+08	1.32347e+08	0.199205	1.91416e+08
	M171T268	171.117	4.47	C13H18O2	0.5	Aureonitol	[M+H-2H2O]+	0.7979	25064137	71774-51-1	Polyketides	Miscellaneous polyketides	Miscellaneous polyketides	C=C/C=C/[C@@H]1OC[C@H](/C=C/C=C/C)[C@H]1O	[171.12, 156.09, 143.09, 107.09, 141.07]	7.78482e+07	7.12767e+07	8.1047e+07	7.5243e+07	7.54632e+07	0.0472887	7.61756e+07
	M171T274	171.15	4.57	C9H21N3O	0.4	N8-Acetylspermidine	[M+H-NH3]+	0.7446	123689	13431-24-8	Alkaloids	Ornithine alkaloids	Polyamines	CC(=O)NCCCCNCCCN	[171.15, 127.11, 171.12, 156.09, 172.11]	7.31878e+07	8.8686e+07	8.37031e+07	7.99807e+07	7.66935e+07	0.0749636	8.04502e+07
	M172T242	172.097	4.03	C8H13NO3	1	1-Acetamidocyclopentanecarboxylic acid	[M+H]+	0.7053	229296	4854-46-0	Amino acids and Peptides	Small peptides	Aminoacids	CC(=O)NC1(C(=O)O)CCCC1	[126.09, 172.1, 156.14, 108.08, 173.09]	5.05637e+07	4.65549e+07	4.66761e+07	4.78413e+07	4.87019e+07	0.0343564	4.80676e+07
	M172T917	172.115	15.28													1.51581e+08	1.57085e+08	1.68439e+08	1.62954e+08	1.55631e+08	0.0415266	1.59138e+08
	M172T719	172.169	11.99	C10H21NO	0.5	1,2,2,6,6-Pentamethyl-4-piperidinol	[M+H]+	0.9759	75472	2403-89-6	Alkaloids	Lysine alkaloids	Piperidine alkaloids	CN1C(C)(C)CC(O)CC1(C)C	[172.17, 173.09, 102.09, 119.02, 103.03]	3.89469e+07	3.99829e+07	4.01999e+07	4.05924e+07	4.07148e+07	0.0175192	4.00874e+07
	M173T315	173.06	5.26	C17H14O2	0.8	4-Benzyl-3-phenyl-2H-furan-5-one	[M+H-C6H6]+	0.8463	38351931	146140-28-5	Shikimates and Phenylpropanoids	Diazotetronic acids and derivatives	Pulvinones	O=C1OCC(c2ccccc2)=C1Cc1ccccc1	[115.05, 145.06, 117.07, 173.06, 173.09]	4.46931e+07	3.96634e+07	3.92599e+07	4.49308e+07	4.26382e+07	0.0636796	4.2237e+07
	M173T37	173.079	0.61	C8H12O4	0.1	1,4-cyclohexanedicarboxylic acid	[M+H]+	0.968	14106	1076-97-7	Amino acids and Peptides	Small peptides	Aminoacids	O=C(O)C1CCC(C(=O)O)CC1	[173.09, 103.03, 90.9, 149.94, 158.06]	2.59813e+07	2.85749e+07	2.88465e+07	3.57011e+07	2.82452e+07	0.124317	2.94698e+07
	M173T1045	173.079	17.41	C9H8N4	20.2	6-Phenyl-1,2,4-triazin-3-amine	[M+H]+	0.9711	120468	942-72-3	Alkaloids			Nc1ncc(-c2ccccc2)nn1	[173.09, 103.03, 158.06, 129.04, 173.05]	7.61713e+07	7.44959e+07	6.67464e+07	7.61391e+07	7.87374e+07	0.0613789	7.4458e+07
	M174T229	174.055	3.82	C10H7NO2	0.7	3-Isoquinaldic acid	[M+H]+	0.989	124656	6624-49-3	Alkaloids			O=C(O)c1cc2ccccc2cn1	[146.06, 174.06, 128.05, 147.06, 120.02]	1.38236e+08	1.47908e+08	1.55128e+08	1.44609e+08	1.53385e+08	0.0461882	1.47853e+08
	M174T122_2	174.123	2.04	C17H27N3O2S	22.2	1-(1-Benzyl-4-piperidyl)-4-mesylpiperazine	[M+H-C5H12N2O2S]+	0.9982	878477	353772-42-6	Alkaloids	Lysine alkaloids	Quinolizidine alkaloids	CS(=O)(=O)N1CCN(C2CCN(Cc3ccccc3)CC2)CC1	[174.12, 104.07, 156.11, 175.13, 174.15]	2.56176e+09	2.34294e+09	1.86215e+09	2.48502e+09	1.72584e+09	0.172149	2.19554e+09
	M174T101	174.124	1.68												[174.12, 114.06, 128.07, 104.07, 128.11]	2.8934e+08	3.43605e+08	3.08878e+08	3.14668e+08	3.09995e+08	0.0623196	3.13297e+08
	M174T340_1	174.149	5.66													1.3728e+09	1.20869e+09	1.38483e+09	1.28717e+09	1.30741e+09	0.0543066	1.31218e+09
	M174T282	174.149	4.7													1.08584e+08	9.81381e+07	1.03693e+08	1.08091e+08	1.15582e+08	0.060427	1.06818e+08
	M175T93	174.896	1.56													1.23914e+08	1.23417e+08	1.29088e+08	1.27081e+08	1.20347e+08	0.0272122	1.24769e+08
	M175T106	175.119	1.76	C12H25N5O3	0.4	D-Leucyl-L-arginine	[M+H-C6H11NO]+	0.888	1800398	1173672-64-4	Amino acids and Peptides	Small peptides	Dipeptides	CC(C)C[C@@H](N)C(=O)N[C@@H](CCCN=C(N)N)C(=O)O	[175.12, 116.07, 130.1, 112.08, 158.09]	1.56607e+08	1.8179e+08	1.91057e+08	1.632e+08	1.56646e+08	0.0924421	1.6986e+08
	M175T497	175.148	8.28	C13H20O	0.8	4-(2,4,6-Trimethyl-3-cyclohexen-1-yl)-3-buten-2-one	[M+H-H2O]+	0.9628	6285057	67801-38-1	Terpenoids			CC(=O)/C=C/C1C(C)C=C(C)CC1C	[175.15, 119.09, 133.1, 105.07, 175.11]	5.34009e+07	5.26138e+07	5.19999e+07	5.35047e+07	4.85423e+07	0.0391179	5.20123e+07
	M176T323	176.071	5.38	C21H27NO11	0.6	2-[1-[4,5-Dihydroxy-3-[(2S,3R,4S,5S,6R)-3,4,5-trihydroxy-6-(hydroxymethyl)oxan-2-yl]oxyoxan-2-yl]indol-3-yl]acetic acid	[M+H-C11H18O9]+	0.8327	57509515					O=C(O)Cc1cn(C2OCC(O)C(O)C2O[C@@H]2O[C@H](CO)[C@@H](O)[C@H](O)[C@H]2O)c2ccccc12	[130.07, 118.07, 158.06, 145.03, 176.07]	1.39279e+08	1.52749e+08	1.52904e+08	1.47263e+08	1.41912e+08	0.0421664	1.46821e+08
	M177T243	177.054	4.06													1.58717e+08	1.53862e+08	1.50945e+08	1.6884e+08	1.59686e+08	0.0431525	1.5841e+08
	M177T697_1	177.054	11.62	C11H14O5	1.4	Genipin	[M+H-CH6O2]+	0.753	442424	6902-77-8	Terpenoids	Monoterpenoids	Iridoids monoterpenoids	COC(=O)C1=CO[C@@H](O)[C@@H]2C(CO)=CC[C@H]12	[177.05, 149.06, 131.05, 121.07, 103.05]	7.75506e+07	8.83613e+07	8.16347e+07	8.52341e+07	7.70562e+07	0.0595464	8.19674e+07
	M177T272	177.054	4.53												[145.03, 117.03, 177.05, 149.06, 134.04]	3.54289e+08	3.25073e+08	3.50904e+08	3.61169e+08	3.52171e+08	0.0395762	3.48721e+08
	M177T526	177.054	8.76												[145.03, 117.03, 177.05, 149.06, 134.04]	2.10136e+08	2.41265e+08	2.34032e+08	2.24149e+08	2.23401e+08	0.0521054	2.26597e+08
	M177T552	177.055	9.2												[145.03, 117.03, 177.05, 149.06, 134.04]	2.1559e+08	2.44671e+08	3.0294e+08	2.30354e+08	2.17484e+08	0.148214	2.42208e+08
	M177T487	177.055	8.12												[145.03, 117.03, 177.05, 149.06, 134.04]	2.78287e+08	3.01601e+08	3.07388e+08	2.78539e+08	2.85207e+08	0.0464942	2.90204e+08
	M177T644	177.055	10.73	C11H12O4	0.8	trans-3,5-Dimethoxy-4-hydroxycinnamaldehyde	[M+H-CH4O]+	0.8279	5280802	4206-58-0	Shikimates and Phenylpropanoids	Phenylpropanoids (C6-C3)	Cinnamic acids and derivatives	COc1cc(/C=C/C=O)cc(OC)c1O	[177.05, 149.06, 131.05, 121.07, 145.03]	3.65722e+07	4.29145e+07	3.99524e+07	4.32025e+07	3.9075e+07	0.0687464	4.03433e+07
	M177T434	177.055	7.24												[145.03, 117.03, 177.05, 149.06, 134.04]	6.49514e+08	6.93974e+08	6.12095e+08	6.4889e+08	6.63673e+08	0.0452103	6.53629e+08
	M177T252	177.055	4.2												[145.03, 117.03, 177.05, 149.06, 134.04]	4.15769e+08	3.99609e+08	4.15416e+08	4.25776e+08	3.96539e+08	0.029795	4.10622e+08
	M177T467	177.055	7.78												[145.03, 117.03, 177.05, 149.06, 134.04]	5.48461e+08	5.86655e+08	5.67544e+08	5.64968e+08	5.36658e+08	0.0341389	5.60857e+08
	M177T425_2	177.055	7.09												[145.03, 117.03, 177.05, 149.06, 134.04]	2.95768e+09	3.12124e+09	3.89752e+09	3.06929e+09	2.98324e+09	0.122348	3.20579e+09
	M177T408	177.055	6.8												[145.03, 117.03, 177.05, 149.06, 134.04]	4.69911e+08	4.29008e+08	4.66146e+08	4.4582e+08	5.18884e+08	0.0726807	4.65954e+08
	M177T454	177.055	7.57												[145.03, 117.03, 177.05, 149.06, 134.04]	1.38124e+09	1.36697e+09	1.35772e+09	1.39921e+09	1.36165e+09	0.012362	1.37336e+09
	M177T475	177.055	7.92												[145.03, 117.03, 177.05, 149.06, 134.04]	3.73912e+08	4.00684e+08	4.11051e+08	4.04442e+08	3.81241e+08	0.0403112	3.94266e+08
	M177T372	177.055	6.19												[145.03, 117.03, 177.05, 149.06, 134.04]	1.73359e+09	1.27387e+09	1.24483e+09	1.25421e+09	1.18277e+09	0.167305	1.33785e+09
	M177T515	177.055	8.59												[145.03, 117.03, 177.05, 149.06, 134.04]	2.51816e+08	2.94256e+08	2.87892e+08	2.69084e+08	2.58278e+08	0.0675184	2.72265e+08
	M177T297	177.055	4.94												[145.03, 117.03, 177.05, 149.06, 134.04]	5.2404e+08	5.77891e+08	6.01748e+08	5.92791e+08	3.71607e+08	0.178874	5.33615e+08
	M177T745_2	177.164	12.41	C13H22O	0.4	7,8-Dihydro-.alpha.-ionone	[M+H-H2O]+	0.9329	35821	31499-72-6	Terpenoids	Apocarotenoids	Apocarotenoids(ε-)	CC(=O)CCC1C(C)=CCCC1(C)C	[177.16, 121.1, 107.09, 93.07, 177.13]	7.43507e+07	9.86546e+07	7.42912e+07	7.73624e+07	6.90925e+07	0.146255	7.87503e+07
	M178T322	178.159	5.37	C12H19N	0.5	N,N-Diisopropylaniline	[M+H]+	0.9226	61329	4107-98-6	Alkaloids	Pseudoalkaloids	Phenylalanine-derived alkaloids	CC(C)N(c1ccccc1)C(C)C	[178.16, 110.1, 120.08, 136.11, 109.1]	4.23451e+08	5.10924e+08	4.92492e+08	4.88648e+08	4.28816e+08	0.0852117	4.68866e+08
	M179T1145	178.992	19.08													1.5705e+08	1.83519e+08	1.61722e+08	2.03208e+08	1.89776e+08	0.108256	1.79055e+08
	M179T257	179.034	4.28	C9H6O4	0.7	Esculetin	[M+H]+	0.9979	5281416	305-01-1	Shikimates and Phenylpropanoids	Coumarins	Simple coumarins	O=c1ccc2cc(O)c(O)cc2o1	[179.03, 123.04, 133.03, 151.04, 105.03]	4.89628e+08	5.49795e+08	5.43437e+08	5.39125e+08	5.04868e+08	0.05045	5.25371e+08
	M179T275	179.034	4.58	C9H6O4	0.7	Daphnetin	[M+H]+	0.9798	5280569	486-35-1	Shikimates and Phenylpropanoids	Coumarins	Simple coumarins	O=c1ccc2ccc(O)c(O)c2o1	[179.03, 133.03, 123.04, 179.07, 161.06]	4.90037e+07	6.30847e+07	5.70777e+07	5.75175e+07	5.27214e+07	0.0952333	5.5881e+07
	M179T362	179.07	6.03													2.18405e+08	2.0967e+08	2.06199e+08	2.07085e+08	2.01799e+08	0.0295065	2.08632e+08
	M179T479	179.07	7.99	C10H10O3	0.4	Methyl 4-coumarate	[M+H]+	0.9552	5319562	3943-97-3	Shikimates and Phenylpropanoids	Phenylpropanoids (C6-C3)	Cinnamic acids and derivatives	COC(=O)/C=C/c1ccc(O)cc1	[147.04, 119.05, 179.03, 91.05, 179.07]	3.4129e+07	3.46583e+07	3.21621e+07	3.54241e+07	3.34408e+07	0.0365448	3.39629e+07
	M179T195	179.07	3.24	C10H12O4	0.7	Phloroisobutyrophenone	[M+H-H2O]+	0.7646	5326317	35458-21-0	Polyketides	Phloroglucinols	Acyl phloroglucinols	CC(C)C(=O)c1c(O)cc(O)cc1O	[151.08, 105.07, 179.07, 133.06, 161.06]	2.00448e+08	2.08676e+08	2.15615e+08	2.08873e+08	2.08859e+08	0.0258013	2.08494e+08
	M179T353	179.107	5.88												[179.11, 133.1, 107.09, 161.1, 105.07]	4.4393e+08	4.06873e+08	4.19612e+08	4.22725e+08	4.64771e+08	0.0529165	4.31582e+08
	M179T852	179.143	14.21	C12H20O2	0.5	Dodeca-2(E),4(E)-dienoic acid	[M+H-H2O]+	0.8889	5312382	24738-48-5	Fatty acids	Fatty Acids and Conjugates	Unsaturated fatty acids	CCCCCCC/C=C/C=C/C(=O)O	[179.14, 95.09, 91.05, 93.07, 119.09]	3.47745e+08	3.69827e+08	3.44079e+08	3.54478e+08	3.33521e+08	0.0384685	3.4993e+08
	M180T155	180.066	2.58	C15H23NO5	1.2	(6S,7S,8S)-(-)-Phaeosphaeride A	[M+H-C6H14O2]+	0.8469	23815293	1403754-53-9	Polyketides			C=C1C2=C(C(=O)N1OC)[C@H](O)[C@](C)(O)[C@H](CCCCC)O2	[180.07, 137.02, 181.05, 181.01, 180.1]	4.91984e+07	6.75124e+07	5.80827e+07	5.52396e+07	6.05565e+07	0.116079	5.81179e+07
	M180T97	180.087	1.62													3.65477e+08	2.55611e+08	2.80639e+08	3.04137e+08	3.86087e+08	0.174658	3.1839e+08
	M180T174_2	180.088	2.9												[180.09, 181.05, 110.04, 135.03, 153.04]	1.00485e+08	1.18141e+08	1.07554e+08	1.13361e+08	1.0627e+08	0.0622165	1.09162e+08
	M180T336	180.102	5.6	C10H13NO2	1.2	N-Phenylglycine ethyl ester	[M+H]+	0.9257	75190	2216-92-4				CCOC(=O)CNc1ccccc1	[180.1, 180.17, 163.04, 163.11, 138.06]	3.16484e+07	2.70185e+07	2.88493e+07	2.83066e+07	3.00741e+07	0.0604293	2.91794e+07
	M180T363	180.174	6.05	C12H21N	0.1	Rimantadine	[M+H]+	0.976	5071	13392-28-4	Terpenoids			CC(N)C12CC3CC(CC(C3)C1)C2	[180.17, 110.1, 108.08, 123.1, 181.18]	3.14625e+09	3.81824e+09	3.7068e+09	3.57882e+09	3.31348e+09	0.079172	3.51272e+09
	M181T75	180.99	1.24													1.18072e+08	1.30975e+08	1.19727e+08	1.24158e+08	9.11906e+07	0.129893	1.16824e+08
	M181T614	181.049	10.23	C17H16O4	0.9	5-Hydroxy-7-methoxy-6-methyl-2-phenylchroman-4-one	[M+H-C8H8]+	0.9734	369597	84413-39-8	Shikimates and Phenylpropanoids	Flavonoids	Flavanones	COc1cc2c(c(O)c1C)C(=O)CC(c1ccccc1)O2	[181.05, 171.07, 97.01, 181.12, 110.04]	6.71636e+07	6.5509e+07	6.81156e+07	6.75596e+07	6.7792e+07	0.0151965	6.7228e+07
	M181T306	181.049	5.11												[163.04, 135.04, 145.03, 117.03, 107.05]	7.03501e+08	7.99382e+08	8.65773e+08	7.45e+08	7.35133e+08	0.0829255	7.69758e+08
	M181T264	181.049	4.39													4.16551e+08	4.23159e+08	4.71865e+08	4.88537e+08	4.42973e+08	0.069086	4.48617e+08
	M181T395	181.049	6.58													2.52416e+08	2.14722e+08	1.82842e+08	2.57063e+08	2.7402e+08	0.15608	2.36213e+08
	M181T366	181.049	6.11													2.64216e+08	2.70155e+08	2.50159e+08	2.87253e+08	2.58879e+08	0.0522583	2.66132e+08
	M181T209	181.049	3.48	C9H8O4	0	5-Formyl-2-hydroxy-3-methylbenzoic acid	[M+H]+	0.952	80438	6265-16-3	Shikimates and Phenylpropanoids	Phenolic acids (C6-C1)	Simple phenolic acids	Cc1cc(C=O)cc(C(=O)O)c1O	[181.05, 163.04, 135.04, 145.03, 117.03]	3.6546e+08	3.83232e+08	3.94511e+08	3.83352e+08	3.70251e+08	0.030533	3.79361e+08
	M181T349	181.049	5.82													3.18896e+08	2.77716e+08	2.90065e+08	3.02727e+08	3.09403e+08	0.0539955	2.99761e+08
	M181T341_1	181.049	5.68												[181.05, 163.11, 125.06, 163.04, 181.12]	2.92994e+08	4.00935e+08	4.29647e+08	3.18771e+08	2.96727e+08	0.181707	3.47815e+08
	M181T407	181.049	6.79												[181.05, 163.04, 171.07, 110.04, 135.04]	1.54797e+08	1.45166e+08	1.44431e+08	1.58505e+08	1.51104e+08	0.0402997	1.50801e+08
	M181T219	181.049	3.65													6.24136e+08	5.46538e+08	5.69518e+08	5.81794e+08	5.62438e+08	0.0508401	5.76885e+08
	M181T183	181.049	3.06												[181.05, 171.07, 153.05, 163.04, 110.04]	5.18798e+08	4.54926e+08	4.61883e+08	5.07071e+08	4.80589e+08	0.057321	4.84654e+08
	M181T201	181.049	3.34												[181.05, 153.05, 171.07, 110.04, 138.03]	7.84459e+08	7.21479e+08	7.35581e+08	7.59284e+08	7.86461e+08	0.0381874	7.57453e+08
	M181T385	181.049	6.42												[181.05, 153.05, 171.07, 110.04, 163.04]	4.14241e+08	3.25876e+08	3.64855e+08	3.78083e+08	3.98894e+08	0.090359	3.7639e+08
	M181T256	181.049	4.27													2.51147e+08	1.9952e+08	2.27217e+08	2.48476e+08	2.58041e+08	0.100676	2.3688e+08
	M181T230	181.05	3.84	C9H10O5	0.6	Syringic acid	[M+H-H2O]+	0.991	10742	530-57-4	Shikimates and Phenylpropanoids	Phenolic acids (C6-C1)	Simple phenolic acids	COc1cc(C(=O)O)cc(OC)c1O	[181.05, 153.05, 171.07, 110.04, 138.03]	1.55403e+09	1.32983e+09	1.47501e+09	1.52255e+09	1.53533e+09	0.0611145	1.48335e+09
	M181T356	181.05	5.94													5.78346e+08	4.97044e+08	5.18595e+08	5.56628e+08	5.78921e+08	0.0672471	5.45907e+08
	M181T326	181.05	5.43	C9H8O4	0.1	Caffeic acid	[M+H]+	0.9927	689043	331-39-5	Shikimates and Phenylpropanoids	Phenylpropanoids (C6-C3)	Cinnamic acids and derivatives	O=C(O)/C=C/c1ccc(O)c(O)c1	[163.04, 135.04, 145.03, 117.03, 181.05]	1.30846e+09	1.45844e+09	1.41172e+09	1.38609e+09	1.26253e+09	0.0579636	1.36545e+09
	M181T247	181.05	4.11	C9H8O4	1	3-Hydroxy-7-methoxyphthalide	[M+H]+	0.9583	2752583	73713-38-9	Polyketides	Cyclic polyketides	Phthalide derivatives	COc1cccc2c1C(=O)OC2O	[181.05, 163.04, 135.04, 145.03, 117.03]	5.42655e+08	5.0563e+08	5.20313e+08	5.51754e+08	5.50087e+08	0.0379243	5.34088e+08
	M181T239	181.05	3.98	C9H8O4	1.1	5-Acetylsalicylic acid	[M+H]+	0.9751	83151	13110-96-8	Shikimates and Phenylpropanoids	Phenolic acids (C6-C1)	Simple phenolic acids	CC(=O)c1ccc(O)c(C(=O)O)c1	[181.05, 163.04, 153.05, 171.07, 110.04]	7.64257e+08	7.49511e+08	7.15349e+08	7.22103e+08	7.45787e+08	0.0273723	7.39401e+08
	M181T375	181.051	6.25													1.69885e+08	1.7683e+08	1.67773e+08	1.6564e+08	1.65557e+08	0.0275183	1.69137e+08
	M181T471	181.051	7.85												[163.04, 135.04, 145.03, 117.03, 181.05]	1.23851e+08	1.46173e+08	1.3625e+08	1.38422e+08	1.28599e+08	0.0646122	1.34659e+08
	M181T1149_2	181.102	19.15	C7H17O3P	15.4	Diisopropyl methylphosphonate	[M+H]+	0.9183	3073	1445-75-6	Fatty acids			CC(C)OP(C)(=O)OC(C)C	[97.01, 116.97, 111.97, 139.99, 181.05]	2.50171e+08	1.99382e+08	2.37946e+08	2.73911e+08	2.36891e+08	0.11267	2.3966e+08
	M181T597_1	181.122	9.96	C11H20O4	0.2	Undecanedioic acid	[M+H-2H2O]+	0.9831	15816	1852-04-6	Fatty acids	Fatty Acids and Conjugates	Dicarboxylic acids	O=C(O)CCCCCCCCCC(=O)O	[181.12, 135.12, 163.11, 107.09, 121.1]	1.25504e+09	1.31495e+09	1.30143e+09	1.29048e+09	1.3356e+09	0.0230961	1.2995e+09
	M181T639_2	181.122	10.64	C15H24O2	1.1	Stemphol	[M+H-C4H8]+	0.7917	170949	70680-20-5	Polyketides	Aromatic polyketides	Catechols with side chains	CCCCCc1cc(O)c(CCCC)c(O)c1	[111.04, 181.12, 125.06, 107.09, 135.12]	9.64156e+07	9.70066e+07	9.29924e+07	9.67201e+07	9.78883e+07	0.0195204	9.62046e+07
	M181T303	181.122	5.04													1.71519e+08	1.63406e+08	1.67912e+08	1.71566e+08	1.83368e+08	0.0431552	1.71554e+08
	M181T312	181.122	5.2													2.84491e+08	2.64307e+08	2.71654e+08	2.77204e+08	2.79943e+08	0.0283219	2.7552e+08
	M182T1145_2	181.988	19.08													5.18535e+08	4.39562e+08	4.48034e+08	4.54181e+08	4.68679e+08	0.0672781	4.65798e+08
	M182T88_1	181.989	1.47													1.14067e+09	1.18532e+09	1.28501e+09	1.18253e+09	1.16348e+09	0.0464136	1.1914e+09
	M182T88_2	182.066	1.47													2.52244e+08	2.7613e+08	2.9651e+08	3.03299e+08	2.89022e+08	0.0710677	2.83441e+08
	M182T101	182.081	1.69												[136.08, 123.04, 165.05, 119.05, 91.05]	1.16418e+09	1.28527e+09	1.21951e+09	1.34772e+09	1.16913e+09	0.0636519	1.23716e+09
	M182T123_1	182.081	2.05	C9H11NO3	0.2	L-Tyrosine	[M+H]+	0.9985	6057	60-18-4	Amino acids and Peptides+Shikimates and Phenylpropanoids	Small peptides	Aminoacids	N[C@@H](Cc1ccc(O)cc1)C(=O)O	[136.08, 123.04, 119.05, 165.05, 91.05]	5.513e+09	5.39374e+09	5.45489e+09	5.54172e+09	5.30465e+09	0.0175168	5.4416e+09
	M182T161	182.082	2.68	C9H11NO3	1.4	DL-o-Tyrosine	[M+H]+	0.974	91482	2370-61-8	Amino acids and Peptides	Small peptides	Aminoacids	NC(Cc1ccccc1O)C(=O)O	[136.08, 119.05, 91.05, 182.08, 113.96]	1.1678e+08	1.69372e+08	1.19007e+08	1.15351e+08	1.16613e+08	0.184315	1.27425e+08
	M182T354	182.19	5.91	C12H23N	1	Dicyclohexylamine	[M+H]+	0.9884	7582	101-83-7	Fatty acids	Fatty esters	Lactones	C1CCC(NC2CCCCC2)CC1	[182.19, 113.96, 182.05, 105.03, 164.04]	6.30689e+07	7.83244e+07	7.31095e+07	6.56074e+07	6.69407e+07	0.0893701	6.94102e+07
	M183T75_1	182.986	1.25													1.74274e+09	1.7778e+09	1.98501e+09	2.15085e+09	1.52308e+09	0.130993	1.83589e+09
	M183T301	183.065	5.02	C9H10O4	1.1	Syringaldehyde	[M+H]+	0.9507	8655	134-96-3	Shikimates and Phenylpropanoids	Phenolic acids (C6-C1)+Phenylpropanoids (C6-C3)	Cinnamic acids and derivatives+Simple phenolic acids	COc1cc(C=O)cc(OC)c1O	[95.05, 123.04, 155.07, 140.05, 105.03]	3.81617e+07	3.15788e+07	3.33386e+07	3.31633e+07	3.55236e+07	0.0742391	3.43532e+07
	M183T88_3	183.098	1.47													1.82368e+08	1.99482e+08	1.99267e+08	1.83699e+08	1.75488e+08	0.0573656	1.88061e+08
	M184T142_2	184.059	2.37	C8H9NO4	1	4-Pyridoxic acid	[M+H]+	0.9742	6723	82-82-6	Alkaloids	Nicotinic acid alkaloids	Pyridine alkaloids	Cc1ncc(CO)c(C(=O)O)c1O	[166.05, 148.04, 184.06, 138.06, 161.04]	2.05092e+08	1.79371e+08	1.74191e+08	1.83685e+08	1.77412e+08	0.0669142	1.8395e+08
	M184T350	184.169	5.83	C18H28INO3	1.4	CAY10448	[M+H-C7H7IO2]+	0.9781	35026498	1177195-52-6	Alkaloids	Pseudoalkaloids	Capsaicins and Capsaicinoids	COc1cc(CNC(=O)CCCCCCC(C)C)c(I)cc1O	[184.17, 114.09, 140.14, 96.08, 166.16]	3.87176e+07	5.28835e+07	4.51191e+07	4.20059e+07	4.14788e+07	0.123533	4.4041e+07
	M185T327	185.071	5.44	C11H10N2O2	0.9	1-(3-Hydroxy-2-quinoxalinyl)acetone	[M+H-H2O]+	0.995	264153	14003-37-3	Alkaloids	Anthranilic acid alkaloids	Quinazoline alkaloids	CC(=O)Cc1nc2ccccc2[nH]c1=O	[185.07, 167.06, 157.08, 130.07, 145.03]	5.29632e+07	4.85723e+07	5.06078e+07	4.92231e+07	5.21331e+07	0.0367585	5.06999e+07
	M185T131	185.092	2.18	C19H20O6	21.4	Isodeoxyelephantopin	[M+H-C6H8O5]+	0.9443	23872150	38927-54-7	Terpenoids	Sesquiterpenoids	Germacrane sesquiterpenoids	C=C(C)C(=O)O[C@H]1CC2=CC(C/C(C)=C/[C@H]3OC(=O)C(=C)[C@H]13)OC2=O	[185.09, 157.1, 167.03, 185.04, 139.09]	4.66331e+07	5.62642e+07	5.95872e+07	5.20263e+07	5.26535e+07	0.0910695	5.34329e+07
	M186T397	186.055	6.61													1.25245e+08	1.18509e+08	1.24312e+08	1.19586e+08	1.24143e+08	0.0251369	1.22359e+08
	M186T306	186.055	5.1													1.52994e+08	1.71036e+08	1.58486e+08	1.60798e+08	1.531e+08	0.0464383	1.59283e+08
	M186T325	186.055	5.42	C20H19F3N2O4	13.7	Trifloxystrobin	[M+H-C11H13NO4]+	0.7879	11664966	141517-21-7				CO/N=C(/C(=O)OC)c1ccccc1CO/N=C(\C)c1cccc(C(F)(F)F)c1	[145.03, 117.03, 186.05, 158.06, 163.04]	1.5684e+08	1.54775e+08	1.70347e+08	1.66231e+08	1.52847e+08	0.047754	1.60208e+08
	M187T697_1	187.06	11.62													3.46926e+08	3.76079e+08	3.66015e+08	3.6667e+08	3.56911e+08	0.0304661	3.6252e+08
	M187T88	187.082	1.46													9.62942e+07	8.82163e+07	1.22444e+08	1.33192e+08	1.28208e+08	0.177003	1.13671e+08
	M187T497	187.148	8.28	C16H24O3	0.5	Oxacyclohexadeca-3,11,13-trien-2-one, 6-hydroxy-16-methyl-	[M+H-C2H6O3]+	0.977	75528938	1798293-70-5	Polyketides	Macrolides	Polyene macrolides	CC1C/C=C/C=C\CCCCC(O)C/C=C/C(=O)O1	[187.15, 145.1, 131.09, 159.12, 159.07]	5.3223e+07	5.27806e+07	5.09819e+07	5.39904e+07	4.83442e+07	0.0435171	5.1864e+07
	M187T669	187.148	11.15	C15H22O3	0.8	Valerenolic acid	[M+H-CH4O3]+	0.9814	6537505	1619-16-5	Terpenoids	Sesquiterpenoids	Valerenane sesquiterpenoids	CC1=C2[C@H](/C=C(\C)C(=O)O)CC[C@@H](C)[C@H]2[C@H](O)C1	[187.15, 145.1, 159.12, 131.09, 187.11]	8.36184e+07	8.29421e+07	7.7102e+07	7.49607e+07	7.73267e+07	0.0486657	7.919e+07
	M188T170	188.038	2.84	C10H8N2O3	19	Tyrphostin 46	[M+H-NH3]+	0.9938	5328768	122520-85-8	Alkaloids	Peptide alkaloids	Simple amide alkaloids	N#C/C(=C\c1ccc(O)c(O)c1)C(N)=O	[188.04, 170.03, 112.02, 140.02, 188.07]	6.65686e+07	7.09486e+07	7.03049e+07	6.8708e+07	6.47726e+07	0.0378023	6.82605e+07
	M188T210_2	188.071	3.49	C11H11NO3	0.3	3-Indolyllactic acid	[M+H-H2O]+	0.9822	92904	832-97-3	Alkaloids	Tryptophan alkaloids	Simple indole alkaloids	O=C(O)C(O)Cc1c[nH]c2ccccc12	[146.06, 118.07, 188.07, 144.08, 143.07]	5.73371e+09	6.48954e+09	6.40258e+09	6.04034e+09	5.99388e+09	0.0507357	6.13201e+09
	M188T467	188.071	7.78	C14H18N2O2	1	Lenticine	[M+H-C3H9N]+	0.9316	3861164	487-58-1	Alkaloids	Tryptophan alkaloids	Simple indole alkaloids	C[N+](C)(C)C(Cc1c[nH]c2ccccc12)C(=O)[O-]	[146.06, 188.07, 174.06, 128.05, 147.06]	1.51559e+08	1.5953e+08	1.60879e+08	1.52202e+08	1.56156e+08	0.0268847	1.56065e+08
	M188T327	188.071	5.44	C11H9NO2	0.7	3-Indoleacrylic acid	[M+H]+	0.8839	5375048	1204-06-4	Alkaloids+Shikimates and Phenylpropanoids	Tryptophan alkaloids+Phenylpropanoids (C6-C3)	Cinnamic acids and derivatives+Simple indole alkaloids	O=C(O)/C=C/c1c[nH]c2ccccc12	[170.06, 146.06, 188.07, 118.07, 142.07]	1.56979e+08	1.54169e+08	1.59999e+08	1.66396e+08	1.59461e+08	0.0284965	1.59401e+08
	M188T88	188.078	1.47													3.65587e+08	3.55383e+08	3.60833e+08	3.62395e+08	3.6387e+08	0.0107918	3.61614e+08
	M188T119	188.091	1.98													1.57003e+08	1.39028e+08	1.46557e+08	1.51609e+08	1.50355e+08	0.0448051	1.48911e+08
	M188T195	188.092	3.24	C8H17NO6	1.1	N-Acetyl-D-galactosaminitol	[M+H-2H2O]+	0.8905	165880	10486-91-6	Carbohydrates	Aminosugars and aminoglycosides	Aminosugars	CC(=O)N[C@@H](CO)[C@@H](O)[C@@H](O)[C@H](O)CO	[188.09, 128.07, 126.06, 110.06, 189.05]	1.46977e+08	1.5713e+08	1.55384e+08	1.54777e+08	1.41817e+08	0.0432813	1.51217e+08
	M188T101	188.092	1.68	C8H13NO4	4	5-Acetamido-4-oxohexanoic acid	[M+H]+	0.8219	75310435		Amino acids and Peptides	Small peptides	Dipeptides	CC(=O)NC(C)C(=O)CCC(=O)O	[128.07, 142.09, 188.09, 124.08, 146.08]	2.39485e+08	2.47871e+08	2.42785e+08	2.58459e+08	2.4532e+08	0.0292835	2.46784e+08
	M188T278	188.165	4.63	C10H21NO2	1.1	10-Aminocapric acid	[M+H]+	0.7709	83150	13108-19-5	Amino acids and Peptides+Fatty acids	Fatty Acids and Conjugates+Small peptides	Amino fatty acids+Aminoacids	NCCCCCCCCCC(=O)O	[188.16, 189.13, 146.06, 189.05, 118.07]	2.08337e+08	2.50178e+08	2.45125e+08	2.32583e+08	2.19831e+08	0.0751593	2.31211e+08
	M189T458	189.076	7.63													1.22728e+08	1.22307e+08	1.26122e+08	1.27242e+08	1.22447e+08	0.0187861	1.24169e+08
	M189T433	189.076	7.22													1.06842e+08	1.14069e+08	1.1212e+08	1.07213e+08	1.08852e+08	0.028777	1.09819e+08
	M189T88_2	189.097	1.47													1.24652e+08	1.26896e+08	1.32667e+08	1.26517e+08	1.29945e+08	0.0247104	1.28136e+08
	M189T118	189.124	1.97													1.03657e+08	9.53519e+07	9.94224e+07	1.04931e+08	9.9727e+07	0.0377763	1.00618e+08
	M189T101_2	189.124	1.69	C8H16N2O3	0.3	Ala-Val	[M+H]+	0.7087	96799	3303-45-5	Amino acids and Peptides	Small peptides	Dipeptides	CC(C)[C@H](NC(=O)[C@H](C)N)C(=O)O	[118.09, 126.09, 130.05, 189.12, 143.12]	1.73764e+08	1.83601e+08	1.9889e+08	2.05836e+08	1.861e+08	0.0671636	1.89638e+08
	M189T154	189.124	2.57													1.73317e+08	1.93764e+08	2.00764e+08	1.77075e+08	2.02991e+08	0.0719057	1.89582e+08
	M189T191	189.124	3.18	C8H16N2O3	1.7	Glycylleucine	[M+H]+	0.9593	102468	688-14-2	Amino acids and Peptides	Small peptides	Dipeptides	CC(C)CC(NC(=O)CN)C(=O)O	[132.1, 143.12, 189.12, 189.05, 162.05]	1.34064e+08	1.48692e+08	1.53676e+08	1.48898e+08	1.33958e+08	0.064002	1.43858e+08
	M189T266_2	189.127	4.44	C13H20O3	0.5	4-(1-Hydroxy-4-keto-2,6,6-trimethyl-2-cyclohexen-1-yl)-3-buten-2-ol	[M+H-2H2O]+	0.9786	5280654	24427-77-8	Terpenoids	Apocarotenoids	Apocarotenoids(ε-)	CC1=CC(=O)CC(C)(C)C1(O)/C=C/C(C)O	[189.13, 174.1, 119.09, 171.12, 161.13]	1.49791e+09	1.42658e+09	1.44144e+09	1.46068e+09	1.47999e+09	0.0196258	1.46132e+09
	M189T93	189.16	1.55	C9H20N2O2	1.3	N6,N6,N6-Trimethyl-L-lysine	[M+H]+	0.7663	440120	19253-88-4	Amino acids and Peptides	Small peptides	Aminoacids	C[N+](C)(C)CCCC[C@H](N)C(=O)[O-]	[130.09, 189.16, 94.93, 129.0, 147.01]	2.1307e+07	2.10343e+07	2.28325e+07	1.93995e+07	2.11125e+07	0.0576211	2.11372e+07
	M189T776	189.164	12.93	C15H22O2	0.5	Lychnophoic acid	[M+H-CH2O2]+	0.7899	6049852	179799-36-1	Terpenoids	Sesquiterpenoids	Caryophyllane sesquiterpenoids	C=C1CC/C=C(/C(=O)O)CCC2C1CC2(C)C	[189.16, 106.9, 133.1, 119.09, 147.93]	2.96927e+07	3.4805e+07	3.1667e+07	3.26212e+07	3.21932e+07	0.0571332	3.21958e+07
	M189T601	189.164	10.02	C22H34O6	0.9	(1aR,2S,2aS,5R,5aS,6S,7aS)-2-(Acetyloxy)-5-hydroxy-2a,7a-dimethyl-5-(propan-2-yl)decahydroazuleno[5,6-b]oxiren-6-yl (2Z)-2-methylbut-2-enoate	[M+H-C8H14O6]+	0.944	11876148	1246614-33-4	Terpenoids	Sesquiterpenoids	Eudesmane sesquiterpenoids	C/C=C(/C)C(=O)O[C@H]1C[C@]2(C)O[C@@H]2[C@@H](OC(C)=O)[C@@]2(C)CC[C@@](O)(C(C)C)[C@H]12	[189.16, 119.09, 133.1, 105.07, 147.12]	3.87161e+07	4.01518e+07	3.95323e+07	3.7818e+07	3.90815e+07	0.0224526	3.90599e+07
	M190T222	190.05	3.7	C10H9NO4	0.7	2,3-Dihydro-3-oxo-4H-1,4-benzoxazine-4-acetic acid	[M+H-H2O]+	0.9961	2735705	26494-55-3	Alkaloids			O=C(O)CN1C(=O)COc2ccccc21	[162.06, 190.05, 116.05, 144.04, 163.06]	1.39647e+08	1.19347e+08	1.28021e+08	1.33125e+08	1.27086e+08	0.0582226	1.29445e+08
	M190T298_1	190.05	4.97	C10H7NO3	1	Kynurenic acid	[M+H]+	0.9733	3845	492-27-3	Alkaloids	Anthranilic acid alkaloids	Acridone alkaloids	O=C(O)c1cc(=O)c2ccccc2[nH]1	[144.04, 92.07, 172.13, 116.05, 99.08]	1.06777e+08	9.11778e+07	1.00757e+08	9.69934e+07	1.01588e+08	0.0582883	9.94587e+07
	M190T858	190.05	14.3													1.02033e+08	1.0103e+08	1.01544e+08	1.07388e+08	1.05086e+08	0.0263391	1.03416e+08
	M190T429	190.062	7.15	C9H7N3O2	7.7	5-Phenyl-6-azauracil	[M+H]+	0.9177	253363	23891-08-9	Alkaloids			O=c1[nH]nc(-c2ccccc2)c(=O)[nH]1	[190.06, 147.04, 175.04, 149.02, 160.05]	2.74479e+07	2.69599e+07	2.9175e+07	2.82478e+07	2.88959e+07	0.033357	2.81453e+07
	M190T315	190.063	5.26	C9H7N3O2	8	6-(1H-Pyrazol-1-yl)nicotinic acid	[M+H]+	0.9219	2763614	253315-22-9	Alkaloids	Nicotinic acid alkaloids	Pyridine alkaloids	O=C(O)c1ccc(-n2cccn2)nc1	[190.06, 147.04, 175.04, 160.05, 102.05]	4.40441e+07	4.04546e+07	4.30411e+07	4.29455e+07	4.3071e+07	0.0313287	4.27113e+07
	M190T915	190.127	15.24	C6H15N5O2	19.4	NG-Amino-L-arginine	[M+H]+	0.7819	124357	57444-72-1	Amino acids and Peptides	Small peptides	Aminoacids	NNC(N)=NCCC[C@H](N)C(=O)O	[190.13, 149.02, 108.9, 134.06, 149.93]	4.57545e+07	4.61479e+07	4.81173e+07	4.73023e+07	4.53359e+07	0.0247126	4.65316e+07
	M191T1133	190.957	18.88													1.1219e+08	1.05799e+08	9.68601e+07	9.46639e+07	9.34393e+07	0.0804345	1.0059e+08
	M191T1143	190.979	19.05													1.42193e+08	1.19545e+08	1.13031e+08	1.32783e+08	1.39173e+08	0.097463	1.29345e+08
	M191T292	191.106	4.86												[191.11, 131.09, 145.1, 173.1, 91.05]	3.15255e+08	2.57346e+08	2.91931e+08	2.85811e+08	3.31469e+08	0.0960731	2.96362e+08
	M191T470	191.143	7.84	C13H22O3	0.9	1,2,3-Cyclohexanetriol, 5-(1,3-heptadien-1-yl)-	[M+H-2H2O]+	0.783	128964467	2111875-27-3	Polyketides	Miscellaneous polyketides	Miscellaneous polyketides	CCC/C=C/C=C/C1CC(O)C(O)C(O)C1	[191.14, 135.08, 109.1, 173.13, 109.07]	4.50225e+08	4.40599e+08	4.5027e+08	4.49048e+08	4.67503e+08	0.0217016	4.51529e+08
	M191T485	191.143	8.08												[191.14, 173.13, 133.1, 135.08, 107.09]	1.28233e+08	1.23232e+08	1.28768e+08	1.30967e+08	1.2827e+08	0.022184	1.27894e+08
	M191T340	191.143	5.67													1.51956e+08	1.37172e+08	1.57096e+08	1.57441e+08	1.53082e+08	0.054733	1.51349e+08
	M191T351_2	191.143	5.86													2.01646e+08	1.92084e+08	1.9359e+08	1.94859e+08	2.02076e+08	0.0237765	1.96851e+08
	M191T497	191.179	8.28	C14H24O	0.3	1-Acetyl-1-cyclododecene	[M+H-H2O]+	0.9423	6365623	65938-08-1	Fatty acids	Fatty esters	Lactones	CC(=O)/C1=C\CCCCCCCCCC1	[191.18, 121.1, 95.09, 135.12, 107.09]	1.15344e+08	1.12569e+08	1.11711e+08	1.15236e+08	1.06593e+08	0.0317628	1.1229e+08
	M192T87	192.062	1.45													1.94279e+08	1.90647e+08	1.96191e+08	1.96077e+08	1.80358e+08	0.0345934	1.9151e+08
	M192T210	192.066	3.49	C10H11NO4	0.3	Phenoxyacetylglycine	[M+H-H2O]+	0.998	300109	14231-45-9	Amino acids and Peptides+Shikimates and Phenylpropanoids	Small peptides	Dipeptides	O=C(O)CNC(=O)COc1ccccc1	[192.07, 164.07, 134.06, 192.14, 147.07]	5.30971e+07	6.49974e+07	7.29879e+07	5.61713e+07	5.88637e+07	0.12907	6.12235e+07
	M193T305	193.05	5.09												[193.05, 133.03, 178.03, 137.06, 165.05]	1.03777e+08	1.17802e+08	1.20101e+08	1.13016e+08	1.19228e+08	0.0586696	1.14785e+08
	M193T421_2	193.05	7.01	C10H8O4	1.4	5,7-Dihydroxy-2-methyl-4H-chromen-4-one	[M+H]+	0.9994	5375252	1013-69-0	Polyketides	Chromanes	Chromones	Cc1cc(=O)c2c(O)cc(O)cc2o1	[193.05, 153.02, 194.05, 147.04, 125.06]	1.62674e+09	2.11339e+09	1.89485e+09	1.81298e+09	1.65113e+09	0.109072	1.81982e+09
	M193T317	193.05	5.28	C10H8O4	1.5	Scopoletin	[M+H]+	0.9963	5280460	92-61-5	Shikimates and Phenylpropanoids	Coumarins	Simple coumarins	COc1cc2ccc(=O)oc2cc1O	[193.05, 133.03, 178.03, 137.06, 165.05]	1.22025e+08	1.2182e+08	1.24541e+08	1.22023e+08	1.15972e+08	0.0261413	1.21276e+08
	M193T224	193.086	3.73	C11H14O4	1.1	Sinapyl alcohol	[M+H-H2O]+	0.9795	5280507	537-33-7	Shikimates and Phenylpropanoids	Phenylpropanoids (C6-C3)	Cinnamic acids and derivatives	COc1cc(/C=C/CO)cc(OC)c1O	[161.06, 105.07, 133.06, 193.09, 115.05]	5.54829e+07	3.91464e+07	5.38747e+07	5.14423e+07	5.93179e+07	0.147698	5.18529e+07
	M193T245_1	193.086	4.09	C12H14O4	0.7	Apiole	[M+H-CH2O]+	0.9474	10659	523-80-8	Shikimates and Phenylpropanoids	Phenylpropanoids (C6-C3)	Cinnamic acids and derivatives	C=CCc1cc(OC)c2c(c1OC)OCO2	[193.09, 105.07, 150.07, 91.05, 133.06]	1.12079e+08	1.01762e+08	9.17181e+07	1.01342e+08	1.06337e+08	0.0729841	1.02647e+08
	M193T822	193.123	13.7	C21H30O2	1.1	exo-THC	[M+H-C9H14]+	0.996	167577	27179-28-8	Polyketides+Terpenoids	Meroterpenoids	Cannabinoids	C=C1CC[C@@H]2[C@@H](C1)c1c(O)cc(CCCCC)cc1OC2(C)C	[193.12, 123.04, 193.05, 105.07, 95.09]	4.49676e+07	4.84256e+07	5.01197e+07	4.73917e+07	4.46045e+07	0.0494902	4.71018e+07
	M193T359_1	193.134	5.98	C16H23N3O3	0.9	N-Acetyl-.beta.-alanyl-N-(2-phenylethyl)-.beta.-alaninamide	[M+H-C5H7NO2]+	0.9654	100624729	2059528-94-6	Alkaloids	Peptide alkaloids		CC(=O)NCCC(=O)NCCC(=O)NCCc1ccccc1	[193.13, 193.09, 136.06, 193.05, 105.07]	4.8662e+07	4.83621e+07	5.15414e+07	5.09156e+07	4.72561e+07	0.0366541	4.93475e+07
	M194T413	194.081	6.89	C10H11NO3	0.9	3,4-Methylenedioxybenzyl methyl ketoximine	[M+H]+	0.9841	9603038	52271-42-8	Alkaloids+Shikimates and Phenylpropanoids			C/C(Cc1ccc2c(c1)OCO2)=N\O	[194.08, 194.12, 177.05, 135.07, 194.05]	4.45318e+07	5.21596e+07	5.0304e+07	4.94027e+07	4.87679e+07	0.0575565	4.90332e+07
	M194T149	194.104	2.49	C8H11N5O	1.2	3-Denin-9-ylpropan-1-ol	[M+H]+	0.9799	12486289	711-64-8	Alkaloids	Pseudoalkaloids	Purine alkaloids	Nc1ncnc2c1ncn2CCCO	[194.1, 124.05, 149.05, 167.06, 194.08]	7.33016e+07	8.6557e+07	9.33843e+07	8.25813e+07	8.26794e+07	0.0870534	8.37007e+07
	M194T494	194.118	8.24	C11H17NO3	0.5	Isoprenaline	[M+H-H2O]+	0.9811	3779	7683-59-2	Alkaloids	Tyrosine alkaloids	Phenylethylamines	CC(C)NCC(O)c1ccc(O)c(O)c1	[194.12, 210.11, 135.04, 137.05, 163.04]	5.51409e+07	6.43915e+07	6.32079e+07	6.62464e+07	6.08138e+07	0.0692568	6.19601e+07
	M194T1134	194.118	18.89	C11H15NO2	1	Benzodioxolylbutanamine	[M+H]+	0.815	129870	107447-03-0	Alkaloids			CCC(N)Cc1ccc2c(c1)OCO2	[194.12, 135.04, 107.05, 194.08, 195.12]	9.16225e+07	9.47333e+07	9.25273e+07	9.35021e+07	9.46582e+07	0.0144544	9.34087e+07
	M194T226	194.154	3.76	C12H19NO	1.7	1-Methoxy-N-(4-methylbenzyl)-2-propanamine	[M+H]+	0.9475	3126322	355814-07-2	Alkaloids	Pseudoalkaloids	Phenylalanine-derived alkaloids	COCC(C)NCc1ccc(C)cc1	[194.15, 108.08, 166.16, 122.1, 109.09]	7.62474e+07	9.74592e+07	9.65828e+07	8.25945e+07	8.16906e+07	0.109817	8.69149e+07
	M194T259	194.154	4.31	C12H19NO	1.5	Pentedrone metabolite	[M+H]+	0.9421	124301442	1422619-11-1	Alkaloids	Pseudoalkaloids	Phenylalanine-derived alkaloids	CCC[C@@H](NC)[C@@H](O)c1ccccc1	[194.15, 108.08, 166.16, 122.1, 109.09]	4.02023e+07	5.6994e+07	5.33321e+07	4.85459e+07	5.00606e+07	0.126127	4.9827e+07
	M195T92_2	195.025	1.53													1.08977e+08	1.15012e+08	1.1888e+08	1.23937e+08	1.14931e+08	0.0474912	1.16348e+08
	M195T230	195.065	3.83	C10H10O4	0.4	Vanillin acetate	[M+H]+	0.9861	61229	881-68-5	Shikimates and Phenylpropanoids	Phenolic acids (C6-C1)+Phenylpropanoids (C6-C3)	Cinnamic acids and derivatives+Simple phenolic acids	COc1cc(C=O)ccc1OC(C)=O	[153.05, 195.16, 138.03, 194.15, 163.04]	9.95151e+07	1.01518e+08	1.06316e+08	1.02911e+08	1.03566e+08	0.0245149	1.02765e+08
	M195T490	195.065	8.16	C10H10O4	0.7	Caffeic acid methylester	[M+H]+	0.9716	689075	3843-74-1	Shikimates and Phenylpropanoids	Phenylpropanoids (C6-C3)	Cinnamic acids and derivatives	COC(=O)/C=C/c1ccc(O)c(O)c1	[163.04, 177.05, 145.03, 135.04, 133.03]	9.8154e+07	1.01274e+08	1.08138e+08	1.13198e+08	9.23518e+07	0.0799883	1.02623e+08
	M195T552	195.065	9.21	C10H10O4	0.2	Isoferulic acid	[M+H]+	0.9632	736186	537-73-5	Shikimates and Phenylpropanoids	Phenylpropanoids (C6-C3)	Cinnamic acids and derivatives	COc1ccc(/C=C/C(=O)O)cc1O	[177.05, 145.03, 163.04, 117.03, 149.06]	3.08121e+07	3.58518e+07	3.44611e+07	3.18002e+07	3.02233e+07	0.0743118	3.26297e+07
	M195T697	195.065	11.62	C17H26O11	0.5	Methyl (1S,4aS,6R,7R,7aR)-1-(.beta.-D-glucopyranosyloxy)-5,6-dihydroxy-7-methyl-1,4a,5,6,7,7a-hexahydrocyclopenta[c]pyran-4-carboxylate	[M+H-C7H16O7]+	0.755	45360283		Terpenoids	Monoterpenoids	Iridoids monoterpenoids	COC(=O)C1=CO[C@@H](O[C@@H]2O[C@H](CO)[C@@H](O)[C@H](O)[C@H]2O)[C@H]2[C@@H]1C(O)[C@H](O)[C@@H]2C	[195.07, 149.06, 135.04, 121.07, 177.05]	4.00542e+07	4.12948e+07	4.19909e+07	4.13066e+07	4.05775e+07	0.0181742	4.10448e+07
	M195T425	195.065	7.09												[177.05, 145.03, 117.03, 149.06, 163.04]	2.11599e+08	2.15545e+08	2.68035e+08	2.14766e+08	2.13203e+08	0.10823	2.24629e+08
	M195T363	195.102	6.05	C11H14O3	0.4	Galiellalactone	[M+H]+	0.943	11310070	133613-71-5	Terpenoids			C[C@@H]1C=C2C(=O)O[C@@H]3CC[C@H](C1)[C@]23O	[177.09, 195.1, 149.1, 135.08, 121.1]	6.92681e+07	6.12132e+07	5.57887e+07	5.98919e+07	6.39596e+07	0.0807368	6.20243e+07
	M195T194_2	195.113	3.23	C10H14N2O2	1.1	(5aR,10aR)-Octahydrodipyrrolo[1,2-a:1',2'-d]pyrazine-5,10-dione	[M+H]+	0.9636	6932481	53990-71-9	Alkaloids	Lysine alkaloids		O=C1[C@H]2CCCN2C(=O)[C@H]2CCCN12	[195.11, 98.06, 196.1, 149.06, 178.09]	1.35108e+08	1.44228e+08	1.41657e+08	1.3935e+08	1.35874e+08	0.0276141	1.39244e+08
	M195T781	195.138	13.01												[93.07, 195.14, 95.09, 135.12, 91.05]	1.63074e+08	1.72642e+08	1.63688e+08	1.61397e+08	1.58351e+08	0.0326109	1.6383e+08
	M195T789	195.138	13.15												[93.07, 195.14, 95.09, 135.12, 149.13]	1.20142e+08	1.27588e+08	1.28938e+08	1.23059e+08	1.23959e+08	0.0284336	1.24737e+08
	M195T317	195.138	5.28													1.09434e+08	8.90438e+07	1.02153e+08	1.05007e+08	1.05382e+08	0.0763272	1.02204e+08
	M196T193	196.097	3.21	C10H15NO4	1.2	(-)-Kainic acid	[M+H-H2O]+	0.7954	10255	487-79-6	Alkaloids+Amino acids and Peptides	Ornithine alkaloids+Small peptides	Aminoacids+Pyrrolidine alkaloids	C=C(C)[C@H]1CN[C@H](C(=O)O)[C@H]1CC(=O)O	[196.1, 178.09, 108.08, 150.09, 152.07]	1.20223e+08	1.19659e+08	1.25616e+08	1.25338e+08	1.17649e+08	0.0294375	1.21697e+08
	M196T340	196.131	5.66	C11H19NO3	11.5	N-Heptanoyl-L-homoserine lactone	[M+H-H2O]+	0.9639	443437	177158-20-2	Fatty acids	Fatty amides	Fatty acyl homoserine lactones	CCCCCCC(=O)N[C@H]1CCOC1=O	[196.13, 196.17, 196.07, 178.06, 122.03]	1.02055e+08	7.67878e+07	9.24438e+07	9.09136e+07	8.89479e+07	0.100288	9.02296e+07
	M196T369	196.168	6.14	C12H21NO	0	3-Amino-5,7-dimethyladamantan-1-ol	[M+H]+	0.9814	3382167	63971-25-5	Terpenoids	Sesquiterpenoids		CC12CC3(C)CC(N)(C1)CC(O)(C2)C3	[196.17, 110.1, 108.08, 197.17, 123.1]	9.11798e+08	1.11979e+09	1.00281e+09	9.82894e+08	9.10129e+08	0.0870733	9.85484e+08
	M196T272	196.169	4.53												[196.17, 110.1, 108.08, 197.17, 123.1]	1.09118e+08	1.38216e+08	1.16244e+08	1.18689e+08	1.09819e+08	0.0996689	1.18417e+08
	M196T213	196.17	3.54												[196.17, 110.1, 108.08, 123.1, 196.1]	2.0788e+08	1.88582e+08	2.1773e+08	2.12035e+08	1.96226e+08	0.0581248	2.04491e+08
	M196T233	196.17	3.88												[196.17, 99.08, 178.16, 136.11, 120.08]	2.03987e+08	2.362e+08	2.19819e+08	2.28781e+08	2.01546e+08	0.0694652	2.18067e+08
	M197T1155	197.037	19.24													2.16484e+08	2.60032e+08	2.51109e+08	2.39748e+08	2.21751e+08	0.0783016	2.37825e+08
	M197T286	197.081	4.77													1.07985e+08	9.29152e+07	1.00095e+08	1.05729e+08	1.04624e+08	0.0583428	1.0227e+08
	M197T174	197.081	2.89	C10H12O4	0.7	2H-Pyran-5-butanoic acid, 6-methyl-2-oxo-	[M+H]+	0.7915	75528932	1796930-56-7	Polyketides	Cyclic polyketides	2-pyrone derivatives	Cc1oc(=O)ccc1CCCC(=O)O	[137.06, 109.07, 165.05, 91.05, 197.08]	1.05574e+08	1.03042e+08	1.01018e+08	1.01102e+08	1.00923e+08	0.0196898	1.02332e+08
	M197T255_1	197.081	4.24	C10H12O4	0.7	Ethyl 2,4-dihydroxy-6-methylbenzoate	[M+H]+	0.9509	75653	2524-37-0	Shikimates and Phenylpropanoids	Phenolic acids (C6-C1)	Shikimic acids and derivatives+Simple phenolic acids	CCOC(=O)c1c(C)cc(O)cc1O	[151.04, 179.07, 125.06, 197.08, 197.04]	1.51556e+08	1.5046e+08	1.49062e+08	1.55517e+08	1.51268e+08	0.0158854	1.51573e+08
	M197T353_2	197.117	5.88	C11H16O3	1.5	Loliolide	[M+H]+	0.9832	14334	1133-03-5	Terpenoids	Apocarotenoids	Apocarotenoids (β-)	CC1(C)CC(O)CC2(C)OC(=O)C=C12	[197.12, 179.11, 133.1, 135.12, 107.09]	2.85842e+09	2.50738e+09	2.58275e+09	2.62354e+09	2.83333e+09	0.0583156	2.68108e+09
	M197T371	197.117	6.19													2.0525e+08	2.00273e+08	2.14874e+08	2.16529e+08	2.17121e+08	0.0360473	2.10809e+08
	M197T324_2	197.117	5.39												[179.11, 197.12, 133.1, 107.09, 135.12]	2.05321e+08	1.86878e+08	1.96408e+08	2.63951e+08	2.08013e+08	0.142092	2.12114e+08
	M197T236	197.129	3.93	C10H18N2O3	1	5-(4-Methylpiperazin-1-yl)-5-oxopentanoic acid	[M+H-H2O]+	0.954	706836	75727-47-8	Alkaloids	Lysine alkaloids		CN1CCN(C(=O)CCCC(=O)O)CC1	[197.13, 169.13, 197.17, 98.06, 124.11]	9.41672e+07	9.445e+07	9.72225e+07	9.65364e+07	9.6346e+07	0.0141456	9.57444e+07
	M198T164	198.076	2.73	C20H25ClN4O	15.3	BCTC	[M+H-C11H13NO]+	0.9145	9929425	393514-24-4	Alkaloids			CC(C)(C)c1ccc(NC(=O)N2CCN(c3ncccc3Cl)CC2)cc1	[198.08, 170.08, 155.06, 126.06, 152.07]	1.61293e+08	1.51527e+08	1.56008e+08	1.65049e+08	1.63586e+08	0.0352546	1.59493e+08
	M198T97	198.097	1.62													7.0935e+08	5.42802e+08	5.82978e+08	7.37543e+08	8.04627e+08	0.161904	6.7546e+08
	M198T419	198.149	6.98	C11H19NO2	0.6	L-Proline, 4-cyclohexyl-, (4S)-	[M+H]+	0.9386	9815559	103201-78-1				O=C(O)[C@@H]1C[C@@H](C2CCCCC2)CN1	[198.15, 180.14, 154.12, 138.09, 110.06]	2.95781e+07	2.94293e+07	3.11656e+07	3.15496e+07	2.90244e+07	0.0374658	3.01494e+07
	M199T292	199.06	4.87													4.41459e+08	3.13817e+08	3.54684e+08	3.85151e+08	4.21615e+08	0.133656	3.83345e+08
	M199T222	199.087	3.7	C12H14N2O3	1	1,2,3-Butanetriol, 4-(2-quinoxalinyl)-	[M+H-2H2O]+	0.9234	14298609	42015-38-3	Alkaloids	Anthranilic acid alkaloids		OCC(O)C(O)Cc1cnc2ccccc2n1	[199.09, 181.09, 171.09, 140.05, 144.08]	4.28697e+07	3.47222e+07	3.15826e+07	2.82718e+07	3.78501e+07	0.160759	3.50593e+07
	M199T206	199.097	3.44	C10H16O5	0.9	4,5-Dihydroxy-10-methyloxecane-2,7-dione	[M+H-H2O]+	0.8731	73657095	1796887-29-0	Polyketides	Macrolides	Macrolide lactones	CC1CCC(=O)CC(O)C(O)CC(=O)O1	[181.09, 121.07, 91.05, 166.06, 93.07]	5.29137e+07	5.07472e+07	5.66785e+07	4.67823e+07	4.80089e+07	0.0775933	5.10261e+07
	M199T158	199.108	2.64	C9H14N2O3	0.4	SCHEMBL14952777	[M+H]+	0.8087	73146465		Amino acids and Peptides			CC(O)C1NC(=O)C2CCCN2C1=O	[153.1, 199.11, 181.1, 125.07, 140.05]	1.00206e+08	9.78488e+07	1.34855e+08	1.38903e+08	1.37327e+08	0.171394	1.21828e+08
	M199T75	199.169	1.25													2.01914e+08	1.35106e+08	1.42027e+08	1.44719e+08	1.27921e+08	0.196628	1.50337e+08
	M200T216	200.055	3.6													1.77123e+08	2.08831e+08	1.98933e+08	1.83296e+08	1.79382e+08	0.0725759	1.89513e+08
	M200T815	200.201	13.59													1.72358e+08	1.95885e+08	2.01171e+08	1.91408e+08	1.83194e+08	0.0599123	1.88803e+08
	M201T88_1	200.973	1.46													1.53722e+08	1.26259e+08	1.38838e+08	1.3492e+08	1.36893e+08	0.0720673	1.38126e+08
	M201T223	201.04	3.72	C8H9ClN2O2	14.7	N-Ethyl-4-chloro-2-nitroaniline	[M+H]+	0.9249	97006	28491-95-4	Alkaloids			CCNc1ccc(Cl)cc1[N+](=O)[O-]	[141.02, 113.02, 187.02, 169.01, 201.04]	9.20117e+07	6.66931e+07	7.78609e+07	8.5889e+07	9.12424e+07	0.128119	8.27394e+07
	M201T447	201.127	7.45	C16H22O4	1.3	trans-Abscisin	[M+H-C2H6O3]+	0.9497	5375188	6901-90-2	Terpenoids	Apocarotenoids	Apocarotenoids(ε-)	COC(=O)/C=C(C)/C=C/C1(O)C(C)=CC(=O)CC1(C)C	[201.13, 173.13, 186.1, 145.1, 201.16]	2.90148e+07	2.68003e+07	3.07105e+07	3.18064e+07	3.09842e+07	0.0666609	2.98632e+07
	M202T133_2	202.108	2.21													1.62936e+08	1.63391e+08	1.70866e+08	1.81147e+08	1.61496e+08	0.0489357	1.67967e+08
	M203T97_1	203.052	1.62	C6H12O6	1.2	Psicose	[M+Na]+	0.9456	3426	6347-01-9	Carbohydrates	Saccharides	Monosaccharides	OCC1(O)OCC(O)C(O)C1O	[203.05, 203.15, 143.02, 101.01, 116.07]	3.13978e+08	3.17261e+08	3.68943e+08	3.1603e+08	3.11518e+08	0.0748201	3.25546e+08
	M203T115_2	203.053	1.91												[203.05, 203.15, 143.02, 179.99, 116.07]	1.60993e+08	1.32541e+08	1.15304e+08	1.30251e+08	1.05722e+08	0.162982	1.28962e+08
	M203T195_1	203.07	3.24	C28H36O5	0.2	(2R,4aS,6aR,6aS,14aS,14bR)-10,11-Dihydroxy-2,4a,6a,6a,14a-pentamethyl-8-oxo-1,3,4,5,6,13,14,14b-octahydropicene-2-carboxylic acid	[M+H-C16H26O2]+	0.8857	23757062	118172-80-8	Terpenoids	Triterpenoids		C[C@@]12CC[C@]3(C)C4=CC(=O)c5cc(O)c(O)cc5[C@]4(C)CC[C@@]3(C)[C@@H]1C[C@](C)(C(=O)O)CC2	[203.07, 157.06, 129.07, 175.08, 185.06]	7.30244e+07	7.7775e+07	7.56727e+07	7.83576e+07	7.45284e+07	0.0292893	7.58716e+07
	M203T597_1	203.104	9.96	C15H20O5	11.2	(3aS,6S,7R,8aR)-8-Hydroxy-6,8-dimethyl-3-methylidenehexahydro-3'H-spiro[cyclohepta[b]furan-7,2'-furan]-2,5'(3H,4'H)-dione	[M+H-C2H6O3]+	0.8865	12314731		Terpenoids	Sesquiterpenoids	Guaiane sesquiterpenoids	C=C1C(=O)O[C@@H]2[C@H]1CC[C@H](C)[C@]1(CCC(=O)O1)C2(C)O	[203.1, 203.18, 203.14, 203.05, 119.09]	6.14034e+07	5.39656e+07	5.68552e+07	6.01915e+07	6.6028e+07	0.0768493	5.96887e+07
	M203T189	203.139	3.16	C9H18N2O3	1.5	L-Alanyl-L-norleucine	[M+H]+	0.9858	140473	3303-37-5	Amino acids and Peptides	Small peptides	Dipeptides	CCCCC(NC(=O)C(C)N)C(=O)O	[132.1, 157.13, 203.14, 203.05, 143.03]	6.29334e+08	6.75007e+08	9.10646e+08	7.0122e+08	6.40931e+08	0.161536	7.11428e+08
	M203T145	203.139	2.42	C23H30O6	18.4	2-Formyl-1-hydroxy-5,5,8a-trimethyl-4-[(2E,4E,6E)-octa-2,4,6-trienoyl]oxy-4a,6,7,8-tetrahydro-4H-naphthalene-1-carboxylic acid	[M+H-C9H12O5]+	0.7496	45359320	1217883-01-6	Terpenoids	Sesquiterpenoids	Drimane sesquiterpenoids	C/C=C/C=C/C=C/C(=O)OC1C=C(C=O)C(O)(C(=O)O)C2(C)CCCC(C)(C)C12	[203.14, 203.05, 203.08, 157.08, 130.07]	9.22169e+08	9.38825e+08	9.72195e+08	9.42621e+08	9.6306e+08	0.0210511	9.47774e+08
	M203T655_2	203.18	10.91	C15H26O2	0.7	(1S,4R)-7-Isopropyl-1,4-dimethyl-2,3,3a,5,6,8a-hexahydroazulene-1,4-diol	[M+H-2H2O]+	0.9436	10105632	2117730-73-9	Terpenoids	Sesquiterpenoids	Guaiane sesquiterpenoids	CC(C)C1=CC2C(CC[C@]2(C)O)[C@](C)(O)CC1	[203.18, 147.12, 119.09, 95.09, 105.07]	9.49711e+07	9.466e+07	9.44018e+07	9.28516e+07	9.28226e+07	0.0109439	9.39414e+07
	M203T641	203.18	10.68	C15H26O2	1.9	1,5-Naphthalenedimethanol, 1,2,3,4,4a,5,8,8a-octahydro-1,4a,6-trimethyl-	[M+H-2H2O]+	0.9704	75528936	1796930-60-3	Terpenoids	Sesquiterpenoids	Drimane sesquiterpenoids	CC1=CCC2C(C)(CO)CCCC2(C)C1CO	[203.18, 95.09, 147.12, 107.09, 109.1]	4.54381e+07	4.5574e+07	6.42671e+07	4.43847e+07	6.35174e+07	0.195473	5.26362e+07
	M204T100_1	204.087	1.66													1.30976e+08	1.18956e+08	1.25415e+08	1.67485e+08	1.80236e+08	0.189531	1.44614e+08
	M204T917	204.088	15.28	C16H28N2O11	4.8	N,N'-Diacetylchitobiose	[M+H-C8H15NO6]+	0.9253	160244	35061-50-8	Carbohydrates	Aminosugars and aminoglycosides	Aminosugars	CC(=O)N[C@@H](C=O)[C@@H](O)[C@H](O[C@@H]1O[C@H](CO)[C@@H](O)[C@H](O)[C@H]1NC(C)=O)[C@H](O)CO	[204.09, 128.14, 149.02, 126.06, 130.07]	3.54068e+07	3.88421e+07	3.80422e+07	3.61289e+07	3.49958e+07	0.0458012	3.66831e+07
	M204T834	204.138	13.9	C13H17NO	0.4	Crotamiton	[M+H]+	0.987	688020	483-63-6				C/C=C/C(=O)N(CC)c1ccccc1C	[204.14, 189.11, 188.11, 204.09, 126.06]	3.58886e+07	3.65115e+07	3.89905e+07	3.79391e+07	4.3023e+07	0.0732711	3.84705e+07
	M205T94	204.87	1.57													1.57199e+08	1.45857e+08	1.56289e+08	1.58529e+08	1.49787e+08	0.0355185	1.53532e+08
	M205T285	205.05	4.75													1.48009e+08	1.39624e+08	1.52299e+08	1.4698e+08	1.41905e+08	0.0346117	1.45763e+08
	M205T684	205.071	11.4													1.30925e+08	1.42543e+08	1.37396e+08	1.40593e+08	1.32529e+08	0.0366379	1.36797e+08
	M205T697_1	205.071	11.62													1.63471e+08	1.78234e+08	1.73808e+08	1.72242e+08	1.68304e+08	0.0327144	1.71212e+08
	M205T88	205.083	1.47	C14H18O4	17	Diethyl 2-benzylmalonate	[M+H-C2H6O]+	0.7295	69090	607-81-8	Fatty acids	Fatty esters	Wax monoesters	CCOC(=O)C(Cc1ccccc1)C(=O)OCC	[159.05, 141.04, 182.07, 164.06, 187.08]	2.99333e+08	3.37236e+08	3.57874e+08	3.60649e+08	3.14396e+08	0.080316	3.33898e+08
	M205T429	205.086	7.15												[145.06, 173.06, 117.07, 115.05, 205.09]	1.00732e+08	1.01473e+08	1.09945e+08	1.02999e+08	1.04335e+08	0.0351889	1.03897e+08
	M205T735	205.086	12.25	C24H26O7	1.2	6-[(E)-But-2-en-2-yl]-4-[6-[(Z)-but-2-en-2-yl]-2,4-dihydroxy-3-methylbenzoyl]oxy-2-hydroxy-3-methylbenzoic acid	[M+H-C12H14O4-H2O]+	0.9768	44715333		Polyketides	Aromatic polyketides	Depsides	C/C=C(/C)c1cc(O)c(C)c(O)c1C(=O)Oc1cc(/C(C)=C/C)c(C(=O)O)c(O)c1C	[159.08, 131.09, 205.09, 187.08, 91.05]	5.35241e+07	5.40718e+07	5.64504e+07	5.71983e+07	5.24722e+07	0.0365758	5.47433e+07
	M205T315	205.086	5.26	C18H16F3NO4	1.2	Picoxystrobin	[M+H-C6H4F3NO]+	0.7852	11285653	117428-22-5	Alkaloids			CO/C=C(/C(=O)OC)c1ccccc1COc1cccc(C(F)(F)F)n1	[145.06, 173.06, 117.07, 115.05, 205.09]	1.28929e+08	1.20854e+08	1.27881e+08	1.30721e+08	1.32656e+08	0.0350592	1.28208e+08
	M205T858	205.087	14.3	C12H14O4	0.7	Terephthalic acid, butyl ester	[M+H-H2O]+	0.996	74557	1818-06-0	Shikimates and Phenylpropanoids	Phenolic acids (C6-C1)	Shikimic acids and derivatives+Simple phenolic acids	CCCCOC(=O)c1ccc(C(=O)O)cc1	[149.02, 121.03, 121.04, 93.03, 150.03]	9.31662e+07	8.46576e+07	9.17951e+07	8.93224e+07	8.56732e+07	0.0417639	8.89229e+07
	M205T210_2	205.097	3.49	C11H12N2O2	0.2	L-Tryptophan	[M+H]+	0.9995	6305	73-22-3	Amino acids and Peptides+Shikimates and Phenylpropanoids	Small peptides	Aminoacids	N[C@@H](Cc1c[nH]c2ccccc12)C(=O)O	[188.07, 146.06, 118.07, 144.08, 159.09]	5.15226e+09	5.78799e+09	5.43179e+09	5.57964e+09	5.28333e+09	0.0456906	5.447e+09
	M205T424	205.122	7.07	C13H16O2	0.4	1-[4-Hydroxy-3-(3-methylbut-2-enyl)phenyl]ethanone	[M+H]+	0.7822	442916	26932-05-8	Shikimates and Phenylpropanoids			CC(=O)c1ccc(O)c(CC=C(C)C)c1	[205.12, 149.06, 163.08, 145.06, 149.02]	4.94693e+07	4.92999e+07	5.06535e+07	4.77193e+07	4.92017e+07	0.0212003	4.92687e+07
	M205T497	205.159	8.28	C14H24O3	0.3	1,2-Cyclohexanediol, 4-(1,3-heptadien-1-yl)-3-(hydroxymethyl)-	[M+H-2H2O]+	0.8002	45359494	1217883-32-3	Polyketides	Miscellaneous polyketides	Miscellaneous polyketides	CCC/C=C/C=C/C1CCC(O)C(O)C1CO	[145.1, 205.16, 105.07, 187.15, 149.02]	6.72703e+07	6.34241e+07	6.4964e+07	6.88135e+07	6.00164e+07	0.0527999	6.48976e+07
	M206T187	206.045	3.12	C10H7NO4	0.9	Xanthurenic acid	[M+H]+	0.9706	5699	59-00-7	Alkaloids	Anthranilic acid alkaloids	Acridone alkaloids	O=C(O)c1cc(=O)c2cccc(O)c2[nH]1	[178.05, 206.04, 132.04, 160.04, 179.05]	2.67885e+08	2.70411e+08	2.8414e+08	2.80127e+08	2.68048e+08	0.0274197	2.74122e+08
	M206T179	206.139	2.98	C9H19NO4	1	Pantothenol	[M+H]+	0.9226	131204	81-13-0	Fatty acids	Fatty amides	N-acyl amines	CC(C)(CO)[C@@H](O)C(=O)NCCCO	[206.14, 188.13, 102.06, 170.12, 206.08]	4.927e+07	4.92161e+07	4.88619e+07	4.80788e+07	4.55826e+07	0.0319398	4.82019e+07
	M206T280	206.154	4.66	C13H19NO	0.4	3-m-Anisylpiperidine	[M+H]+	0.8796	17039514	766487-11-0	Alkaloids	Lysine alkaloids		COc1cccc(CC2CCCNC2)c1	[206.15, 122.06, 109.05, 164.11, 165.11]	5.79782e+07	7.87751e+07	7.0075e+07	7.01206e+07	6.66678e+07	0.109012	6.87233e+07
	M207T420	207.065	7													8.72684e+07	1.04119e+08	1.06059e+08	9.87104e+07	1.09639e+08	0.0861263	1.01159e+08
	M207T407	207.065	6.78	C11H12O5	0.8	Sinapic acid	[M+H-H2O]+	0.9103	637775	530-59-6	Shikimates and Phenylpropanoids	Phenylpropanoids (C6-C3)	Cinnamic acids and derivatives	COc1cc(/C=C/C(=O)O)cc(OC)c1O	[175.04, 119.05, 207.07, 91.05, 147.04]	1.36522e+08	1.6648e+08	1.38082e+08	1.99393e+08	1.39418e+08	0.174642	1.55979e+08
	M207T312	207.065	5.19													9.39729e+07	1.02697e+08	9.7608e+07	9.5438e+07	1.13819e+08	0.0798424	1.00707e+08
	M207T478	207.138	7.96												[149.1, 207.14, 95.09, 123.08, 189.13]	1.78405e+08	1.6763e+08	1.71695e+08	1.82488e+08	1.80244e+08	0.0352866	1.76092e+08
	M207T283	207.138	4.71													2.69853e+08	2.54047e+08	2.63484e+08	2.73299e+08	2.83693e+08	0.0411238	2.68875e+08
	M207T303	207.138	5.04													2.3471e+08	2.36891e+08	2.2532e+08	2.34681e+08	2.46045e+08	0.0313477	2.35529e+08
	M207T378	207.138	6.3												[149.1, 207.14, 123.08, 95.09, 189.13]	1.55126e+08	1.41603e+08	1.50608e+08	1.47794e+08	1.63566e+08	0.0542366	1.51739e+08
	M207T680_2	207.138	11.34													1.96545e+08	2.65732e+08	1.88499e+08	2.01182e+08	1.98682e+08	0.149648	2.10128e+08
	M207T311	207.138	5.18												[207.14, 107.09, 95.09, 149.1, 207.07]	8.61584e+08	7.84246e+08	8.1534e+08	8.43466e+08	8.34132e+08	0.0356288	8.27754e+08
	M207T468	207.138	7.8													1.17887e+08	1.20798e+08	1.21999e+08	1.19909e+08	1.21698e+08	0.0137292	1.20458e+08
	M207T332	207.138	5.53												[207.14, 149.1, 123.08, 189.13, 163.11]	3.65355e+08	3.17531e+08	3.41426e+08	3.61389e+08	3.61323e+08	0.0575908	3.49405e+08
	M207T761	207.174	12.68	C14H22O	0.7	(E)-5-((1S,4R)-3,3-Dimethylbicyclo[2.2.1]heptan-2-yl)pent-3-en-2-one	[M+H]+	0.8733	5937532	1822309-06-7	Terpenoids			CC(=O)/C=C/CC1C2CCC(C2)C1(C)C	[207.17, 189.16, 133.1, 95.09, 105.07]	3.78477e+07	3.90288e+07	4.56834e+07	4.40975e+07	3.83951e+07	0.0880328	4.10105e+07
	M207T530	207.174	8.84	C14H24O2	1	5-Tetradecynoic acid	[M+H-H2O]+	0.7277	5312707	55182-81-5	Fatty acids	Fatty Acids and Conjugates	Unsaturated fatty acids	CCCCCCCCC#CCCCC(=O)O	[207.17, 207.07, 189.16, 135.12, 107.09]	3.18389e+07	2.98081e+07	2.93468e+07	2.95134e+07	2.99426e+07	0.0334194	3.009e+07
	M208T1010	208.082	16.83													1.88321e+08	2.4414e+08	2.03746e+08	1.82295e+08	2.85548e+08	0.196956	2.2081e+08
	M208T998	208.082	16.64													2.36614e+08	1.96419e+08	2.07859e+08	1.64714e+08	2.23721e+08	0.134154	2.05865e+08
	M208T1054	208.083	17.57													2.11185e+08	2.07449e+08	1.90192e+08	2.04307e+08	2.6083e+08	0.125389	2.14793e+08
	M208T1135_1	208.083	18.92													1.57505e+08	1.61303e+08	1.62883e+08	1.52182e+08	1.86125e+08	0.0794956	1.64e+08
	M208T986	208.083	16.43													2.15712e+08	1.73088e+08	1.80448e+08	1.51071e+08	1.92509e+08	0.130882	1.82566e+08
	M208T924	208.083	15.4													3.33006e+08	3.09402e+08	2.71546e+08	3.39241e+08	3.27682e+08	0.0864056	3.16176e+08
	M208T160	208.097	2.66	C8H17NO3S	15.1	N-Cyclohexyltaurine	[M+H]+	0.9369	66898	103-47-9	Alkaloids			O=S(=O)(O)CCNC1CCCCC1	[208.1, 193.07, 165.04, 192.07, 152.03]	1.90509e+08	1.99262e+08	1.80982e+08	2.16739e+08	2.65528e+08	0.158627	2.10604e+08
	M208T228	208.133	3.8	C12H18NO2	2.8	Benzoylcholine	[M]+	0.9885	16632	2208-04-0	Alkaloids+Shikimates and Phenylpropanoids			C[N+](C)(C)CCOC(=O)c1ccccc1	[149.06, 105.03, 208.13, 208.17, 150.06]	3.85502e+08	4.59723e+08	4.65271e+08	4.49813e+08	4.5787e+08	0.0743096	4.43636e+08
	M209T354	209.081	5.91	C11H12O4	0.5	Sinapoyl aldehyde	[M+H]+	0.9142	119216	4206-58-0	Shikimates and Phenylpropanoids	Phenylpropanoids (C6-C3)	Cinnamic acids and derivatives	COc1cc(C=CC=O)cc(OC)c1O	[209.08, 177.05, 149.06, 191.07, 121.07]	4.45222e+08	5.19019e+08	4.86913e+08	4.5961e+08	4.40901e+08	0.0693613	4.70333e+08
	M209T858	209.082	14.3													1.16483e+08	1.13033e+08	1.20028e+08	1.18615e+08	1.16024e+08	0.0228842	1.16837e+08
	M209T247	209.117	4.12												[209.12, 149.1, 131.09, 191.11, 145.1]	1.67617e+08	1.46839e+08	1.47664e+08	1.75366e+08	1.66526e+08	0.0798154	1.60802e+08
	M209T322	209.154	5.37													1.27235e+08	9.68007e+07	1.12317e+08	1.16408e+08	1.06916e+08	0.100724	1.11935e+08
	M209T471	209.154	7.85													2.78309e+08	2.76098e+08	2.79239e+08	2.79885e+08	2.88181e+08	0.0164454	2.80342e+08
	M209T485	209.154	8.08	C13H22O3	0.8	2-(7-Hydroxy-6-methyloctyl)-2H-furan-5-one	[M+H-H2O]+	0.7906	58370762	1206874-24-9	Polyketides			CC(O)C(C)CCCCCC1C=CC(=O)O1	[209.15, 191.14, 125.1, 107.09, 135.12]	1.72151e+08	1.63937e+08	1.64704e+08	1.73032e+08	1.71478e+08	0.0258512	1.6906e+08
	M209T340	209.154	5.67													1.17677e+08	1.13113e+08	1.23761e+08	1.14581e+08	1.23378e+08	0.0414522	1.18502e+08
	M209T350	209.154	5.83													1.58118e+08	1.42756e+08	1.49852e+08	1.52374e+08	1.49738e+08	0.036752	1.50568e+08
	M209T963_1	209.154	16.05	C13H20O2	0.7	4,4,7a-Trimethyl-3a,5,6,7-tetrahydro-3H-indene-1-carboxylic acid	[M+H]+	0.7027	51136570	1246094-76-7	Terpenoids	Sesquiterpenoids	Drimane sesquiterpenoids	CC1(C)CCCC2(C)C(C(=O)O)=CCC12	[209.15, 95.09, 173.13, 149.02, 107.09]	4.92915e+07	4.60884e+07	4.9994e+07	4.63953e+07	4.43149e+07	0.0501027	4.72168e+07
	M210T101	210.061	1.69													1.104e+09	1.11882e+09	1.09018e+09	1.07083e+09	1.14248e+09	0.0247113	1.10526e+09
	M210T119_2	210.061	1.98													7.92978e+08	5.87221e+08	6.32176e+08	6.56327e+08	7.05641e+08	0.116546	6.74868e+08
	M210T130	210.076	2.17	C10H11NO4	0.2	[3-(Acetylamino)phenoxy]acetic acid	[M+H]+	0.7774	236123	6339-04-4	Amino acids and Peptides	Small peptides	Aminoacids	CC(=O)Nc1cccc(OCC(=O)O)c1	[150.05, 210.08, 192.07, 210.11, 122.06]	7.71596e+07	7.44401e+07	7.08482e+07	7.62462e+07	8.05145e+07	0.0469124	7.58417e+07
	M210T365	210.149	6.09	C12H21NO3	0.6	N-Octanoyl-L-homoserine lactone	[M+H-H2O]+	0.9897	6914579	147852-84-4	Fatty acids	Fatty amides	Fatty acyl homoserine lactones	CCCCCCCC(=O)N[C@H]1CCOC1=O	[210.15, 108.08, 110.1, 123.1, 211.15]	1.27295e+08	1.40941e+08	1.41716e+08	1.28648e+08	1.34372e+08	0.0497961	1.34595e+08
	M211T1087	211.044	18.12													9.06678e+07	9.13491e+07	9.89023e+07	1.28471e+08	9.28837e+07	0.159223	1.00455e+08
	M211T1027	211.044	17.12													1.33337e+08	1.64376e+08	1.32771e+08	1.3929e+08	1.62287e+08	0.107041	1.46412e+08
	M211T987	211.044	16.45													1.08134e+08	1.22842e+08	1.16867e+08	1.13509e+08	1.15639e+08	0.0462557	1.15398e+08
	M211T1121	211.044	18.69													1.64585e+08	1.89697e+08	1.82389e+08	1.72126e+08	1.6135e+08	0.0685293	1.7403e+08
	M211T1041	211.044	17.35													1.4984e+08	1.51257e+08	1.88487e+08	1.61435e+08	1.70148e+08	0.0965927	1.64233e+08
	M211T88	211.093	1.46													1.8161e+08	1.84368e+08	1.7875e+08	1.83061e+08	1.80885e+08	0.0117815	1.81735e+08
	M211T194	211.097	3.23	C11H16O5	0.5	Chlamydospordiol	[M+H-H2O]+	0.8914	190904	157998-92-0	Polyketides	Cyclic polyketides	2-pyrone derivatives	COc1cc(=O)oc(C(C)C(C)O)c1CO	[167.07, 181.09, 149.06, 121.07, 211.09]	2.66767e+08	2.7683e+08	2.89185e+08	2.8025e+08	2.78298e+08	0.0288312	2.78266e+08
	M211T305	211.144	5.08	C11H18N2O2	0.6	Cyclo(proline-leucine)	[M+H]+	0.9915	102892		Amino acids and Peptides			CC(C)CC1N=C(O)C2CCCN2C1=O	[211.14, 98.06, 183.15, 114.09, 138.13]	2.23531e+08	3.03505e+08	2.19209e+08	2.14155e+08	2.32849e+08	0.154618	2.3865e+08
	M212T206	212.176	3.44	C11H21N5O	0.4	Decanamide, N-2H-tetrazol-5-yl-	[M+H-N2]+	0.7421	5084194	186302-24-9	Alkaloids+Fatty acids			CCCCCCCCCC(=O)Nc1nn[nH]n1	[212.18, 155.12, 112.11, 138.09, 96.08]	6.62359e+07	8.71981e+07	8.21496e+07	7.37038e+07	6.1246e+07	0.14527	7.41067e+07
	M213T716_1	213.076	11.94	C13H23NO6	0.2	Adipoyl-L-carnitine	[M+H-C3H11NO]+	0.8769	91826562	102636-83-9	Fatty acids	Fatty esters	Fatty acyl carnitines	C[N+](C)(C)C[C@@H](CC(=O)[O-])OC(=O)CCCCC(=O)O	[111.04, 213.16, 153.05, 213.11, 157.1]	1.23458e+08	1.25868e+08	1.24036e+08	1.24336e+08	1.17364e+08	0.0266717	1.23012e+08
	M213T201_1	213.076	3.35	C10H12O5	0.1	2,3-Dihydroxy-1-(4-hydroxy-3-methoxyphenyl)-1-propanone	[M+H]+	0.7403	15765124	168293-10-5	Shikimates and Phenylpropanoids			COc1cc(C(=O)C(O)CO)ccc1O	[151.04, 125.06, 165.05, 121.03, 149.06]	1.05597e+08	1.10299e+08	1.06317e+08	1.06461e+08	1.02738e+08	0.0254191	1.06283e+08
	M213T151	213.087	2.52	C14H12O2	18.5	1-(1,2-Dihydro-6-hydroxy-5-acenaphthylenyl)ethanone	[M+H]+	0.7027	749958	140172-82-3	Shikimates and Phenylpropanoids	Phenanthrenoids	Phenanthrenes	CC(=O)c1ccc2c3c(ccc(O)c13)CC2	[195.08, 125.07, 213.09, 214.07, 153.07]	1.11887e+08	8.21279e+07	1.10408e+08	9.90525e+07	9.15598e+07	0.127385	9.90071e+07
	M213T233_1	213.112	3.88	C11H18O5	0.5	Hydroxypestalotin	[M+H-H2O]+	0.7544	12245841	131175-99-0	Polyketides	Cyclic polyketides	2-pyrone derivatives	CCC[C@@H](O)[C@H](O)[C@H]1CC(OC)=CC(=O)O1	[213.11, 177.09, 107.09, 167.07, 149.1]	5.12667e+07	4.77474e+07	5.56e+07	5.54529e+07	5.98882e+07	0.0858347	5.3991e+07
	M213T618	213.149	10.3	C12H22O4	0.3	5-(Hydroxymethyl)-3-(1-hydroxy-5-methylhexyl)oxolan-2-one	[M+H-H2O]+	0.7013	57509302	1379770-17-8	Polyketides	Linear polyketides	Acetogenins	CC(C)CCCC(O)C1CC(CO)OC1=O	[93.07, 149.13, 107.09, 159.12, 95.09]	1.02425e+08	9.98711e+07	1.02717e+08	1.05833e+08	1.01099e+08	0.0218261	1.02389e+08
	M215T102_1	215.014	1.7	C6H10Cl2N2O2	0.3	2-Chloro-N-{2-[(chloroacetyl)amino]ethyl}acetamide	[M+H+2i]+	0.8026	17490	2620-09-9	Alkaloids			O=C(CCl)NCCNC(=O)CCl	[215.02, 215.14, 116.07, 169.13, 215.11]	5.52284e+08	5.16047e+08	5.32444e+08	5.63308e+08	5.30605e+08	0.0348076	5.38938e+08
	M215T223	215.055	3.72													3.81378e+08	2.40894e+08	3.08985e+08	3.30956e+08	3.91041e+08	0.183627	3.30651e+08
	M215T188	215.055	3.14													1.74322e+08	1.36328e+08	1.46698e+08	1.645e+08	1.74518e+08	0.107416	1.59273e+08
	M215T391	215.107	6.52	C15H18O5	1	Urospermal	[M+H-CH4O3]+	0.8193	14287067	28400-14-8	Terpenoids	Sesquiterpenoids	Germacrane sesquiterpenoids	C=C1C(=O)O[C@@H]2/C=C(\CO)CC/C=C(/C=O)C[C@H](O)[C@@H]12	[169.1, 119.09, 215.11, 156.09, 143.09]	3.60274e+07	3.18142e+07	3.70713e+07	3.5682e+07	3.74347e+07	0.0628823	3.56059e+07
	M215T157	215.139	2.62	C10H18N2O3	1.3	Val-Pro	[M+H]+	0.983	9837272	20488-27-1	Amino acids and Peptides	Small peptides	Dipeptides	CC(C)[C@H](N)C(=O)N1CCC[C@H]1C(=O)O	[116.07, 215.14, 215.07, 215.02, 216.12]	3.9683e+08	3.76429e+08	3.06577e+08	4.16838e+08	3.50476e+08	0.116088	3.6943e+08
	M215T207	215.139	3.45	C15H22O3	18.6	Nardosinon	[M+H-2H2O]+	0.9841	168136	23720-80-1	Terpenoids	Sesquiterpenoids	Nardosinane sesquiterpenoids	C[C@@H]1CCC=C2C(=O)C[C@H]3OOC(C)(C)[C@H]3[C@]21C	[215.14, 169.13, 142.12, 185.12, 215.01]	6.70103e+07	6.64963e+07	7.55057e+07	7.23283e+07	7.34095e+07	0.056404	7.095e+07
	M215T497	215.179	8.28	C16H26O2	0.5	Sclareolide	[M+H-2H2O]+	0.9849	929262	564-20-5	Terpenoids	Diterpenoids	Norlabdane diterpenoids	CC1(C)CCC[C@@]2(C)[C@H]1CC[C@@]1(C)OC(=O)C[C@H]21	[215.18, 159.12, 145.1, 173.13, 131.09]	1.31999e+08	1.34057e+08	1.29584e+08	1.31955e+08	1.21851e+08	0.0366791	1.29889e+08
	M216T494	216.1	8.24	C13H13NO2	10.3	TC-E 5008	[M+H]+	0.928	13590964	50405-58-8	Alkaloids	Nicotinic acid alkaloids	Pyridine alkaloids	Cc1cc(Cc2ccccc2)n(O)c(=O)c1	[216.1, 216.12, 216.18, 198.11, 126.09]	1.9146e+07	1.79193e+07	1.86334e+07	1.73728e+07	1.76313e+07	0.0404286	1.81405e+07
	M216T302_2	216.16	5.04													1.06308e+09	9.77746e+08	9.939e+08	9.39789e+08	1.0251e+09	0.0468192	9.99923e+08
	M217T456	217.05	7.59	C14H14O5	0.8	5-[(4-Ethoxyphenoxy)methyl]-2-furoic acid	[M+H-C2H6O]+	0.8447	756954	438474-23-8	Shikimates and Phenylpropanoids			CCOc1ccc(OCc2ccc(C(=O)O)o2)cc1	[217.05, 133.03, 97.03, 217.08, 161.06]	3.57044e+07	3.40721e+07	3.44186e+07	3.61594e+07	3.49596e+07	0.0247864	3.50628e+07
	M217T610	217.07	10.17	C14H17N5O6	0.7	Adenosine, 2',3'-diacetate	[M+H-C5H5N5]+	0.9006	40488105	29886-19-9	Carbohydrates	Nucleosides	Purine nucleos(t)ides	CC(=O)O[C@H]1[C@@H](n2cnc3c(N)ncnc32)O[C@H](CO)[C@H]1OC(C)=O	[97.03, 217.16, 157.05, 119.09, 217.11]	3.67512e+07	4.1598e+07	3.80246e+07	3.97764e+07	4.12392e+07	0.0525769	3.94779e+07
	M217T315	217.086	5.26	C16H18O3	0.9	3-(1,1-Dimethylallyl)-2-methoxy-5-methylchromone	[M+H-C3H6]+	0.8223	23786330	63517-41-9	Polyketides			C=CC(C)(C)c1c(OC)oc2cccc(C)c2c1=O	[217.09, 156.06, 202.06, 128.06, 217.05]	4.48809e+07	4.23853e+07	4.31195e+07	4.91181e+07	4.49158e+07	0.0581898	4.48839e+07
	M217T250	217.097	4.17	C12H12N2O2	15.9	L-1,2,3,4-Tetrahydro-beta-carboline-3-carboxylic acid	[M+H]+	0.8131	98285	6052-68-2	Alkaloids	Tryptophan alkaloids	Carboline alkaloids	O=C(O)C1Cc2c([nH]c3ccccc23)CN1	[144.08, 217.1, 217.05, 171.09, 145.08]	9.73659e+07	1.19485e+08	1.14928e+08	1.14167e+08	9.57207e+07	0.101248	1.08333e+08
	M217T1129	217.104	18.82	C11H12N4O	16.4	4-Ethyl-N-(4H-1,2,4-triazol-4-yl)benzamide	[M+H]+	0.9936	2225294	777874-30-3	Alkaloids			CCc1ccc(C(=O)Nn2cnnc2)cc1	[217.1, 90.98, 218.11, 107.97, 217.15]	5.27585e+08	5.2714e+08	5.77768e+08	5.22245e+08	5.29743e+08	0.0428616	5.36896e+08
	M217T986	217.104	16.44												[217.1, 217.12, 218.11, 217.16, 200.13]	1.95734e+08	1.47396e+08	1.32178e+08	1.87848e+08	1.49508e+08	0.170265	1.62533e+08
	M217T154	217.155	2.57	C9H21N4P	13.2	2,8,9-Trimethyl-2,5,8,9-tetraaza-1-phosphabicyclo[3.3.3]undecane	[M+H]+	0.893	4186723	120666-13-9	Alkaloids	Ornithine alkaloids	Pyrrolizidine alkaloids	CN1CCN2CCN(C)P1N(C)CC2	[217.15, 118.09, 171.15, 218.16, 130.05]	1.41415e+08	1.37246e+08	1.27903e+08	1.3705e+08	1.55527e+08	0.0720142	1.39828e+08
	M217T745	217.195	12.41	C16H26O	0.4	Amberonne	[M+H-H2O]+	0.9638	108242	54464-57-2	Terpenoids	Sesquiterpenoids		CC(=O)C1(C)CC2=C(CCCC2(C)C)CC1C	[217.2, 161.13, 109.1, 119.09, 95.09]	1.46932e+08	1.41218e+08	1.51841e+08	1.50087e+08	1.3731e+08	0.0419114	1.45477e+08
	M217T696	217.195	11.61												[217.2, 161.13, 109.1, 119.09, 95.09]	1.21509e+08	1.2792e+08	1.28896e+08	7.79086e+07	1.25489e+08	0.186296	1.16344e+08
	M218T280	218.154	4.66	C14H19NO	0.8	Ethoxyquin	[M+H]+	0.9709	3293	91-53-2	Alkaloids+Terpenoids			CCOc1ccc2c(c1)C(C)=CC(C)(C)N2	[218.15, 108.04, 134.06, 148.08, 162.09]	1.21516e+08	1.64267e+08	1.50046e+08	1.40845e+08	1.34144e+08	0.113589	1.42164e+08
	M219T88	218.984	1.46	C8H7ClO3S	18.1	4-Chlorophenylsulfinylacetic acid	[M+H]+	0.8589	275681	3996-47-2				O=C(O)CS(=O)c1ccc(Cl)cc1	[218.98, 200.97, 190.99, 172.98, 162.99]	5.13012e+08	4.78839e+08	4.70673e+08	4.73523e+08	4.80686e+08	0.0353012	4.83347e+08
	M219T96_1	219.014	1.61													9.76385e+07	1.2037e+08	1.23739e+08	1.25519e+08	1.16677e+08	0.0961222	1.16789e+08
	M219T96_2	219.027	1.61	C9H7F3O4	1.2	2-Methoxy-4-(trifluoromethoxy)benzoic acid	[M+H-H2O]+	0.9912	3258908	848947-91-1	Shikimates and Phenylpropanoids	Phenolic acids (C6-C1)	Simple phenolic acids	COc1cc(OC(F)(F)F)ccc1C(=O)O	[219.03, 104.8, 136.18]	8.1704e+09	8.33451e+09	8.72027e+09	8.79303e+09	8.1361e+09	0.036507	8.43086e+09
	M219T106	219.027	1.77	C10H6N2O2S	20.4	Imidazo[2,1-b]benzothiazole-2-carboxylic acid	[M+H]+	0.8408	326107	64951-09-3	Alkaloids	Nicotinic acid alkaloids	Pyridine alkaloids	O=C(O)c1cn2c(n1)sc1ccccc12	[219.03, 90.06, 219.17, 156.07, 219.1]	1.33159e+09	1.51949e+09	1.64991e+09	1.46527e+09	1.56395e+09	0.0787943	1.50604e+09
	M219T100	219.098	1.67													1.44921e+08	1.44332e+08	1.52301e+08	1.53806e+08	1.52129e+08	0.0300951	1.49498e+08
	M219T293	219.101	4.89												[219.1, 189.09, 174.07, 201.09, 129.07]	1.74991e+08	1.629e+08	1.65662e+08	1.81929e+08	1.70673e+08	0.0442174	1.71231e+08
	M219T316	219.101	5.27												[219.1, 189.09, 174.07, 201.09, 129.07]	2.89871e+08	2.62177e+08	2.72982e+08	2.94832e+08	2.96857e+08	0.053308	2.83344e+08
	M219T345	219.102	5.75	C13H16O4	11	1-[3-Hydroxy-2-(1-hydroxy-1-methylethyl)coumaran-5-yl]ethanone	[M+H-H2O]+	0.9166	45360029	1083193-26-3				CC(=O)c1ccc2c(c1)C(O)C(C(C)(C)O)O2	[219.1, 219.17, 189.09, 174.07, 131.09]	6.31873e+07	6.0556e+07	5.96707e+07	6.05308e+07	5.662e+07	0.0392068	6.0113e+07
	M219T381	219.102	6.35	C22H24O7	0.9	[6-Hydroxy-7-methyl-8-oxo-3-[(E)-prop-1-enyl]-5,6-dihydro-1H-isochromen-7-yl] 4-hydroxy-2-methoxy-6-methylbenzoate	[M+H-C9H10O4]+	0.756	75411961	1798397-16-6	Polyketides	Chromanes	Azaphilones	C/C=C/C1=CC2=C(CO1)C(=O)C(C)(OC(=O)c1c(C)cc(O)cc1OC)C(O)C2	[219.1, 189.09, 174.07, 201.09, 131.09]	3.26834e+08	3.16876e+08	3.24485e+08	3.33107e+08	3.34126e+08	0.0214497	3.27085e+08
	M219T331	219.102	5.51												[219.1, 189.09, 174.07, 201.09, 131.09]	1.24629e+08	1.19037e+08	1.22457e+08	1.26236e+08	1.2635e+08	0.0247779	1.23742e+08
	M219T183	219.134	3.05	C9H18N2O4	1.2	Ser-Leu	[M+H]+	0.9229	6427005	6665-16-3	Amino acids and Peptides	Small peptides	Dipeptides	CC(C)C[C@H](NC(=O)[C@H](N)CO)C(=O)O	[132.1, 173.13, 219.13, 220.12, 90.06]	3.72698e+08	3.83429e+08	3.67404e+08	3.80468e+08	4.2304e+08	0.0569961	3.85408e+08
	M219T121	219.134	2.02													2.07647e+08	1.9159e+08	2.36057e+08	2.42833e+08	2.03539e+08	0.10187	2.16333e+08
	M219T101	219.134	1.68													1.25635e+08	1.37372e+08	1.40146e+08	1.30716e+08	1.31373e+08	0.0432219	1.33048e+08
	M219T669_2	219.174	11.15	C15H26O3	0.7	4,11-Dimethyl-8-(propan-2-yl)-5,12-dioxatricyclo[9.1.0.04,6]dodecan-7-ol	[M+H-2H2O]+	0.9756	45359817	1212278-36-8	Terpenoids	Sesquiterpenoids	Germacrane sesquiterpenoids	CC(C)C1CCC2(C)OC2CCC2(C)OC2C1O	[219.17, 119.09, 161.13, 159.12, 201.16]	1.33245e+08	1.87186e+08	1.2534e+08	1.37944e+08	1.28885e+08	0.178305	1.4252e+08
	M219T927	219.174	15.45	C15H24O2	1.2	4-[(E)-5-Hydroxy-3-methylpent-3-enyl]-3,5,5-trimethylcyclohex-2-en-1-one	[M+H-H2O]+	0.8206	45359455	1083195-46-3	Terpenoids	Apocarotenoids	Apocarotenoids(ε-)	CC1=CC(=O)CC(C)(C)C1CC/C(C)=C/CO	[161.13, 219.17, 201.16, 105.07, 145.1]	3.11307e+07	2.90247e+07	2.81582e+07	2.96663e+07	3.0631e+07	0.0403235	2.97222e+07
	M219T823	219.174	13.71	C15H24O2	0.4	8-Hydroxyageraphorone	[M+H-H2O]+	0.9642	26297667	97372-53-7	Terpenoids	Sesquiterpenoids	Cadinane sesquiterpenoids	CC1=C[C@@H]2[C@H](C(C)C)[C@@H](O)C[C@@H](C)[C@@H]2CC1=O	[219.17, 91.05, 93.07, 131.09, 107.09]	1.22952e+08	1.2588e+08	1.28109e+08	1.27775e+08	1.26063e+08	0.0162391	1.26156e+08
	M219T834	219.175	13.91	C15H24O2	1.2	2,6-Di-tert-butyl-4-hydroxymethylphenol	[M+H-H2O]+	0.9914	6929	88-26-6	Shikimates and Phenylpropanoids			CC(C)(C)c1cc(CO)cc(C(C)(C)C)c1O	[219.17, 203.14, 219.21, 121.1, 93.07]	4.48407e+07	4.55463e+07	4.43056e+07	4.79892e+07	5.23361e+07	0.0701493	4.70036e+07
	M220T88	219.984	1.46													1.26524e+08	1.14218e+08	1.14176e+08	1.24081e+08	1.15416e+08	0.0500018	1.18883e+08
	M220T293	220.097	4.88	C12H13NO3	0.9	2-(1-Pyrrolidinylcarbonyl)benzoic acid	[M+H]+	0.9959	300501	20320-43-8				O=C(O)c1ccccc1C(=O)N1CCCC1	[220.1, 202.09, 164.07, 192.1, 176.07]	2.20017e+08	2.28737e+08	2.29461e+08	2.35642e+08	2.15578e+08	0.0354705	2.25887e+08
	M220T178	220.118	2.97	C9H17NO5	1	Pantothenic acid	[M+H]+	0.987	988	599-54-2	Amino acids and Peptides	Small peptides	Dipeptides	CC(C)(CO)C(O)C(=O)NCCC(=O)O	[90.06, 220.12, 202.11, 184.1, 124.08]	1.43604e+09	1.40711e+09	1.41333e+09	1.38594e+09	1.34602e+09	0.024294	1.39769e+09
	M220T337	220.17	5.62	C14H21NO	0.7	Hexananilide, 2-ethyl-	[M+H]+	0.9728	171552	62685-93-2				CCCCC(CC)C(=O)Nc1ccccc1	[220.17, 176.14, 118.07, 162.09, 221.17]	1.10575e+08	1.53155e+08	1.44022e+08	1.11213e+08	1.16394e+08	0.157651	1.27072e+08
	M221T88	220.984	1.46													1.36493e+08	1.26165e+08	1.32232e+08	1.29509e+08	1.48932e+08	0.0655457	1.34666e+08
	M221T697_2	221.081	11.62	C12H12O4	5.3	5,7-Dimethoxy-4-methylcoumarin	[M+H]+	0.7189	390799	6093-80-7	Shikimates and Phenylpropanoids	Coumarins	Simple coumarins	COc1cc(OC)c2c(C)cc(=O)oc2c1	[221.08, 221.15, 175.08, 91.05, 125.02]	1.65275e+08	1.76766e+08	1.73651e+08	1.77242e+08	1.68064e+08	0.0309261	1.722e+08
	M221T195	221.081	3.24	C19H24O7	0.6	Antibiotic L 783277	[M+H-C7H12O3]+	0.7772	6918504	791807-02-8	Polyketides	Macrolides	Zearalenones	COc1cc(O)c2c(c1)CCC[C@@H](O)[C@H](O)C(=O)/C=C\C[C@H](C)OC2=O	[203.07, 221.08, 129.07, 157.06, 175.08]	1.06312e+08	1.13254e+08	1.16031e+08	1.1597e+08	1.13871e+08	0.0352377	1.13088e+08
	M221T641	221.19	10.68	C15H26O2	1	6-(2-Hydroxypropan-2-yl)-4,8a-dimethyl-2,3,4,6,7,8-hexahydro-1H-naphthalen-1-ol	[M+H-H2O]+	0.8693	73189537	2061568-37-2	Terpenoids	Sesquiterpenoids	Eudesmane sesquiterpenoids	CC1CCC(O)C2(C)CCC(C(C)(C)O)C=C12	[221.19, 109.1, 95.09, 203.18, 147.12]	2.74894e+07	2.53777e+07	2.26661e+07	2.4872e+07	2.57832e+07	0.0690118	2.52377e+07
	M221T400	221.19	6.66	C15H26O2	0.1	Bisabolol oxide A	[M+H-H2O]+	0.8812	13092559	22567-36-8	Terpenoids	Sesquiterpenoids	Bisabolane sesquiterpenoids	CC1=CC[C@@H]([C@]2(C)CC[C@H](O)C(C)(C)O2)CC1	[135.12, 221.19, 107.09, 119.09, 203.18]	7.70705e+07	6.71523e+07	7.00429e+07	6.92951e+07	7.33801e+07	0.0544287	7.13882e+07
	M222T96	222.02	1.61													1.05343e+08	1.00197e+08	1.03129e+08	1.03246e+08	9.49407e+07	0.0397974	1.01371e+08
	M223T95_1	222.988	1.58	C9H7BrN2	8.7	3-Bromoquinolin-4-amine	[M+H]+	0.9945	817331	36825-36-2	Alkaloids	Anthranilic acid alkaloids	Quinazoline alkaloids	Nc1c(Br)cnc2ccccc12	[222.99, 223.02, 225.04, 204.98, 157.98]	5.68311e+07	6.72698e+07	6.37966e+07	6.48152e+07	6.06041e+07	0.0645228	6.26634e+07
	M223T321	223.06	5.34	C11H10O5	1.1	Isofraxidin	[M+H]+	0.9769	5318565	486-21-5	Shikimates and Phenylpropanoids	Coumarins	Simple coumarins	COc1cc2ccc(=O)oc2c(OC)c1O	[223.06, 163.04, 190.03, 162.03, 208.04]	5.81126e+07	5.51455e+07	5.26938e+07	5.40269e+07	5.77094e+07	0.0421024	5.55376e+07
	M223T965	223.063	16.09	C6H18O3Si3	0.3	Hexamethylcyclotrisiloxane	[M+H]+	0.9763	10914	541-05-9	Polyketides			C[Si]1(C)O[Si](C)(C)O[Si](C)(C)O1	[225.04, 227.02, 223.06, 209.01, 226.04]	3.10644e+07	2.94723e+07	3.3867e+07	3.30305e+07	3.47565e+07	0.0662095	3.24381e+07
	M223T326	223.096	5.43													9.69655e+07	1.1102e+08	1.05394e+08	1.13396e+08	1.05583e+08	0.0595783	1.06472e+08
	M223T626	223.097	10.44	C12H14O4	0	Q63395726	[M+H]+	0.9984	22394963		Shikimates and Phenylpropanoids	Phenolic acids (C6-C1)	Simple phenolic acids	CC(C)Cc1cccc(C(=O)O)c1C(=O)O	[149.02, 121.03, 225.04, 150.03, 223.06]	7.65354e+07	7.36558e+07	7.29325e+07	7.29538e+07	7.4298e+07	0.0200704	7.40751e+07
	M223T245	223.097	4.08	C12H14O4	0.7	1,3-Benzodioxole, 4,5-dimethoxy-6-(1-propen-1-yl)-	[M+H]+	0.9774	11435991	23731-63-7	Polyketides			C/C=C/c1cc2c(c(OC)c1OC)OCO2	[223.1, 163.04, 180.08, 164.05, 165.05]	1.06825e+08	1.04529e+08	1.10522e+08	1.02178e+08	9.85935e+07	0.0433011	1.04529e+08
	M223T181	223.108	3.02	C11H14N2O3	1	Phe-Gly	[M+H]+	0.9976	6992304	721-90-4	Amino acids and Peptides	Small peptides	Dipeptides	N[C@@H](Cc1ccccc1)C(=O)NCC(=O)O	[120.08, 103.05, 223.11, 223.02, 225.04]	8.26401e+07	8.53046e+07	8.1765e+07	8.16492e+07	7.997e+07	0.0237552	8.22658e+07
	M223T337	223.133	5.62	C13H20O4	0.5	Cyclopentanecarboxylic acid, 5-(1,3-heptadien-1-yl)-2,3-dihydroxy-	[M+H-H2O]+	0.8346	23986026	1217876-27-1	Polyketides	Miscellaneous polyketides	Miscellaneous polyketides	CCC/C=C/C=C/C1CC(O)C(O)C1C(=O)O	[223.13, 163.04, 111.08, 205.12, 163.11]	1.01798e+08	9.60885e+07	9.90064e+07	9.74296e+07	1.03536e+08	0.0308373	9.95716e+07
	M223T317	223.133	5.28													1.18048e+08	9.63839e+07	1.06626e+08	1.10616e+08	1.12216e+08	0.0740283	1.08778e+08
	M224T88_1	223.989	1.46													4.60045e+08	4.51097e+08	4.55759e+08	4.52009e+08	4.75122e+08	0.0213181	4.58806e+08
	M225T88	224.99	1.46													1.05871e+08	1.05488e+08	1.09547e+08	9.941e+07	9.73031e+07	0.0486012	1.03524e+08
	M225T669	225.076	11.16													1.42046e+08	1.3588e+08	1.57759e+08	1.34335e+08	1.4399e+08	0.0650635	1.42802e+08
	M225T268	225.149	4.47													3.37431e+08	4.97849e+08	5.15984e+08	5.22506e+08	5.28999e+08	0.168239	4.80554e+08
	M225T322	225.149	5.37													2.6591e+08	2.37739e+08	2.5768e+08	2.55744e+08	2.69416e+08	0.0478436	2.57298e+08
	M225T303	225.149	5.04													9.84064e+08	9.07645e+08	9.25955e+08	8.9895e+08	9.51556e+08	0.0371103	9.33634e+08
	M225T332	225.149	5.53													8.10376e+08	7.20673e+08	7.65685e+08	8.09083e+08	8.0123e+08	0.0492903	7.81409e+08
	M225T374_2	225.149	6.23	C13H22O4	2.7	(3S,5R,6R,7E)-3,5,6-Trihydroxy-7-megastigmen-9-one	[M-H2O+H]+	0.7652	51136538		Terpenoids	Apocarotenoids	Apocarotenoids (β-)+Megastigmanes	CC(=O)/C=C/C1(O)C(C)(C)CC(O)CC1(C)O	[99.04, 225.15, 183.14, 107.09, 123.08]	1.06357e+08	9.91927e+07	9.59853e+07	1.07931e+08	1.0972e+08	0.0571646	1.03837e+08
	M226T88_1	225.989	1.46													1.32566e+08	1.2482e+08	1.26727e+08	1.30609e+08	1.28667e+08	0.0238077	1.28678e+08
	M226T104_1	226.011	1.74													2.151e+08	2.2107e+08	2.27944e+08	2.36004e+08	2.37069e+08	0.0416636	2.27437e+08
	M226T199	226.071	3.32													1.81828e+08	1.47805e+08	1.59502e+08	1.78059e+08	1.84487e+08	0.0936088	1.70336e+08
	M226T169	226.107	2.82	C12H11N5	5.2	6-Benzyladenine	[M+H]+	0.838	62389	1214-39-7	Alkaloids	Pseudoalkaloids	Purine alkaloids	c1ccc(CNc2ncnc3nc[nH]c23)cc1	[226.11, 126.06, 101.06, 116.07, 227.1]	6.76972e+07	8.34995e+07	7.30439e+07	7.81804e+07	6.67983e+07	0.0957802	7.38439e+07
	M226T124	226.155	2.07													1.01307e+08	1.11835e+08	1.06833e+08	1.10506e+08	9.67234e+07	0.0602726	1.05441e+08
	M226T587	226.18	9.78	C13H23NO2	0.2	2,2,6,6-Tetramethyl-4-piperidinyl methacrylate	[M+H]+	0.8564	9815965	31582-45-3	Alkaloids	Lysine alkaloids	Piperidine alkaloids	C=C(C)C(=O)OC1CC(C)(C)NC(C)(C)C1	[226.18, 180.17, 163.15, 95.09, 107.09]	6.84092e+07	6.97434e+07	7.00795e+07	6.81376e+07	7.53499e+07	0.0415077	7.03439e+07
	M226T963	226.18	16.05													1.09046e+08	1.12189e+08	1.28285e+08	1.10698e+08	1.06332e+08	0.0763267	1.1331e+08
	M227T1134	226.951	18.89													6.31928e+08	6.10207e+08	6.00405e+08	6.04153e+08	6.14769e+08	0.0200628	6.12292e+08
	M227T149	227.092	2.48	C20H30O13	0.8	Kelampayoside A	[M+H-C9H16O8]+	0.8013	23928091	87562-76-3				COc1cc(O[C@@H]2O[C@H](CO[C@H]3OC[C@](O)(CO)[C@H]3O)[C@@H](O)[C@H](O)[C@H]2O)cc(OC)c1OC	[167.07, 177.05, 156.08, 149.06, 110.07]	7.60384e+07	7.79904e+07	7.61653e+07	7.90354e+07	7.24404e+07	0.0329576	7.6334e+07
	M227T261	227.092	4.34	C11H14O5	0.1	Ethyl syringate	[M+H]+	0.7121	19845	3943-80-4	Shikimates and Phenylpropanoids	Phenolic acids (C6-C1)	Shikimic acids and derivatives+Simple phenolic acids	CCOC(=O)c1cc(OC)c(O)c(OC)c1	[181.05, 155.07, 140.05, 227.09, 209.08]	2.96926e+08	2.77411e+08	2.88501e+08	2.76639e+08	2.86492e+08	0.029547	2.85194e+08
	M227T169	227.103	2.82	C10H14N2O4	1.2	PyroGlu-Pro	[M+H]+	0.9272	13306588	7652-89-3	Amino acids and Peptides	Small peptides	Dipeptides	O=C1CCC(C(=O)N2CCCC2C(=O)O)N1	[116.07, 227.1, 181.1, 209.09, 127.06]	1.04415e+08	8.94074e+07	9.19029e+07	9.1821e+07	9.15937e+07	0.0640252	9.3828e+07
	M227T424	227.128	7.07												[227.13, 163.11, 135.12, 227.18, 95.09]	1.26733e+08	1.20154e+08	1.25227e+08	1.26152e+08	1.27092e+08	0.0226903	1.25072e+08
	M227T483	227.128	8.05	C12H20O5	0.3	3,8,9-Trihydroxy-10-propyl-3,4,5,8,9,10-hexahydro-2H-oxecin-2-one	[M+H-H2O]+	0.75	45359453	1214866-56-4	Polyketides	Macrolides	Macrolide lactones	CCCC1OC(=O)C(O)CC/C=C/C(O)C1O	[227.13, 163.11, 135.12, 95.09, 93.07]	5.65199e+08	5.68958e+08	5.82369e+08	6.07152e+08	5.66781e+08	0.0304615	5.78092e+08
	M227T255_2	227.128	4.25												[209.12, 131.09, 191.11, 149.1, 227.13]	2.47769e+09	2.26551e+09	2.36518e+09	2.48462e+09	2.69239e+09	0.0648941	2.45708e+09
	M227T355	227.128	5.92												[227.13, 125.1, 97.1, 189.11, 107.09]	1.99965e+08	1.71739e+08	1.8817e+08	1.95374e+08	1.99778e+08	0.0617008	1.91005e+08
	M227T240	227.128	4													1.52821e+08	1.4003e+08	1.31302e+08	1.78813e+08	1.79906e+08	0.141571	1.56574e+08
	M228T589	228.102	9.81	C21H21FN2O4S	0.1	CAY10471	[M+H-C7H8FNO2S]+	0.9923	11384493	627865-18-3	Alkaloids	Tryptophan alkaloids	Carboline alkaloids	CN(C1CCc2c(c3ccccc3n2CC(=O)O)C1)S(=O)(=O)c1ccc(F)cc1	[228.1, 200.11, 145.06, 229.1, 185.08]	1.94586e+07	2.70494e+07	2.3413e+07	2.31002e+07	2.12699e+07	0.123763	2.28582e+07
	M228T963	228.196	16.05													2.39423e+08	2.52462e+08	2.88821e+08	2.53329e+08	2.56899e+08	0.0711162	2.58187e+08
	M228T651	228.196	10.85													5.57095e+08	5.61057e+08	5.58836e+08	5.31124e+08	5.58318e+08	0.0225414	5.53286e+08
	M228T206	228.207	3.44													9.65438e+07	1.20498e+08	1.2317e+08	1.12165e+08	9.84136e+07	0.111508	1.10158e+08
	M229T515	229.144	8.58	C12H20O4	0.4	4-(5,6-Dihydroxyheptyl)-3-methylfuran-2(5H)-one	[M+H]+	0.7381	45359400	1083195-23-6	Polyketides			CC1=C(CCCCC(O)C(C)O)COC1=O	[229.14, 147.12, 165.13, 105.07, 119.09]	1.01888e+08	1.39521e+08	1.03259e+08	1.53879e+08	1.48693e+08	0.193672	1.29448e+08
	M229T383	229.144	6.39													2.61658e+08	2.14265e+08	2.4032e+08	2.52487e+08	2.60793e+08	0.0799329	2.45905e+08
	M229T189	229.155	3.15													4.25559e+08	4.50163e+08	4.65062e+08	4.56078e+08	4.33082e+08	0.0366202	4.45989e+08
	M229T119	229.155	1.98												[229.15, 142.09, 112.05, 113.05, 114.06]	3.2086e+08	2.89078e+08	3.30546e+08	2.86727e+08	3.02459e+08	0.063163	3.05934e+08
	M229T130	229.155	2.17	C16H24O3	17.2	Brefeldin C	[M+H-2H2O]+	0.9715	124544298	73899-78-2	Polyketides	Macrolides	Macrolide lactones	C[C@@H]1CCC/C=C/[C@H]2CCC[C@@H]2[C@@H](O)/C=C/C(=O)O1	[229.15, 142.09, 114.06, 124.08, 230.16]	4.79896e+08	4.45641e+08	4.25132e+08	4.98097e+08	4.7797e+08	0.0631032	4.65347e+08
	M229T745_2	229.195	12.41	C18H26O2	0	Empenthrin	[M+H-CH2O2]+	0.9765	6434488	54406-48-3	Terpenoids	Monoterpenoids	Irregular monoterpenoids	C#CC(OC(=O)C1C(C=C(C)C)C1(C)C)/C(C)=C/CC	[229.2, 173.13, 159.12, 145.1, 133.1]	6.14603e+07	6.58068e+07	6.79707e+07	6.60058e+07	6.19716e+07	0.043447	6.4643e+07
	M230T302_1	230.175	5.03													1.13972e+09	1.11388e+09	1.11844e+09	1.07887e+09	1.12985e+09	0.0207416	1.11615e+09
	M231T133	230.99	2.21													1.08622e+08	1.05292e+08	1.14863e+08	1.12891e+08	1.0718e+08	0.0363694	1.0977e+08
	M231T101_2	230.99	1.69	C8H9BrN2O	21	N-(5-Bromo-2-pyridinyl)propanamide	[M+H+2i]+	0.8722	774878	148612-11-7	Alkaloids			CCC(=O)Nc1ccc(Br)cn1	[230.99, 125.42, 100.34, 172.13, 158.86]	9.20723e+09	9.59166e+09	9.41969e+09	9.79869e+09	9.57316e+09	0.0231077	9.51809e+09
	M231T119_1	230.991	1.99													1.59854e+09	1.41948e+09	1.48808e+09	1.57167e+09	1.5162e+09	0.0465207	1.5188e+09
	M231T646	231.087	10.77													1.70025e+08	1.421e+08	1.36663e+08	1.3605e+08	1.34691e+08	0.103336	1.43906e+08
	M231T797	231.138	13.29	C15H20O3	0.7	Rupestonic acid	[M+H-H2O]+	0.7997	24094149	83161-56-2	Terpenoids	Sesquiterpenoids	Guaiane sesquiterpenoids	C=C(C(=O)O)[C@@H]1CC[C@H](C)[C@@H]2CC(=O)C(C)=C2C1	[231.14, 231.18, 203.14, 105.07, 119.09]	1.11808e+07	1.30209e+07	1.1786e+07	1.07848e+07	1.16531e+07	0.0723688	1.16851e+07
	M231T531	231.149	8.85	C14H18N2O	0.7	Propyphenazone	[M+H]+	0.9864	3778	479-92-5	Alkaloids	Anthranilic acid alkaloids	Quinoline alkaloids	Cc1c(C(C)C)c(=O)n(-c2ccccc2)n1C	[231.15, 111.04, 188.09, 160.06, 232.15]	2.14143e+08	2.28499e+08	1.61187e+08	2.36948e+08	2.12767e+08	0.139853	2.10709e+08
	M231T202	231.171	3.36												[231.17, 132.1, 185.16, 185.03, 231.12]	5.85216e+08	5.87291e+08	6.01181e+08	6.38653e+08	5.38334e+08	0.0610481	5.90135e+08
	M231T221	231.171	3.68	C11H22N2O3	0.4	Val-Ile	[M+H]+	0.8893	129360317	20556-14-3	Amino acids and Peptides	Small peptides	Dipeptides	CC[C@H](C)[C@@H](NC(=O)[C@H](N)C(C)C)C(=O)O	[231.17, 132.1, 185.17, 94.54, 97.03]	7.4049e+08	7.55397e+08	8.15751e+08	7.87918e+08	6.69477e+08	0.0735396	7.53807e+08
	M231T655_1	231.174	10.91	C17H24O3	0.7	13-Oxo-8(14)-podocarpen-18-oic acid	[M+H-CH2O2]+	0.8501	45359578	63976-69-2	Terpenoids	Diterpenoids	Podocarpane diterpenoids	C[C@@]1(C(=O)O)CCC[C@]2(C)C3CCC(=O)C=C3CCC12	[231.17, 173.13, 231.21, 119.09, 145.1]	4.18297e+07	4.20569e+07	4.14668e+07	4.09411e+07	3.99707e+07	0.0201575	4.1253e+07
	M233T251	233.066	4.18													1.39915e+08	1.00309e+08	1.1164e+08	1.18552e+08	1.22911e+08	0.123271	1.18665e+08
	M233T424	233.117	7.07	C32H37NO4	0.6	Carebastine	[M+H-C18H21NO]+	0.8259	65820	90729-42-3	Terpenoids			CC(C)(C(=O)O)c1ccc(C(=O)CCCN2CCC(OC(c3ccccc3)c3ccccc3)CC2)cc1	[233.12, 191.07, 145.06, 117.07, 163.08]	2.4491e+08	2.87566e+08	2.66216e+08	2.60674e+08	2.50948e+08	0.0629131	2.62063e+08
	M233T189	233.15	3.16	C10H20N2O4	5.4	Threoninyl-Leucine	[M+H]+	0.8939	4420322	50299-12-2	Amino acids and Peptides	Small peptides	Dipeptides	CC(C)CC(NC(=O)C(N)C(C)O)C(=O)O	[233.15, 132.1, 187.14, 215.14, 169.13]	3.80705e+08	4.22647e+08	4.27026e+08	4.20744e+08	3.88743e+08	0.052782	4.07973e+08
	M233T616	233.165	10.27	C14H20N2O	0.3	Norfentanyl	[M+H]+	0.995	259381	1609-66-1	Alkaloids			CCC(=O)N(c1ccccc1)C1CCNCC1	[233.16, 148.06, 175.09, 176.09, 215.15]	2.38885e+09	2.93831e+09	2.53923e+09	2.68674e+09	2.335e+09	0.0946278	2.57762e+09
	M233T669	233.19	11.16												[233.16, 233.19, 215.18, 175.15, 148.06]	1.31502e+08	1.20663e+08	1.20724e+08	1.27251e+08	1.21676e+08	0.0388693	1.24363e+08
	M234T537	234.147	8.95	C14H19NO2	10.3	Metolachlor-morpholinone	[M+H]+	0.9672	179957	120375-14-6	Alkaloids			CCc1cccc(C)c1N1C(=O)COCC1C	[234.15, 214.06, 205.06, 191.06, 223.07]	3.24904e+07	2.93991e+07	2.92052e+07	3.15746e+07	3.17264e+07	0.0480067	3.08792e+07
	M235T280_4	235.166	4.67													1.57435e+08	2.27127e+08	1.38628e+08	1.82624e+08	1.64719e+08	0.19283	1.74107e+08
	M235T745_1	235.169	12.41	C22H30ClNO4S	0.4	ONO-8711	[M+H-C7H8ClNO2S]+	0.7265	9824507	216158-34-8				Cc1cc(Cl)ccc1S(=O)(=O)NC[C@H]1C2CCC(CC2)[C@@H]1/C=C\CCCC(=O)O	[93.07, 235.17, 91.05, 121.1, 107.09]	7.36973e+07	7.91786e+07	7.53435e+07	7.49552e+07	7.25769e+07	0.0332908	7.51503e+07
	M235T550	235.169	9.16	C15H22O2	0.1	Isopetasol	[M+H]+	0.9627	11746594	469-67-0	Terpenoids	Sesquiterpenoids	Eremophilane sesquiterpenoids	CC(C)=C1C[C@@]2(C)C(=CC1=O)CC[C@@H](O)[C@@H]2C	[235.17, 95.09, 217.16, 123.08, 161.1]	5.7676e+07	4.96708e+07	5.04013e+07	5.28423e+07	5.2198e+07	0.0597086	5.25577e+07
	M235T604	235.169	10.07	C15H24O3	0	Ageratriol	[M+H-H2O]+	0.8412	181557	38022-97-8	Terpenoids	Sesquiterpenoids	Germacrane sesquiterpenoids	C=C(C)[C@@H]1C[C@H](O)C(=C)[C@H](O)CCC(=C)[C@H](O)C1	[235.17, 217.16, 119.09, 161.1, 133.1]	1.00672e+08	1.01544e+08	1.03807e+08	1.05132e+08	1.02955e+08	0.0172465	1.02822e+08
	M235T734	235.169	12.23	C15H24O3	0.2	3-(7-Methyloctyl)-3,6-dihydro-1H-furo[3,4-c]furan-4-one	[M+H-H2O]+	0.9134	45359298	1083193-65-0	Polyketides			CC(C)CCCCCCC1OCC2=C1C(=O)OC2	[235.17, 93.07, 133.1, 91.05, 95.09]	4.40462e+07	4.4591e+07	4.1344e+07	4.17469e+07	4.29475e+07	0.0327732	4.29351e+07
	M235T267	235.18	4.45													4.44546e+08	5.89684e+08	4.98595e+08	4.95923e+08	4.35669e+08	0.124335	4.92883e+08
	M235T259	235.181	4.31	C14H22N2O	0.2	Angustifoline	[M+H]+	0.9947	102004777	550-43-6	Alkaloids	Lysine alkaloids	Quinolizidine alkaloids	C=CC[C@@H]1NCC2CC1CN1C(=O)CCC[C@H]21	[235.18, 193.17, 164.14, 236.18, 110.06]	4.04498e+08	5.60266e+08	5.0861e+08	4.78111e+08	5.56602e+08	0.128024	5.01617e+08
	M235T280_6	235.195	4.66													1.80926e+08	2.15884e+08	1.91401e+08	1.90114e+08	2.01926e+08	0.0681256	1.9605e+08
	M235T645	235.206	10.75	C16H26O	0.1	1-[1,6-dimethyl-4-(4-methylpent-3-enyl)cyclohex-3-en-1-yl]ethanone	[M+H]+	0.8676	93686	57499-57-7	Terpenoids	Sesquiterpenoids		CC(=O)C1(C)CC=C(CCC=C(C)C)CC1C	[235.21, 95.09, 217.2, 235.17, 121.1]	4.67681e+07	4.59774e+07	4.99569e+07	4.73803e+07	4.53934e+07	0.0375706	4.70952e+07
	M236T94	236.08	1.57	C9H11N5O4	8.8	D-(+)-Neopterin	[M+H-H2O]+	0.8258	135398721	2009-64-5	Alkaloids	Pseudoalkaloids	pteridine alkaloids	Nc1nc2ncc([C@H](O)[C@H](O)CO)nc2c(=O)[nH]1	[236.08, 149.01, 162.04, 176.06, 177.07]	4.21443e+07	4.62132e+07	4.9225e+07	4.44596e+07	4.14138e+07	0.0708944	4.46912e+07
	M236T99	236.149	1.65	C14H18FNO	19.9	4-Fluoro-.alpha.-pyrrolidinobutiophenone	[M+H]+	0.9977	129844424	1373918-67-2	Alkaloids	Lysine alkaloids	Piperidine alkaloids	CCC(C(=O)c1ccc(F)cc1)N1CCCC1	[236.15, 237.15, 131.07, 236.08, 144.1]	1.68094e+08	1.33261e+08	1.31957e+08	1.34301e+08	1.58766e+08	0.116451	1.45276e+08
	M237T697_2	237.076	11.62	C12H12O5	3.8	Austdiol	[M+H]+	0.7426	40604	53043-28-0	Polyketides	Chromanes	Azaphilones	CC1=CC2=C(C=O)C(=O)[C@](C)(O)[C@@H](O)C2=CO1	[177.05, 107.05, 237.08, 149.06, 121.07]	5.5566e+07	5.92934e+07	5.7446e+07	5.74444e+07	5.5311e+07	0.0285053	5.70122e+07
	M237T313	237.076	5.22	C12H12O5	0.4	5,6,7-Trimethoxycoumarin	[M+H]+	0.9886	148724	55085-47-7	Shikimates and Phenylpropanoids	Coumarins	Simple coumarins	COc1cc2oc(=O)ccc2c(OC)c1OC	[237.08, 222.05, 193.05, 178.16, 191.07]	8.70193e+07	9.26662e+07	8.56247e+07	8.6763e+07	8.80186e+07	0.0310654	8.80184e+07
	M237T212	237.123	3.54	C12H16N2O3	0.1	Ala-Phe	[M+H]+	0.995	6992397	3061-90-3	Amino acids and Peptides	Small peptides	Dipeptides	C[C@H]([NH3+])C(=O)N[C@H](Cc1ccccc1)C(=O)[O-]	[120.08, 166.09, 237.12, 191.12, 103.05]	1.94507e+08	1.85837e+08	1.93056e+08	1.96332e+08	1.83999e+08	0.0287498	1.90746e+08
	M237T180	237.124	3	C12H16N2O3	0.8	Phe-Ala	[M+H]+	0.9914	5488196	3918-87-4	Amino acids and Peptides	Small peptides	Dipeptides	C[C@H](NC(=O)[C@@H](N)Cc1ccccc1)C(=O)O	[120.08, 237.2, 237.12, 103.05, 132.08]	1.30143e+08	1.40276e+08	1.33706e+08	1.30221e+08	1.17476e+08	0.0636703	1.30365e+08
	M237T487	237.149	8.12	C14H22O4	0.3	(3E,5E)-2-(4-Methoxy-4-oxobutyl)nona-3,5-dienoic acid	[M+H-H2O]+	0.9652	102571617	2063783-68-4	Fatty acids	Fatty Acids and Conjugates		CCC/C=C/C=C/C(CCCC(=O)OC)C(=O)O	[237.15, 159.12, 181.09, 109.07, 163.08]	2.42596e+08	2.46411e+08	2.51351e+08	2.62881e+08	2.55125e+08	0.031269	2.51673e+08
	M237T835	237.221	13.92	C16H32O3	1	Juniperic acid	[M+H-2H2O]+	0.8706	10466	506-13-8	Fatty acids	Fatty Acids and Conjugates	Hydroxy fatty acids	O=C(O)CCCCCCCCCCCCCCCO	[237.22, 219.21, 95.09, 135.12, 121.1]	2.38091e+07	2.84027e+07	2.63984e+07	2.70753e+07	2.68124e+07	0.0634261	2.64996e+07
	M238T199	238.107	3.32												[220.1, 202.09, 238.11, 164.07, 192.1]	1.0412e+08	1.07784e+08	1.06738e+08	1.04834e+08	1.06268e+08	0.0139029	1.05949e+08
	M238T293	238.107	4.88	C12H15NO4	0.1	5-Methoxymethylone	[M+H]+	0.8163	132988634	2230716-98-8	Alkaloids	Tyrosine alkaloids		CNC(C)C(=O)c1cc(OC)c2c(c1)OCO2	[220.1, 202.09, 238.11, 164.07, 192.1]	3.61634e+08	3.75985e+08	3.67897e+08	3.65004e+08	3.61337e+08	0.0164004	3.66371e+08
	M238T167	238.144	2.78												[238.14, 116.07, 123.08, 192.14, 95.09]	3.22943e+08	3.17964e+08	3.40997e+08	3.33491e+08	2.95344e+08	0.0542238	3.22148e+08
	M239T587	239.068	9.79	C15H10O3	10.1	3'-Hydroxyflavone	[M+H]+	0.9964	229015	70460-18-3	Shikimates and Phenylpropanoids	Flavonoids	Flavones	O=c1cc(-c2cccc(O)c2)oc2ccccc12	[239.07, 239.18, 240.07, 183.1, 95.09]	3.58693e+07	5.95638e+07	4.96661e+07	4.60497e+07	4.3007e+07	0.186628	4.68312e+07
	M239T745	239.091	12.41													1.1303e+08	1.14912e+08	1.19821e+08	1.1817e+08	1.08919e+08	0.0374524	1.1497e+08
	M239T669	239.091	11.15													1.32016e+08	1.24079e+08	1.35986e+08	1.25305e+08	1.35911e+08	0.0435915	1.30659e+08
	M239T697	239.091	11.62	C12H14O5	0.1	3,4,5-Trimethoxycinnamic acid	[M+H]+	0.7504	735755	90-50-6	Shikimates and Phenylpropanoids	Phenylpropanoids (C6-C3)	Cinnamic acids and derivatives	COc1cc(/C=C/C(=O)O)cc(OC)c1OC	[239.09, 111.04, 95.05, 221.08, 125.02]	1.27521e+08	1.33694e+08	1.32531e+08	1.33114e+08	1.30942e+08	0.0188519	1.3156e+08
	M239T175	239.176	2.91	C13H24N2O3	0.8	1,3-Bis(4-hydroxycyclohexyl)urea	[M+H-H2O]+	0.9928	11644572		Alkaloids			O=C(NC1CCC(O)CC1)NC1CCC(O)CC1	[239.18, 180.14, 240.18, 179.07, 128.07]	6.4958e+07	9.31976e+07	7.83028e+07	7.9529e+07	7.1869e+07	0.135231	7.75713e+07
	M239T359	239.212	5.98													1.67364e+08	1.84398e+08	1.91737e+08	1.6953e+08	1.67514e+08	0.063902	1.76109e+08
	M240T207	240.087	3.44	C11H13NO5	0.2	3',4'-Dimethoxymalonanilic acid	[M+H]+	0.9467	16481157	38989-32-1	Alkaloids	Peptide alkaloids	Simple amide alkaloids	COc1ccc(NC(=O)CC(=O)O)c(OC)c1	[240.09, 154.05, 222.08, 126.06, 194.08]	2.33546e+08	2.08169e+08	2.19849e+08	2.22695e+08	2.29138e+08	0.0436756	2.2268e+08
	M240T710	240.232	11.83	C15H31NO2	0.1	D-erythro-Sphingosine C-15	[M+H-H2O]+	0.9963	91886102	86555-28-4	Fatty acids	Sphingolipids	Sphingoid bases	CCCCCCCCCC/C=C/[C@@H](O)[C@@H](N)CO	[240.23, 95.09, 183.17, 109.1, 241.24]	4.24215e+07	4.75205e+07	4.76279e+07	4.44159e+07	4.21689e+07	0.0591441	4.48309e+07
	M241T427	241.086	7.12	C15H14O4	0.4	Yangonin	[M+H-H2O]+	0.9439	5281575	500-62-9	Shikimates and Phenylpropanoids	Styrylpyrones	Kavalactones and derivatives	COc1ccc(/C=C/c2cc(OC)cc(=O)o2)cc1	[241.09, 226.06, 105.03, 197.06, 242.09]	6.21156e+07	7.15487e+07	7.38741e+07	6.83305e+07	6.16468e+07	0.0814649	6.75031e+07
	M241T102	241.155	1.7	C12H20N2O3	0.3	Ethyl 4-(1-hydroxy-1-methylethyl)-2-propyl-1H-imidazole-5-carboxylate	[M+H]+	0.9963	10562026	144689-93-0	Alkaloids			CCCc1nc(C(=O)OCC)c(C(C)(C)O)[nH]1	[241.15, 196.1, 242.16, 128.11, 115.04]	2.32297e+08	2.49262e+08	2.34501e+08	2.52399e+08	2.32353e+08	0.0409797	2.40162e+08
	M242T88	242	1.46													1.62116e+09	1.55137e+09	1.58788e+09	1.56077e+09	1.55603e+09	0.018549	1.57544e+09
	M242T1177	242.035	19.62													9.56389e+07	1.24025e+08	1.33835e+08	1.36363e+08	1.46377e+08	0.15228	1.27248e+08
	M242T179_1	242.099	2.98	C12H16ClNO2	24.2	1-(4-Chlorophenyl)-2-morpholinoethanol	[M+H]+	0.8278	233837	6269-29-0	Alkaloids	Lysine alkaloids		OC(CN1CCOCC1)c1ccc(Cl)cc1	[242.1, 242.19, 225.16, 141.1, 197.17]	1.09597e+08	1.03732e+08	1.02297e+08	1.01447e+08	9.41806e+07	0.0539976	1.02251e+08
	M242T119	242.114	1.98	C10H15N3O4	0.3	5-Methyldeoxycytidine	[M+H]+	0.9926	25076543	838-07-3	Carbohydrates	Nucleosides	Pyrimidine nucleos(t)ides	Cc1cn([C@@H]2C[C@H](O)[C@@H](CO)O2)c(=O)nc1N	[126.07, 242.16, 109.04, 127.07, 108.06]	2.53792e+08	2.54384e+08	2.52031e+08	2.51565e+08	2.37471e+08	0.0280914	2.49849e+08
	M242T100	242.124	1.67													1.57832e+08	1.72161e+08	1.67235e+08	1.69518e+08	1.61377e+08	0.0356232	1.65625e+08
	M242T309	242.175	5.15													1.27561e+09	1.16191e+09	1.24678e+09	1.32475e+09	1.29557e+09	0.0493592	1.26092e+09
	M243T88_1	243	1.46													3.92129e+08	3.90297e+08	3.94034e+08	3.98508e+08	3.81825e+08	0.0156932	3.91358e+08
	M243T262	243.065	4.37	C16H18O5	1.6	5-O-Methylvisamminol	[M+H-C2H8O]+	0.7136	441970	80681-42-1	Polyketides	Chromanes	Chromones	COc1c2c(cc3oc(C)cc(=O)c13)O[C@H](C(C)(C)O)C2	[243.06, 159.04, 177.05, 185.06, 97.03]	4.92881e+07	4.11259e+07	4.73011e+07	4.52094e+07	5.3501e+07	0.0974287	4.72851e+07
	M243T364	243.065	6.06	C14H14O6	0.3	2,3,7,9-Tetrahydroxy-4a-methyl-3,4-dihydro-2H-benzo[c]chromen-6-one	[M+H-2H2O]+	0.9196	45359151	1214831-16-9	Shikimates and Phenylpropanoids	Coumarins	Isocoumarins	CC12CC(O)C(O)C=C1c1cc(O)cc(O)c1C(=O)O2	[243.07, 197.06, 169.06, 141.07, 225.05]	4.18785e+07	5.18404e+07	4.95214e+07	4.07122e+07	4.46881e+07	0.105338	4.57281e+07
	M243T162	243.098	2.7	C10H14N2O5	1.1	Thymidine	[M+H]+	0.9891	5789	50-89-5	Carbohydrates	Nucleosides	Pyrimidine nucleos(t)ides	Cc1cn([C@H]2C[C@H](O)[C@@H](CO)O2)c(=O)[nH]c1=O	[127.05, 243.1, 117.05, 110.02, 197.09]	1.7368e+08	1.75135e+08	1.72943e+08	1.64418e+08	1.76611e+08	0.0276004	1.72557e+08
	M243T195_2	243.134	3.25	C11H18N2O4	0.3	2-Piperazinepropionic acid, 5-isobutyl-3,6-dioxo-	[M+H]+	0.9492	86178349	861021-94-5	Alkaloids+Amino acids and Peptides	Peptide alkaloids+Small peptides	Dipeptides+Simple diketopiperazine alkaloids	CC(C)CC1NC(=O)C(CCC(=O)O)NC1=O	[197.13, 132.1, 243.13, 155.07, 140.05]	1.25899e+08	1.49078e+08	1.40914e+08	1.47765e+08	1.38362e+08	0.0660732	1.40404e+08
	M244T88_1	244	1.46													4.70684e+08	4.31207e+08	4.63542e+08	4.57079e+08	4.53534e+08	0.032793	4.55209e+08
	M244T99	244.093	1.66	C9H13N3O5	0	Cytidine	[M+H]+	0.9999	6175	65-46-3	Carbohydrates	Nucleosides	Pyrimidine nucleos(t)ides	Nc1ccn([C@@H]2O[C@H](CO)[C@@H](O)[C@H]2O)c(=O)n1	[112.05, 95.02, 113.05, 244.1, 112.07]	1.59318e+09	1.60759e+09	1.63257e+09	1.61113e+09	1.55045e+09	0.0191188	1.59898e+09
	M244T117	244.093	1.95												[112.05, 95.02, 112.03, 112.07, 112.07]	1.60509e+09	1.6304e+09	1.58316e+09	1.63202e+09	1.47332e+09	0.0413188	1.5848e+09
	M244T165	244.118	2.76	C18H17ClFN5O2	5.4	CAY10566	[M+H-C6H4ClFO]+	0.8153	16732433	944808-88-2	Alkaloids			Cc1nnc(-c2ccc(N3CCC(Oc4cc(F)ccc4Cl)CC3)nn2)o1	[244.12, 208.1, 100.08, 112.08, 226.11]	1.24755e+08	1.23565e+08	9.00689e+07	1.2845e+08	1.20158e+08	0.132563	1.17399e+08
	M244T796	244.227	13.27	C14H29NO2	0.4	4-Sulfocatechol	[M+H]+	0.8937	8899	7134-09-0	Fatty acids	Fatty amides	N-acyl ethanolamines (endocannabinoids)	CCCCCCCCCCCC(=O)NCCO	[244.23, 227.2, 95.09, 109.1, 244.12]	1.35574e+07	1.5346e+07	1.34991e+07	1.39882e+07	1.37435e+07	0.0543054	1.40269e+07
	M245T108	245.006	1.79													9.27545e+07	1.04304e+08	1.29696e+08	1.03307e+08	1.00749e+08	0.131073	1.06162e+08
	M245T207	245.059	3.44													1.24782e+08	1.27461e+08	1.1432e+08	1.3463e+08	1.22192e+08	0.0595185	1.24677e+08
	M245T119_1	245.077	1.98	C9H12N2O6	0.9	Uridine	[M+H]+	0.971	6029	58-96-8	Carbohydrates	Nucleosides	Pyrimidine nucleos(t)ides	O=c1ccn([C@@H]2O[C@H](CO)[C@@H](O)[C@H]2O)c(=O)[nH]1	[113.03, 112.05, 113.05, 96.01, 133.05]	3.31696e+08	3.40325e+08	3.10025e+08	3.27511e+08	3.19668e+08	0.0354954	3.25845e+08
	M245T327	245.092	5.44													7.14941e+08	6.82887e+08	7.1117e+08	7.36932e+08	7.2321e+08	0.0279081	7.13828e+08
	M245T735	245.117	12.25	C15H16O3	0.8	(4R,10E)-3,11-Dimethyl-4,8,9,12-tetrahydro-4,7-(metheno)furo[3,2-c]oxacycloundecin-6-one	[M+H]+	0.9195	6450191	728-61-0	Terpenoids	Sesquiterpenoids	Germacrane sesquiterpenoids	C/C1=C\CCC2=C[C@@H](OC2=O)c2c(C)coc2C1	[199.11, 245.12, 227.11, 171.12, 157.07]	1.96792e+07	1.971e+07	1.88383e+07	1.91049e+07	1.82572e+07	0.0318684	1.91179e+07
	M245T229	245.128	3.82	C24H26N2O2	2.1	EMD 45609	[M+H-C10H10]+	0.7505	57364	98323-83-2	Alkaloids	Tryptophan alkaloids	Simple indole alkaloids+Simple oxindole alkaloids	O=C(O)c1ccc2[nH]cc(CCCCN3CC=C(c4ccccc4)CC3)c2c1	[227.12, 245.13, 199.12, 245.06, 184.1]	3.32393e+07	3.86828e+07	3.88407e+07	5.05799e+07	3.72185e+07	0.163213	3.97123e+07
	M245T355	245.138	5.92	C12H22O6	0.4	9-Glyceryloxy-9-ketopelargonic acid	[M+H-H2O]+	0.8958	45783154	109421-77-4	Fatty acids	Fatty Acids and Conjugates	Hydroxy fatty acids	O=C(O)CCCCCCCC(=O)OCC(O)CO	[245.14, 97.1, 125.1, 189.11, 171.1]	3.88575e+08	3.3081e+08	3.68975e+08	3.75305e+08	3.92648e+08	0.0661836	3.71263e+08
	M245T256	245.186	4.27												[245.19, 132.1, 199.18, 142.03, 188.0]	4.81757e+08	4.63947e+08	4.87854e+08	4.83238e+08	6.21002e+08	0.12622	5.0756e+08
	M245T250_2	245.186	4.16												[245.19, 132.1, 199.18, 142.03, 188.0]	1.16815e+08	1.09489e+08	1.18068e+08	1.19664e+08	1.12076e+08	0.0371101	1.15222e+08
	M245T270	245.186	4.49	C12H24N2O3	0.4	6-(6-Aminohexanamido)hexanoic acid	[M+H]+	0.9316	895	2014-58-6	Fatty acids	Fatty amides	N-acyl amines	NCCCCCC(=O)NCCCCCC(=O)O	[245.19, 132.1, 199.18, 246.08, 142.03]	5.80854e+08	6.7457e+08	6.13956e+08	6.34757e+08	5.85175e+08	0.0624458	6.17862e+08
	M246T184_2	246.145	3.06	C10H19N3O4	0.3	Asn-Ile	[M+H]+	0.8135		438533-59-6					[212.09, 141.1, 166.09, 229.12, 110.02]	1.48263e+08	1.51695e+08	1.47902e+08	1.57906e+08	1.4557e+08	0.0319284	1.50267e+08
	M246T563	246.243	9.38													1.59423e+08	1.64169e+08	1.56758e+08	1.43906e+08	1.61464e+08	0.0501694	1.57144e+08
	M247T613	247.06	10.22	C13H10O5	0.9	Pimpinellin	[M+H]+	0.9966	4825	131-12-4	Shikimates and Phenylpropanoids	Coumarins	Furocoumarins	COc1c(OC)c2occc2c2oc(=O)ccc12	[247.06, 232.04, 231.03, 203.03, 217.01]	9.29833e+07	7.71588e+07	7.66614e+07	7.88073e+07	7.89348e+07	0.0843284	8.09091e+07
	M247T573	247.06	9.55	C13H10O5	2.7	Isopimpinellin	[M+H]+	0.9911	68079	482-27-9	Shikimates and Phenylpropanoids	Coumarins	Furocoumarins	COc1c2ccoc2c(OC)c2oc(=O)ccc12	[247.06, 217.01, 232.04, 189.02, 163.04]	1.03402e+08	8.43634e+07	8.83051e+07	8.91554e+07	9.19563e+07	0.0789546	9.14364e+07
	M247T453	247.06	7.54	C13H12O6	0.2	3,7,8-Trihydroxy-3-methyl-1,4-dihydropyrano[4,3-b]chromen-10-one	[M+H-H2O]+	0.8069	45359179	1083192-96-4	Polyketides	Chromanes	Chromones	CC1(O)Cc2oc3cc(O)c(O)cc3c(=O)c2CO1	[247.06, 163.04, 219.07, 265.07, 97.03]	3.58654e+07	3.44868e+07	3.5036e+07	3.41768e+07	3.45647e+07	0.0188792	3.48259e+07
	M247T100_1	247.079	1.67													1.30724e+08	1.92325e+08	1.47353e+08	1.78003e+08	1.57085e+08	0.151686	1.61098e+08
	M247T114_2	247.079	1.9	C10H10N6S	11.7	4-Amino-5-(1H-benzimidazol-1-ylmethyl)-4H-1,2,4-triazole-3-thiol	[M+H]+	0.9953	848756	791806-33-2	Alkaloids	Anthranilic acid alkaloids		Nn1c(Cn2cnc3ccccc32)n[nH]c1=S	[247.08, 103.02, 118.09, 217.06, 248.08]	1.7619e+08	1.81127e+08	1.88805e+08	1.71955e+08	1.85668e+08	0.0378645	1.80749e+08
	M247T693	247.081	11.55													1.02668e+08	1.12137e+08	1.1531e+08	1.09383e+08	1.10765e+08	0.0424906	1.10053e+08
	M247T280	247.081	4.67													4.27106e+08	3.02242e+08	3.37954e+08	3.66305e+08	4.05823e+08	0.136953	3.67886e+08
	M247T735_1	247.081	12.24													1.18015e+08	1.32285e+08	1.31975e+08	1.34109e+08	1.22844e+08	0.0549839	1.27845e+08
	M247T195_1	247.096	3.24	C14H14O4	0.4	Kawainol	[M+H]+	0.806	23757115	334833-30-6	Shikimates and Phenylpropanoids	Styrylpyrones	Kavalactones and derivatives	COC1=CC(=O)O[C@@H](/C=C/c2ccccc2)[C@@H]1O	[247.1, 165.05, 149.06, 229.09, 131.05]	1.56154e+08	1.64216e+08	1.71823e+08	1.69528e+08	1.65203e+08	0.0364341	1.65385e+08
	M247T128	247.129	2.13	C10H18N2O5	0.3	gamma-l-glutamyl-l-valine	[M+H]+	0.981	5317736		Amino acids and Peptides	Small peptides	Dipeptides	CC(C)C(NC(=O)CCC(N)C(=O)O)C(=O)O	[247.13, 118.09, 134.04, 229.12, 247.08]	2.79273e+08	2.4001e+08	2.32557e+08	2.68124e+08	2.35277e+08	0.084515	2.51048e+08
	M247T102	247.129	1.7													1.52258e+08	1.70757e+08	1.622e+08	1.66762e+08	1.57218e+08	0.0455168	1.61839e+08
	M247T447	247.133	7.45	C15H20O4	0.7	(+)-Abscisic acid	[M+H-H2O]+	0.9526	5375199	21293-29-8	Terpenoids	Apocarotenoids	Apocarotenoids(ε-)	CC1=CC(=O)CC(C)(C)C1(O)/C=C/C(C)=C\C(=O)O	[247.13, 187.11, 229.12, 201.13, 173.13]	2.55271e+08	2.34055e+08	2.43162e+08	2.57208e+08	2.47594e+08	0.038028	2.47458e+08
	M247T745	247.206	12.41	C14H30OS	13.5	Ethanol, 2-(dodecylthio)-	[M+H]+	0.8491	73835	1462-55-1	Fatty acids	Fatty acyls	Fatty alcohols	CCCCCCCCCCCCSCCO	[247.21, 93.07, 187.15, 229.2, 107.09]	2.905e+07	2.83055e+07	2.68356e+07	2.70156e+07	2.60007e+07	0.0444752	2.74415e+07
	M247T856	247.227	14.27													8.15375e+08	6.98775e+08	7.14617e+08	7.55515e+08	7.86178e+08	0.0643034	7.54092e+08
	M247T73	247.227	1.21													1.86236e+08	2.36673e+08	1.97845e+08	1.95267e+08	1.76957e+08	0.114893	1.98595e+08
	M248T726	248.107	12.1													8.97314e+07	1.26513e+08	1.09733e+08	1.02493e+08	8.66268e+07	0.156714	1.03019e+08
	M248T356	248.131	5.94													1.42394e+08	1.38583e+08	1.5186e+08	1.41195e+08	1.46058e+08	0.0357122	1.44018e+08
	M248T666	248.139	11.1	C13H17N3O2	0.6	12-Cytisineacetamide	[M+H]+	0.9739	15939882		Alkaloids	Lysine alkaloids+Nicotinic acid alkaloids	Pyridine alkaloids+Quinolizidine alkaloids	N=C(O)CN1C[C@@H]2C[C@H](C1)Cn1c2cccc1=O	[248.14, 120.06, 192.08, 249.14, 92.05]	2.28411e+07	2.11264e+07	2.35649e+07	2.3394e+07	2.30154e+07	0.0426942	2.27884e+07
	M248T375	248.165	6.25	C15H21NO2	0.2	Meperidine	[M+H]+	0.9821	4058	57-42-1	Alkaloids			CCOC(=O)C1(c2ccccc2)CCN(C)CC1	[248.16, 176.14, 190.09, 249.11, 204.1]	6.80476e+07	6.09435e+07	6.34826e+07	6.0026e+07	6.59991e+07	0.0528485	6.36998e+07
	M249T97	249.037	1.62													2.96171e+08	2.8679e+08	3.54529e+08	3.02892e+08	2.87765e+08	0.0919958	3.05629e+08
	M249T88	249.046	1.46													1.8612e+08	2.30799e+08	2.15738e+08	2.04652e+08	2.09428e+08	0.0778532	2.09347e+08
	M249T483_1	249.109	8.05	C13H16N2OS	16.9	1-(2-Hydroxyphenyl)-4,4,6-trimethyl-3,4-dihydro-2(1H)-pyrimidinethione	[M+H]+	0.9988	691354	63704-48-3	Alkaloids	Tryptophan alkaloids	Quinoline alkaloids	CC1=CC(C)(C)N=C(S)N1c1ccccc1O	[249.11, 250.11, 249.16, 249.05, 105.03]	4.32882e+08	3.95879e+08	3.99291e+08	4.39549e+08	4.41543e+08	0.0530909	4.21829e+08
	M249T367	249.112	6.12	C14H16O4	0.4	7,8-Dihydrokawain-5-ol	[M+H]+	0.9489	10944777	52247-81-1	Shikimates and Phenylpropanoids	Styrylpyrones	Kavalactones and derivatives	COC1=CC(=O)O[C@@H](CCc2ccccc2)[C@H]1O	[249.11, 159.08, 187.08, 129.07, 131.09]	3.67868e+08	3.27511e+08	3.76538e+08	3.66237e+08	3.45514e+08	0.0558241	3.56734e+08
	M249T390_2	249.112	6.49	C14H18O5	0.8	(+)-2,5-epi-Goniothalesdiol	[M+H-H2O]+	0.9267	71684650		Shikimates and Phenylpropanoids			COC(=O)CC[C@H]1O[C@@H](c2ccccc2)[C@@H](O)C1O	[249.11, 159.08, 249.17, 187.08, 129.07]	9.01684e+07	9.11446e+07	9.28192e+07	9.29536e+07	9.24699e+07	0.0131554	9.19111e+07
	M249T756	249.149	12.59	C15H20O3	0.2	(3aR,4aR,8aR,9aR)-4a-Hydroxy-8a-methyl-3,5-dimethylidenedecahydronaphtho[2,3-b]furan-2(3H)-one	[M+H]+	0.8809	12443309	6752-90-5	Terpenoids	Sesquiterpenoids	Eudesmane sesquiterpenoids	C=C1C(=O)O[C@@H]2C[C@@]3(C)CCCC(=C)[C@]3(O)C[C@H]12	[249.15, 231.14, 179.07, 249.18, 121.1]	2.32059e+07	2.52669e+07	2.39581e+07	2.33461e+07	2.36309e+07	0.0345994	2.38816e+07
	M249T585	249.149	9.75	C15H20O3	0.3	Hypnophilin	[M+H]+	0.7328	10264031	80677-96-9	Terpenoids	Sesquiterpenoids	Hirsutane sesquiterpenoids	C=C1C(=O)[C@H]2O[C@]23C[C@H]2CC(C)(C)[C@H](O)[C@H]2[C@]13C	[249.15, 176.14, 221.17, 231.14, 147.08]	5.31075e+07	4.32672e+07	4.40208e+07	5.20271e+07	4.46027e+07	0.100234	4.74051e+07
	M249T683_2	249.149	11.38	C15H22O4	0.5	Strobilactone A	[M+H-H2O]+	0.9343	23955806	1022798-29-3	Terpenoids	Sesquiterpenoids	Drimane sesquiterpenoids	CC1(C)CCC[C@@]2(C)[C@H]1[C@H](O)C=C1COC(=O)[C@@]12O	[249.15, 207.14, 249.11, 121.1, 179.07]	2.17122e+07	2.53028e+07	2.70301e+07	2.60799e+07	2.54005e+07	0.0803938	2.51051e+07
	M249T630	249.185	10.5	C22H30INO4S	0.3	I-SAP	[M+H-C6H6INO2S]+	0.9112	5312147	133538-58-6	Terpenoids			CC1(C)[C@H]2C[C@@H]1C[C@H](NS(=O)(=O)c1ccc(I)cc1)[C@H]2C/C=C\CCCC(=O)O	[249.18, 121.1, 93.07, 107.09, 91.05]	6.99421e+07	6.99462e+07	9.29589e+07	7.09402e+07	9.85948e+07	0.175388	8.04764e+07
	M250T650	250.178	10.84	C15H23NO2	9.6	Alprenolol	[M+H]+	0.9994	2119	13655-52-2	Alkaloids	Pseudoalkaloids	Phenylalanine-derived alkaloids	C=CCc1ccccc1OCC(O)CNC(C)C	[250.18, 251.18, 250.12, 98.98, 250.24]	3.07829e+08	3.09531e+08	2.74465e+08	2.87371e+08	2.96663e+08	0.0496249	2.95172e+08
	M251T440	251.091	7.33	C14H18O6	0.2	Methyl 4,6-O-benzylidene-.alpha.-D-glucopyranoside	[M+H-CH4O]+	0.9198	11822086	3162-96-7	Shikimates and Phenylpropanoids			CO[C@H]1O[C@@H]2COC(c3ccccc3)O[C@H]2[C@H](O)[C@H]1O	[105.03, 251.17, 111.04, 95.05, 129.05]	2.44601e+07	3.13449e+07	3.04529e+07	2.61054e+07	2.42132e+07	0.123229	2.73153e+07
	M251T515	251.125	8.58	C14H18O4	9.6	Trolox	[M+H]+	0.9869	40634	53188-07-1	Terpenoids	Meroterpenoids	Prenyl quinone meroterpenoids	Cc1c(C)c2c(c(C)c1O)CCC(C)(C(=O)O)O2	[251.13, 251.16, 105.03, 252.13, 98.98]	5.82207e+07	5.02847e+07	5.53283e+07	5.57809e+07	5.43002e+07	0.0528885	5.4783e+07
	M251T213	251.175	3.54	C19H28O3	15.6	11.beta.-Hydroxytestosterone	[M+H-3H2O]+	0.9899	114920	1816-85-9	Terpenoids	Steroids	Androstane steroids	C[C@]12C[C@H](O)[C@H]3[C@@H](CCC4=CC(=O)CC[C@@]43C)[C@@H]1CC[C@@H]2O	[251.18, 251.14, 138.13, 252.18, 192.14]	5.79049e+08	6.36464e+08	6.30568e+08	6.05766e+08	5.91371e+08	0.0405548	6.08644e+08
	M251T247	251.175	4.11												[251.18, 192.14, 252.18, 138.13, 251.13]	1.37546e+08	1.8483e+08	1.69586e+08	1.52664e+08	1.43913e+08	0.122748	1.57708e+08
	M251T191_2	251.175	3.18	C21H29N3O4	0.6	SQ 29548	[M+H-C7H7NO2]+	0.7117	5311448	98672-91-4				O=C(O)CCC/C=C\C[C@H]1[C@@H]2CC[C@@H](O2)[C@H]1CNNC(=O)Nc1ccccc1	[251.18, 176.14, 134.1, 233.16, 164.14]	2.8226e+08	4.1124e+08	3.64566e+08	3.56968e+08	2.84583e+08	0.163606	3.39923e+08
	M251T178	251.175	2.96	C14H22N2O2	0.6	Lidocaine N-Oxide	[M+H]+	0.8407	3036923	2903-45-9	Alkaloids			CC[N+]([O-])(CC)CC(=O)Nc1c(C)cccc1C	[251.18, 164.14, 108.08, 252.18, 192.14]	6.1948e+08	8.90019e+08	7.78636e+08	7.39378e+08	6.05031e+08	0.162616	7.26509e+08
	M252T177	252.072	2.94	C14H18N5O11P	0.6	Adenylsuccinic acid	[M+H-C5H9O7P]+	0.71	447145	19046-78-7	Carbohydrates	Nucleosides	Purine nucleos(t)ides	O=C(O)C[C@H](Nc1ncnc2c1ncn2[C@@H]1O[C@H](COP(=O)(O)O)[C@@H](O)[C@H]1O)C(=O)O	[252.07, 252.18, 162.08, 165.15, 164.14]	8.61685e+07	8.00942e+07	7.95887e+07	8.72753e+07	8.1511e+07	0.0428845	8.29276e+07
	M252T306	252.087	5.1													3.01469e+08	2.67733e+08	2.81176e+08	2.93024e+08	2.97938e+08	0.0478924	2.88268e+08
	M252T129_2	252.094	2.15													9.87639e+07	1.08557e+08	1.13148e+08	1.11587e+08	1.12039e+08	0.0539647	1.08819e+08
	M252T129_3	252.109	2.15	C10H13N5O3	0.2	Cordycepin	[M+H]+	0.9995	6303	73-03-0	Carbohydrates	Nucleosides	Purine nucleos(t)ides	Nc1ncnc2c1ncn2[C@@H]1O[C@H](CO)C[C@H]1O	[136.06, 252.11, 117.05, 119.04, 99.04]	8.82709e+09	9.08696e+09	9.28983e+09	8.85187e+09	9.04414e+09	0.020988	9.01998e+09
	M252T202	252.134	3.37													1.03222e+08	1.41076e+08	1.24323e+08	1.27015e+08	9.96683e+07	0.145631	1.19061e+08
	M253T180_2	253.112	3.01													1.98651e+08	1.82421e+08	1.93525e+08	1.88117e+08	1.88597e+08	0.0321721	1.90262e+08
	M253T203_1	253.119	3.38	C12H16N2O4	0.6	Ser-Phe	[M+H]+	0.8337	92450011	16875-28-8	Amino acids and Peptides	Small peptides	Dipeptides	N[C@H](CO)C(=O)N[C@H](Cc1ccccc1)C(=O)O	[120.08, 166.09, 253.12, 207.11, 253.19]	1.09304e+08	1.23833e+08	1.1617e+08	1.20827e+08	1.08167e+08	0.0596334	1.1566e+08
	M253T409	253.141	6.81	C13H20N2OS	16.3	2-Thiophenecarboxamide, N-4-piperidinyl-N-propyl-	[M+H]+	0.8445	60806420	1179836-76-0	Alkaloids	Ornithine alkaloids	Polyamines	CCCN(C(=O)c1cccs1)C1CCNCC1	[253.14, 253.19, 97.03, 194.15, 121.03]	6.61514e+07	5.44021e+07	5.90489e+07	6.59389e+07	6.64571e+07	0.0871349	6.23997e+07
	M253T259_3	253.175	4.31													5.8956e+08	8.48379e+08	6.91408e+08	6.32311e+08	6.28375e+08	0.150377	6.78007e+08
	M253T226_3	253.175	3.77													1.05191e+09	1.6491e+09	1.42166e+09	1.30021e+09	1.24204e+09	0.166123	1.33298e+09
	M253T786	253.18	13.1	C15H24O3	0.6	(+)-Sydonol	[M+H]+	0.7197	25112062		Terpenoids	Sesquiterpenoids	Bisabolane sesquiterpenoids	CC(C)CCC[C@](C)(O)c1ccc(CO)cc1O	[197.12, 141.05, 253.19, 97.03, 179.11]	3.89061e+07	4.00907e+07	3.97128e+07	3.94626e+07	3.82915e+07	0.0179697	3.92927e+07
	M253T374	253.191	6.23	C19H28O2	15.8	4-Androsten-3.alpha.-ol-17-one	[M+H-2H2O]+	0.949	521797	2260841-33-4	Terpenoids	Steroids	Androstane steroids	CC12CCC3C(CCC4=CC(O)CCC43C)C1CCC2=O	[253.19, 97.03, 121.03, 194.15, 133.1]	7.73608e+07	4.58022e+07	6.96661e+07	6.79043e+07	7.03244e+07	0.180696	6.62116e+07
	M253T214	253.191	3.57												[253.19, 166.16, 194.15, 176.14, 254.19]	6.61048e+09	7.89311e+09	8.10242e+09	7.48159e+09	7.0211e+09	0.0827234	7.42174e+09
	M253T240_2	253.191	4												[253.19, 194.15, 166.16, 122.1, 254.19]	8.19722e+09	9.3859e+09	8.75742e+09	8.29081e+09	8.15943e+09	0.0608729	8.55816e+09
	M253T259_5	253.207	4.31													5.74015e+08	6.3556e+08	5.75749e+08	6.89931e+08	5.40917e+08	0.0982612	6.03234e+08
	M253T226_5	253.207	3.77													9.99514e+08	1.28652e+09	1.35429e+09	1.2729e+09	1.11647e+09	0.119881	1.20594e+09
	M254T292	254.102	4.87	C12H15NO5	0.3	Tyrosine, N-acetyl-3-methoxy-	[M+H]+	0.8494	12681285	63357-45-9	Alkaloids+Amino acids and Peptides	Small peptides	Dipeptides	COc1cc(CC(NC(C)=O)C(=O)O)ccc1O	[254.1, 208.1, 254.2, 180.1, 148.08]	1.30959e+08	9.63487e+07	1.08856e+08	1.10322e+08	1.19931e+08	0.114397	1.13283e+08
	M254T149	254.139	2.48													9.57716e+07	1.03548e+08	1.02484e+08	1.04842e+08	9.96149e+07	0.0357443	1.01252e+08
	M254T157	254.139	2.62													1.4493e+08	1.5009e+08	1.50541e+08	1.67263e+08	1.50843e+08	0.0554954	1.52733e+08
	M254T144	254.162	2.4													3.13577e+08	3.79511e+08	2.94186e+08	2.96125e+08	2.47998e+08	0.155406	3.06279e+08
	M255T88	254.942	1.46													1.44996e+08	1.42083e+08	1.46834e+08	1.52932e+08	1.48122e+08	0.027352	1.46993e+08
	M255T551	255.114	9.18	C12H18N2O2S	9.3	1-Methyl-4-(p-tolylsulfonyl)piperazine	[M+H]+	0.8971	269717	46779-48-0	Alkaloids	Lysine alkaloids	Piperidine alkaloids	Cc1ccc(S(=O)(=O)N2CCN(C)CC2)cc1	[255.11, 100.08, 227.08, 116.05, 255.08]	2.42942e+07	2.29769e+07	2.46196e+07	2.46198e+07	2.29499e+07	0.0359188	2.38921e+07
	M255T387	255.159	6.46	C14H22O4	0.5	Palitantin	[M+H]+	0.7999	6426939	15265-28-8	Polyketides	Miscellaneous polyketides	Miscellaneous polyketides	CCC/C=C/C=C/C1C[C@@H](O)[C@@H](O)C(=O)C1CO	[255.16, 237.15, 219.14, 201.13, 153.09]	6.11977e+07	5.46516e+07	5.45491e+07	5.7298e+07	5.81096e+07	0.0481755	5.71612e+07
	M255T251	255.207	4.18													1.97364e+08	2.17795e+08	2.24264e+08	2.23005e+08	2.02196e+08	0.0580517	2.12925e+08
	M255T835	255.232	13.92	C16H30O2	0.1	Palmitoleic acid	[M+H]+	0.8356	445638	373-49-9	Fatty acids	Fatty Acids and Conjugates	Unsaturated fatty acids	CCCCCC/C=C\CCCCCCCC(=O)O	[219.21, 95.09, 237.22, 97.1, 93.07]	5.14813e+07	5.83909e+07	5.63924e+07	5.83131e+07	5.74784e+07	0.0509014	5.64112e+07
	M256T99	256.082	1.65													4.54576e+08	4.5527e+08	4.49638e+08	4.46875e+08	4.24785e+08	0.0279744	4.46229e+08
	M256T114	256.082	1.9													3.06254e+08	3.04092e+08	3.13534e+08	3.25854e+08	3.92926e+08	0.112584	3.28532e+08
	M256T461	256.154	7.68													3.69385e+08	3.90411e+08	3.81641e+08	3.86663e+08	3.86406e+08	0.0213422	3.82901e+08
	M256T267	256.191	4.45	C14H25NO3	0.1	N-Decanoyl-L-homoserine lactone	[M+H]+	0.9402	10131281	177315-87-6	Fatty acids	Fatty amides	Fatty acyl homoserine lactones	CCCCCCCCCC(=O)N[C@H]1CCOC1=O	[256.19, 196.17, 166.16, 257.19, 178.16]	7.45099e+08	7.49669e+08	7.26776e+08	7.54576e+08	7.64098e+08	0.0184756	7.48044e+08
	M256T285	256.191	4.74												[256.19, 196.17, 178.16, 257.19, 256.13]	2.52185e+08	2.57766e+08	2.40954e+08	2.50091e+08	2.5477e+08	0.0254199	2.51153e+08
	M256T944	256.264	15.73	C16H33NO	0.1	Palmitamide	[M+H]+	0.9967	69421	629-54-9	Fatty acids	Fatty amides	Primary amides	CCCCCCCCCCCCCCCC(N)=O	[256.26, 102.09, 257.27, 116.11, 130.12]	3.01379e+08	4.01514e+08	3.72729e+08	3.42532e+08	3.09572e+08	0.122142	3.45545e+08
	M257T483	257.128	8.05	C15H16N2O2	0	2-Amino-N-(4-benzoxyphenyl)acetamide	[M+H]+	0.8891	22690393	938337-87-2	Amino acids and Peptides	Small peptides	Dipeptides	NCC(=O)Nc1ccc(OCc2ccccc2)cc1	[257.13, 229.13, 229.1, 242.1, 258.11]	1.30773e+08	1.37484e+08	1.31884e+08	1.38477e+08	1.34612e+08	0.0250118	1.34646e+08
	M257T651	257.151	10.85	C24H27NO4	9.2	Adaphostin	[M+H-C7H7NO2]+	0.9895	387042	241127-58-2	Terpenoids			O=C(OC12CC3CC(CC(C3)C1)C2)c1ccc(NCc2cc(O)ccc2O)cc1	[257.15, 257.23, 257.19, 258.16, 145.1]	2.96509e+07	2.35935e+07	2.53668e+07	2.2704e+07	2.45332e+07	0.107142	2.51697e+07
	M257T748	257.19	12.47	C22H28O2	0.2	Etonogestrel	[M+H-C4H4O]+	0.8864	6917715	54048-10-1	Terpenoids	Steroids	Estrane steroids+Pregnane steroids	C#C[C@]1(O)CC[C@H]2[C@@H]3CCC4=CC(=O)CC[C@@H]4[C@H]3C(=C)C[C@@]21CC	[257.19, 121.1, 199.15, 105.07, 135.08]	2.44425e+08	2.76758e+08	2.61494e+08	2.38485e+08	2.45783e+08	0.061524	2.53389e+08
	M257T735	257.19	12.24												[257.19, 121.1, 199.15, 105.07, 135.08]	1.63646e+08	1.85097e+08	1.8634e+08	1.78633e+08	1.62616e+08	0.0654068	1.75266e+08
	M257T713	257.19	11.89												[257.19, 121.1, 199.15, 173.13, 157.1]	1.89535e+08	2.08594e+08	1.89497e+08	1.88394e+08	1.72049e+08	0.0682697	1.89614e+08
	M258T119	258.109	1.98	C10H15N3O5	0.4	5-Methylcytidine	[M+H]+	0.7522	92918	2140-61-6	Carbohydrates	Nucleosides	Pyrimidine nucleos(t)ides	Cc1cn([C@@H]2O[C@H](CO)[C@@H](O)[C@H]2O)c(=O)nc1N	[126.07, 112.05, 130.05, 95.02, 126.06]	1.45238e+08	1.48704e+08	1.44972e+08	1.51234e+08	1.34704e+08	0.0434408	1.44971e+08
	M258T483_1	258.113	8.05	C15H15NO3	0	Haplamine	[M+H]+	0.9247	648601	52617-31-9	Alkaloids	Tryptophan alkaloids+Anthranilic acid alkaloids	Quinoline alkaloids	COc1ccc2[nH]c(=O)c3c(c2c1)OC(C)(C)C=C3	[258.11, 164.07, 258.14, 230.14, 230.12]	4.12324e+07	4.20457e+07	4.17854e+07	4.1626e+07	4.26461e+07	0.012562	4.18671e+07
	M258T401_2	258.206	6.68													1.42228e+08	1.33913e+08	1.37854e+08	1.29714e+08	1.39343e+08	0.0357507	1.3661e+08
	M258T418	258.206	6.96													2.11773e+08	2.15572e+08	2.21677e+08	2.17273e+08	2.14826e+08	0.0168393	2.16224e+08
	M259T102	259.093	1.7	C5H7NO3	0.2	D-Pyroglutamic acid	[2M+H]+	0.9889	439685	4042-36-8	Amino acids and Peptides	Small peptides	Aminoacids	O=C1CC[C@H](C(=O)O)N1	[130.05, 259.13, 213.12, 97.03, 130.09]	1.377e+08	1.39851e+08	1.32822e+08	1.48333e+08	1.3207e+08	0.0474828	1.38155e+08
	M259T287	259.165	4.79													1.11624e+08	1.1297e+08	9.98139e+07	1.18953e+08	1.13202e+08	0.0630474	1.11313e+08
	M260T97	260.053	1.62	C11H11NO5	1.6	3-(3-Carboxypropanoylamino)benzoic acid	[M+Na]+	0.9473	757562	259222-20-3	Amino acids and Peptides+Shikimates and Phenylpropanoids	Small peptides	Aminoacids	O=C(O)CCC(=O)Nc1cccc(C(=O)O)c1	[260.05, 97.03, 260.11, 143.02, 145.02]	9.71033e+07	9.82336e+07	1.04538e+08	1.01284e+08	9.54975e+07	0.0362248	9.93312e+07
	M260T124	260.16	2.06	C11H21N3O4	0	Leu-Gln	[M+H]+	0.8611	1574951	38062-70-3	Amino acids and Peptides	Small peptides		CC(C)C[C@@H]([NH3+])C(=O)N[C@@H](CCC(N)=O)C(=O)[O-]	[147.08, 130.05, 260.16, 260.2, 243.13]	1.90982e+08	1.88751e+08	2.0768e+08	2.09928e+08	1.30374e+08	0.173979	1.85543e+08
	M260T129	260.197	2.16	C12H25N3O3	0.2	Lys-Ile	[M+H]+	0.7711	7010499	20556-13-2	Amino acids and Peptides	Small peptides	Dipeptides	CC[C@H](C)[C@H](NC(=O)[C@@H](N)CCCCN)C(=O)O	[260.2, 143.12, 171.11, 129.1, 243.17]	6.29981e+07	8.82525e+07	5.77176e+07	6.66589e+07	7.88612e+07	0.175419	7.08977e+07
	M261T88	261.031	1.46													2.32113e+08	2.26507e+08	2.33863e+08	2.25843e+08	2.19774e+08	0.0245701	2.2762e+08
	M261T364	261.076	6.06													1.22311e+08	1.37388e+08	1.25385e+08	1.19954e+08	1.15131e+08	0.0673388	1.24034e+08
	M261T256	261.076	4.26													4.39388e+08	3.97239e+08	4.33047e+08	4.50395e+08	4.9196e+08	0.0771197	4.42406e+08
	M261T285	261.076	4.75													1.61821e+08	1.64255e+08	1.69519e+08	1.5798e+08	1.5886e+08	0.0286168	1.62487e+08
	M261T284	261.112	4.73													1.04711e+08	9.65117e+07	9.82181e+07	1.046e+08	1.02448e+08	0.0370263	1.01298e+08
	M261T214	261.144	3.56	C11H20N2O5	0	L-.gamma.-Glutamyl-L-leucine	[M+H]+	0.9273	4524287	2566-39-4	Amino acids and Peptides	Small peptides	Dipeptides	CC(C)CC(NC(=O)CCC(N)C(=O)O)C(=O)O	[132.1, 261.15, 198.11, 130.05, 244.12]	5.28359e+07	4.74171e+07	5.14429e+07	5.373e+07	5.4604e+07	0.0542044	5.2006e+07
	M261T195	261.145	3.25	C11H20N2O5	0.6	Glu-Leu	[M+H]+	0.9615	124433150	5969-52-8	Amino acids and Peptides	Small peptides	Dipeptides	CC(C)C[C@H](NC(=O)[C@H](N)CCC(=O)O)C(=O)O	[243.13, 197.13, 132.1, 102.06, 261.13]	2.22215e+08	2.64962e+08	3.06539e+08	2.43825e+08	2.51734e+08	0.121485	2.57855e+08
	M261T103	261.145	1.71												[261.14, 148.06, 145.03, 261.01, 130.05]	1.10946e+08	1.27477e+08	1.19986e+08	1.21996e+08	1.14145e+08	0.0548595	1.1891e+08
	M261T133	261.145	2.22	C11H20N2O5	1.5	Isoleucyl-Glutamate	[M+H]+	0.8841	18218218		Amino acids and Peptides	Small peptides	Dipeptides	CCC(C)C(N)C(=O)NC(CCC(=O)O)C(=O)O	[261.14, 148.06, 130.05, 102.06, 158.06]	1.36851e+08	1.28439e+08	1.36555e+08	1.3534e+08	1.54816e+08	0.0707821	1.384e+08
	M261T697_2	261.146	11.62	C16H22O4	8.8	7-Dehydrobrefeldin A	[M+H-H2O]+	0.9154	100625136	62989-90-6	Polyketides	Macrolides	Macrolide lactones	C[C@@H]1CCC/C=C/[C@H]2CC(=O)C[C@@H]2[C@@H](O)/C=C/C(=O)O1	[261.15, 261.18, 137.06, 261.22, 97.03]	3.5441e+07	3.10579e+07	3.04841e+07	3.77874e+07	3.32409e+07	0.0907839	3.36023e+07
	M262T321	262.107	5.35	C14H15NO4	0.1	Coumarin D 1421	[M+H]+	0.9877	659294	50995-74-9	Shikimates and Phenylpropanoids	Coumarins	Simple coumarins	CCN(CC)c1ccc2cc(C(=O)O)c(=O)oc2c1	[244.1, 262.11, 198.09, 216.1, 155.09]	4.19271e+07	4.72755e+07	4.30403e+07	4.48765e+07	4.06824e+07	0.0593726	4.35604e+07
	M262T369	262.18	6.15	C16H23NO2	0.4	4-Methoxy-.alpha.-pyrrolidinopentiophenone	[M+H]+	0.8628	11299968	14979-97-6	Alkaloids	Lysine alkaloids		CCCC(C(=O)c1ccc(OC)cc1)N1CCCC1	[262.18, 176.14, 118.07, 263.18, 132.08]	5.9901e+07	6.42313e+07	5.99237e+07	6.74705e+07	5.99929e+07	0.055128	6.23039e+07
	M262T590	262.238	9.83	C14H31NO3	0.1	1,3-Propanediol, 2-diamylamino-2-(hydroxymethyl)-	[M+H]+	0.9305	17386510	61206-64-2	Fatty acids	Fatty acyls	Fatty alcohols	CCCCCN(CCCCC)C(CO)(CO)CO	[262.24, 214.22, 262.16, 122.08, 118.09]	3.34157e+07	3.41036e+07	3.38196e+07	3.65939e+07	3.32137e+07	0.0399203	3.42293e+07
	M263T113	263.052	1.89	C6H12N2O8	16.4	Triethylene glycol dinitrate	[M+Na]+	0.8573	8099	111-22-8				O=[N+]([O-])OCCOCCOCCO[N+](=O)[O-]	[263.05, 143.02, 155.02, 101.01, 161.03]	7.01641e+08	7.25315e+08	8.26953e+08	8.53591e+08	7.98133e+08	0.0836387	7.81127e+08
	M263T100_2	263.052	1.66	C13H11ClN2O2	20.3	2-Chloro-N-(4-methoxyphenyl)nicotinamide	[M+H]+	0.9528	840301	56149-30-5	Alkaloids	Nicotinic acid alkaloids	Pyridine alkaloids	COc1ccc(NC(=O)c2cccnc2Cl)cc1	[263.05, 143.02, 155.02, 101.01, 161.03]	1.66229e+09	2016810212	1.64279e+09	2.00659e+09	1.82645e+09	0.0981805	1.83098e+09
	M263T645	263.125	10.75	C15H18O4	8.8	1-(5,8-Dimethoxy-2,2-dimethylchromen-6-yl)ethanone	[M+H]+	0.8925	24148537	62458-48-4	Terpenoids	Meroterpenoids	Merohemiterpenoids	COc1cc(C(C)=O)c(OC)c2c1OC(C)(C)C=C2	[263.13, 263.16, 119.09, 263.1, 105.07]	3.7358e+07	3.99783e+07	3.58816e+07	3.65393e+07	3.57049e+07	0.0468817	3.70924e+07
	M263T224_2	263.139	3.73	C14H18N2O3	2.9	Phe-Pro	[M+H]+	0.9743	7020642	7669-65-0	Amino acids and Peptides	Small peptides	Dipeptides	N[C@@H](Cc1ccccc1)C(=O)N1CCC[C@H]1C(=O)O	[263.14, 97.03, 115.04, 120.08, 125.02]	2.04154e+07	1.86598e+07	1.91561e+07	1.9595e+07	2.40247e+07	0.105169	2.03702e+07
	M263T624_2	263.164	10.4	C16H26O5	0	Koninginin D	[M+H-2H2O]+	0.9721	12971673	119903-56-9	Polyketides	Meroterpenoids		CCCCCC[C@H](O)[C@@H]1C[C@@H](O)C2=C(O1)[C@@H](O)CCC2=O	[263.16, 147.08, 119.09, 161.1, 133.1]	7.77323e+07	8.56793e+07	8.19379e+07	8.27165e+07	7.5579e+07	0.050095	8.0729e+07
	M263T918	263.237	15.29	C20H35NO3	0.6	Linoleoylglycine	[M+H-C2H5NO2]+	0.9435	6433346	2764-03-6	Fatty acids	Fatty amides	N-acyl amines	CCCCC/C=C\C/C=C\CCCCCCCC(=O)NCC(=O)O	[263.24, 95.09, 109.1, 245.23, 93.07]	4.44035e+07	5.03182e+07	4.9579e+07	4.63125e+07	4.27164e+07	0.069987	4.66659e+07
	M265T88	265.016	1.46													1.50177e+09	1.44401e+09	1.43281e+09	1.47115e+09	1.40865e+09	0.0247285	1.45168e+09
	M265T680	265.104	11.33													2.05219e+08	1.92661e+08	2.11438e+08	2.09191e+08	2.0058e+08	0.0367049	2.03818e+08
	M265T195	265.107	3.24													1.84442e+08	2.00531e+08	2.07959e+08	1.97781e+08	2.01498e+08	0.0436936	1.98442e+08
	M265T429	265.107	7.15	C34H46O18	0.3	Syringaresinol diglucoside	[M+H-C20H30O13]+	0.7749	75368730	96038-87-8	Shikimates and Phenylpropanoids	Lignans	Furofuranoid lignans	COc1cc([C@@H]2OC[C@@H]3[C@H](c4cc(OC)c(O[C@@H]5O[C@H](CO)[C@@H](O)[C@H](O)[C@H]5O)c(OC)c4)OC[C@H]23)cc(OC)c1O[C@@H]1O[C@H](CO)[C@@H](O)[C@H](O)[C@H]1O	[173.06, 205.09, 145.06, 217.09, 190.06]	6.86757e+07	7.03695e+07	7.53191e+07	6.8397e+07	7.24607e+07	0.0406458	7.10444e+07
	M265T176	265.111	2.93	C15H20O8	13.3	Anisatin	[M+H-CH4O3]+	0.836	115121	5230-87-5	Terpenoids	Sesquiterpenoids	Prezizaane sesquiterpenoids	C[C@@H]1C[C@@H](O)[C@@]2(O)[C@@]13C[C@@H](OC(=O)[C@@H]3O)[C@](C)(O)[C@@]21COC1=O	[265.11, 109.1, 127.11, 247.1, 265.15]	8.67407e+07	7.86776e+07	7.7147e+07	8.01798e+07	7.89628e+07	0.0465094	8.03416e+07
	M265T491	265.144	8.19	C15H22O5	0.2	Hydroxysydonic acid	[M+H-H2O]+	0.7192	16745403	65967-72-8	Terpenoids	Sesquiterpenoids	Bisabolane sesquiterpenoids	CC(C)(O)CCCC(C)(O)c1ccc(C(=O)O)cc1O	[191.07, 247.13, 265.14, 229.12, 209.08]	8.21328e+07	8.29117e+07	7.74181e+07	7.9113e+07	7.87672e+07	0.0292742	8.00686e+07
	M265T447	265.144	7.45	C15H20O4	0.7	Peruvinine	[M+H]+	0.7903	75368817	13743-58-3	Terpenoids	Sesquiterpenoids	Pseudoguaiane sesquiterpenoids	C=C1C(=O)O[C@@H]2C[C@H](C)[C@@H]3CC(=O)[C@H](O)[C@@]3(C)C[C@H]12	[247.13, 229.12, 135.08, 187.11, 201.13]	5.49571e+07	5.27641e+07	5.41493e+07	5.71486e+07	5.59541e+07	0.0304967	5.49946e+07
	M265T529	265.144	8.82	C15H20O4	0.5	2,2a,6,6a,7a,8,9,9a-Octahydro-1a,5,7a-trimethylbisoxireno[4,5:8,9]cyclodeca[1,2-b]furan-4(1aH)-one	[M+H]+	0.9302	45359717	38146-87-1	Terpenoids	Sesquiterpenoids	Germacrane sesquiterpenoids	CC1=C2CC3OC3(C)CCC3OC3(C)CC2OC1=O	[265.14, 173.13, 119.09, 219.14, 131.09]	3.13659e+07	4.0047e+07	2.92692e+07	2.95987e+07	4.25351e+07	0.180984	3.45632e+07
	M265T170	265.155	2.83	C14H20N2O3	0.2	Phe-Val	[M+H]+	0.885	7359122	3918-90-9	Amino acids and Peptides	Small peptides	Dipeptides	CC(C)[C@H](NC(=O)[C@@H](N)Cc1ccccc1)C(=O)O	[120.08, 166.09, 100.08, 103.05, 266.1]	5.55007e+07	6.6129e+07	4.9523e+07	6.45751e+07	6.78904e+07	0.129708	6.07236e+07
	M265T247	265.155	4.12	C14H20N2O3	4.5	Phenylalanyl-Valine	[M+H]+	0.7738	4096934	3918-90-9	Amino acids and Peptides	Small peptides	Dipeptides	CC(C)C(NC(=O)C(N)Cc1ccccc1)C(=O)O	[120.08, 166.09, 265.15, 163.04, 219.15]	3.59678e+08	3.9598e+08	3.78676e+08	3.83921e+08	3.6285e+08	0.0400511	3.76221e+08
	M265T201_2	265.155	3.35	C14H20N2O3	0.1	Triamcinolone diacetate	[M+H]+	0.9271	10384	67-78-7	Alkaloids	Ornithine alkaloids	Polyamines	COc1cc(C=CC(=O)NCCCCN)ccc1O	[177.05, 145.03, 265.15, 117.03, 121.03]	7.56272e+07	1.08929e+08	9.52969e+07	8.97643e+07	7.71524e+07	0.153855	8.9354e+07
	M265T952	265.253	15.87	C21H40O4	0.1	Monoelaidin	[M+H-C3H8O3]+	0.9472	5364833	2716-53-2	Fatty acids	Glycerolipids	Monoacylglycerols	CCCCCCCC/C=C/CCCCCCCC(=O)OCC(O)CO	[265.25, 95.09, 247.24, 97.1, 135.12]	2.62049e+07	3.99789e+07	3.03329e+07	2.85631e+07	2.48691e+07	0.199012	2.99898e+07
	M266T88	266.017	1.46													3.92072e+08	3.76246e+08	3.93636e+08	3.99231e+08	3.71041e+08	0.0313787	3.86445e+08
	M266T94_2	266.16	1.57	C17H19N3	19	1-Methyl-4-(1-methylpyrrolidin-2-yl)-9H-b-carboline	[M+H]+	0.847	5748597	64364-56-3	Alkaloids	Tryptophan alkaloids	Carboline alkaloids	Cc1ncc(C2CCCN2C)c2c1[nH]c1ccccc12	[266.16, 104.11, 267.16, 99.04, 97.03]	1.07476e+08	1.07184e+08	1.11259e+08	1.05765e+08	1.01764e+08	0.0320812	1.0669e+08
	M266T587	266.173	9.78	C15H23NO3	9.1	1-(2,5-Dimethylphenoxy)-3-morpholinopropan-2-ol	[M+H]+	0.9922	2882685	325737-98-2				Cc1ccc(C)c(OCC(O)CN2CCOCC2)c1	[266.17, 105.03, 267.18, 116.05, 266.12]	5.56352e+07	4.76297e+07	5.26607e+07	5.51978e+07	5.93033e+07	0.0798321	5.40853e+07
	M267T88	267.014	1.46													4.09634e+08	3.98411e+08	4.19022e+08	4.17274e+08	3.94631e+08	0.0268806	4.07794e+08
	M267T251	267.087	4.19	C30H32O12	0.2	Benzoylpaeonilflorin	[M+H-C17H18O6]+	0.9955	21631106	38642-49-8	Terpenoids	Monoterpenoids	Pinane monoterpenoids	C[C@@]12C[C@@]3(O)O[C@@H](O1)[C@]1(COC(=O)c4ccccc4)[C@H]3C[C@]21O[C@@H]1O[C@H](COC(=O)c2ccccc2)[C@@H](O)[C@H](O)[C@H]1O	[105.03, 123.04, 95.05, 127.04, 267.09]	2.75336e+08	2.42393e+08	2.62109e+08	3.41738e+08	3.34994e+08	0.153055	2.91314e+08
	M267T424	267.12	7.07	C11H20N2O2S	24.3	4-Thiocarbamoylpiperidine-1-carboxylic acid tert-butyl ester	[M+Na]+	0.9853	2735648	214834-18-1	Alkaloids			CC(C)(C)OC(=O)N1CCC(C(N)=S)CC1	[267.12, 105.03, 268.12, 136.06, 249.08]	1.94884e+08	1.63898e+08	1.72869e+08	1.80927e+08	1.89918e+08	0.0695085	1.80499e+08
	M267T307	267.123	5.12	C19H28O6	0.4	3-[(E)-3,4-Dihydroxy-3,5-dimethylhept-1-enyl]-7,8-dihydroxy-7-methyl-8,8a-dihydro-1H-isochromen-6-one	[M+H-C5H10O]+	0.8276	23874477	1325172-11-9	Polyketides	Chromanes	Azaphilones	CCC(C)C(O)C(C)(O)/C=C/C1=CC2=CC(=O)C(C)(O)C(O)C2CO1	[249.11, 105.03, 159.08, 267.16, 187.08]	4.48397e+07	3.83714e+07	4.02618e+07	5.51955e+07	4.35487e+07	0.147082	4.44434e+07
	M267T161	267.134	2.68	C13H18N2O4	0.8	Phe-Thr	[M+H]+	0.9575	10445608	51352-44-4	Amino acids and Peptides	Small peptides	Dipeptides	C[C@@H](O)[C@H](NC(=O)[C@@H](N)Cc1ccccc1)C(=O)O	[120.08, 267.17, 136.06, 267.13, 103.05]	6.30274e+07	6.97455e+07	6.18325e+07	6.07341e+07	6.27224e+07	0.0556911	6.36124e+07
	M267T134	267.17	2.23													1.47922e+08	1.88561e+08	1.78658e+08	1.66537e+08	1.63816e+08	0.0912844	1.69099e+08
	M267T162	267.17	2.7	C28H38O6	14.7	14,17,20-Trihydroxy-1-oxowitha-2,5,24-trienolide	[M+H-C9H16O5]+	0.8337	23786296	1233755-12-8	Terpenoids	Steroids	Ergostane steroids	CC1=C(C)C(=O)O[C@H]([C@](C)(O)C2(O)CC[C@@]3(O)[C@@H]4CC=C5CC=CC(=O)[C@]5(C)C4CC[C@]23C)C1	[267.17, 120.08, 136.06, 208.13, 108.08]	1.45737e+08	1.2828e+08	1.23881e+08	1.25496e+08	1.27717e+08	0.0679608	1.30222e+08
	M267T183	267.17	3.06	C26H40O5	14.2	Simvastatin 4'-methyl ether	[M+H-C7H18O4]+	0.8084	95162848	864357-88-0	Polyketides	Cyclic polyketides	Monacolins and Monacolin derivatives	CCC(C)(C)C(=O)O[C@H]1C[C@@H](C)C=C2C=C[C@H](C)[C@H](CC[C@@H]3C[C@@H](OC)CC(=O)O3)[C@H]21	[267.17, 249.16, 136.06, 180.1, 120.08]	4.78878e+07	5.81391e+07	5.05645e+07	5.40756e+07	4.55781e+07	0.0972644	5.1249e+07
	M267T832	267.172	13.87	C12H27O4P	0.2	Tributyl phosphate	[M+H]+	0.9989	31357	126-73-8	Fatty acids			CCCCOP(=O)(OCCCC)OCCCC	[98.98, 155.05, 211.11, 136.06, 267.16]	3.38609e+07	3.23061e+07	3.33487e+07	3.32158e+07	3.27649e+07	0.0178526	3.30993e+07
	M267T263	267.207	4.38	C20H28O	15.3	Lynestrenol	[M+H-H2O]+	0.9785	5857	52-76-6	Terpenoids	Steroids	Estrane steroids	C#C[C@]1(O)CC[C@H]2[C@@H]3CCC4=CCCC[C@@H]4[C@H]3CC[C@@]21C	[267.21, 105.03, 108.04, 235.18, 268.21]	2.91459e+08	2.89967e+08	3.00527e+08	2.75324e+08	2.63671e+08	0.0513771	2.8419e+08
	M267T660	267.207	11													1.60929e+08	1.776e+08	1.5659e+08	1.71987e+08	1.55492e+08	0.0595648	1.6452e+08
	M268T125_2	268.087	2.09													4.54488e+08	4.74775e+08	4.98559e+08	5.57177e+08	4.79931e+08	0.0794455	4.92986e+08
	M268T146	268.104	2.43												[136.06, 268.1, 152.06, 137.07, 119.04]	7.26431e+08	8.97106e+08	8.19286e+08	7.86157e+08	6.45684e+08	0.122552	7.74933e+08
	M268T356	268.118	5.94	C16H17N5O2	4.7	ETP 45658	[M+H-C2H4O]+	0.8736	25229608	1198357-79-7	Alkaloids			Cn1ncc2c(N3CCOCC3)nc(-c3cccc(O)c3)nc21	[268.12, 222.11, 154.05, 126.06, 136.06]	9.99651e+07	7.76455e+07	9.79189e+07	9.3492e+07	1.01048e+08	0.102071	9.40139e+07
	M268T126_2	268.121	2.09													5.18905e+08	5.41667e+08	4.78328e+08	4.85558e+08	4.7071e+08	0.0603247	4.99034e+08
	M269T103	268.946	1.72	C8H5BrF2O3	6.6	3-Bromo-4-(difluoromethoxy)benzoic acid	[M+H+2i]+	0.8315	44828884	1131615-10-5	Shikimates and Phenylpropanoids	Phenolic acids (C6-C1)	Simple phenolic acids	O=C(O)c1ccc(OC(F)F)c(Br)c1	[268.95, 269.19, 164.94, 137.05, 136.08]	3.26939e+08	3.46927e+08	3.37166e+08	3.45667e+08	3.4329e+08	0.0241443	3.39997e+08
	M269T642_2	269.175	10.7	C15H24O4	0.9	Acoric acid	[M+H]+	0.7594	15558301	5956-06-9	Terpenoids	Sesquiterpenoids+Monoterpenoids	Acorane sesquiterpenoids+Menthane monoterpenoids	CC(C)C(=O)C1(C(C)CC(=O)O)CCC(C)C(=O)C1	[269.17, 93.07, 149.13, 107.09, 159.12]	4.73502e+07	5.54262e+07	5.12016e+07	5.09257e+07	4.8358e+07	0.0619091	5.06523e+07
	M269T250	269.185	4.17	C19H28O3	15.1	16-Hydroxydehydroandrosterone	[M+H-2H2O]+	0.9892	102030	1232-73-1	Terpenoids	Steroids	Androstane steroids	C[C@]12CC[C@H]3[C@@H](CC=C4C[C@@H](O)CC[C@@]43C)[C@@H]1C[C@@H](O)C2=O	[269.19, 194.15, 96.08, 251.18, 139.14]	1.5644e+09	1.44449e+09	1.53984e+09	1.60757e+09	1.50908e+09	0.039944	1.53308e+09
	M269T280	269.186	4.67												[269.19, 194.15, 96.08, 251.18, 270.19]	1.84585e+08	1.2928e+08	1.83971e+08	1.41738e+08	1.97168e+08	0.17846	1.67348e+08
	M269T240	269.186	4													1.06564e+08	1.16697e+08	1.1423e+08	9.9029e+07	1.05252e+08	0.0658959	1.08355e+08
	M269T197	269.186	3.29												[269.19, 139.09, 176.14, 210.15, 122.06]	1.33874e+08	1.77366e+08	1.57424e+08	1.63474e+08	1.52792e+08	0.101189	1.56986e+08
	M269T856	269.209	14.27												[269.21, 270.21, 269.14, 109.1, 270.32]	1.5044e+08	1.25831e+08	1.61817e+08	1.4312e+08	1.41994e+08	0.0909226	1.44641e+08
	M270T187	270.054	3.12													1.58543e+08	1.41707e+08	1.07337e+08	1.59005e+08	1.09212e+08	0.188835	1.35161e+08
	M271T356	271.06	5.93	C15H10O5	0.8	2'-Hydroxychrysin	[M+H]+	0.9989	5322064	73046-40-9	Shikimates and Phenylpropanoids	Flavonoids	Flavones	O=c1cc(-c2ccccc2O)oc2cc(O)cc(O)c12	[271.06, 153.02, 272.06, 119.05, 121.03]	3.43798e+08	4.31203e+08	4.00701e+08	3.75613e+08	3.47206e+08	0.0972582	3.79704e+08
	M271T320	271.096	5.34	C16H14O4	0	4-O-Methylpinosylvic acid	[M+H]+	0.8858	67322417	149697-30-3	Shikimates and Phenylpropanoids	Stilbenoids	Monomeric stilbenes	COc1cc(O)c(C(=O)O)c(/C=C/c2ccccc2)c1	[271.1, 253.09, 207.08, 235.08, 179.09]	5.22488e+07	6.49304e+07	6.00938e+07	4.91175e+07	5.62578e+07	0.110691	5.65296e+07
	M271T582	271.142	9.7	C16H18N2O2	8.4	Phthalimide, N-[4-(diethylamino)-2-butynyl]-	[M+H]+	0.9743	44385509	7351-91-9	Alkaloids			CCN(CC)CC#CCN1C(=O)c2ccccc2C1=O	[271.14, 271.06, 272.14, 271.24, 271.21]	5.05059e+07	4.65231e+07	4.56531e+07	5.17322e+07	4.56404e+07	0.0602459	4.8011e+07
	M271T734	271.144	12.23	C16H20N2O3	0.5	N-(1H-Indol-3-ylacetyl)isoleucine	[M+H-H2O]+	0.8811	3321899	878651-98-0	Amino acids and Peptides	Small peptides	Dipeptides	CCC(C)C(NC(=O)Cc1c[nH]c2ccccc12)C(=O)O	[271.14, 226.12, 228.13, 243.15, 213.1]	7.88538e+07	1.22293e+08	1.08082e+08	1.0124e+08	8.32801e+07	0.181345	9.87499e+07
	M271T575	271.242	9.59	C20H34O2	0.3	Homo-.alpha.-linolenic acid	[M+H-2H2O]+	0.8718	5312529	17046-59-2	Fatty acids	Fatty Acids and Conjugates	Unsaturated fatty acids	CC/C=C\C/C=C\C/C=C\CCCCCCCCCC(=O)O	[271.24, 271.06, 95.09, 133.1, 107.09]	2.90363e+07	3.83934e+07	3.05631e+07	2.99563e+07	3.01513e+07	0.121044	3.16201e+07
	M273T88	272.953	1.46													2.22103e+08	2.12225e+08	2.11329e+08	2.12643e+08	2.13125e+08	0.0206252	2.14285e+08
	M273T515	273.076	8.59	C15H12O5	0.3	Naringenin	[M+H]+	0.994	439246	480-41-1	Shikimates and Phenylpropanoids	Flavonoids	Flavanones	O=C1C[C@@H](c2ccc(O)cc2)Oc2cc(O)cc(O)c21	[273.08, 153.02, 147.04, 119.05, 91.05]	1.07671e+08	1.43933e+08	1.35331e+08	1.15533e+08	1.08004e+08	0.13593	1.22094e+08
	M273T341	273.076	5.68	C27H32O14	0.5	5-Hydroxy-2-(4-hydroxyphenyl)-4-oxo-3,4-dihydro-2H-chromen-7-yl 2-O-(6-deoxy-.alpha.-L-mannopyranosyl)hexopyranoside	[M+H-C12H20O9]+	0.9929	44715618		Shikimates and Phenylpropanoids	Flavonoids	Flavanones	C[C@@H]1O[C@@H](OC2C(Oc3cc(O)c4c(c3)OC(c3ccc(O)cc3)CC4=O)OC(CO)C(O)C2O)[C@H](O)[C@H](O)[C@H]1O	[153.02, 273.08, 147.04, 119.05, 171.03]	5.16293e+08	3.48359e+08	3.99626e+08	4.48389e+08	4.4928e+08	0.144964	4.32389e+08
	M273T327	273.087	5.44													2.28504e+08	2.17861e+08	2.29229e+08	2.39014e+08	2.31214e+08	0.0330467	2.29164e+08
	M273T716_2	273.096	11.94													8.37183e+08	8.6248e+08	8.50544e+08	8.50047e+08	8.23216e+08	0.0177275	8.44694e+08
	M273T731	273.096	12.18													3.78537e+08	3.92485e+08	3.8933e+08	3.95505e+08	3.78078e+08	0.020798	3.86787e+08
	M273T764	273.097	12.74													1.89877e+08	1.84341e+08	1.94842e+08	1.84416e+08	1.84692e+08	0.0248323	1.87634e+08
	M273T289	273.181	4.82													1.17531e+08	1.11839e+08	1.14854e+08	1.17803e+08	1.15986e+08	0.0209347	1.15603e+08
	M273T717	273.185	11.95													2.3889e+08	1.78742e+08	1.71602e+08	1.66553e+08	1.53853e+08	0.182016	1.81928e+08
	M273T522	273.185	8.7	C20H28O4	0	Foetidin	[M+H-C2H4O2]+	0.8534	56776219	89900-57-2	Terpenoids	Diterpenoids	Podocarpane diterpenoids	COC(=O)[C@]1(C)CCC[C@@]2(C)C(=O)CC[C@@H]3CC(=CC3=O)CC[C@@H]21	[273.19, 255.17, 273.08, 153.02, 197.13]	4.04537e+07	3.95798e+07	3.87713e+07	4.28869e+07	4.28777e+07	0.0462645	4.09139e+07
	M274T100	274.092	1.67													1.05649e+08	1.13244e+08	1.08502e+08	1.04603e+08	1.1146e+08	0.0339289	1.08691e+08
	M274T302	274.165	5.04													2.01222e+08	1.86056e+08	1.85596e+08	1.85849e+08	1.97276e+08	0.0391264	1.912e+08
	M274T173	274.176	2.88													1.22784e+08	1.40578e+08	1.31591e+08	1.42574e+08	1.31769e+08	0.0594438	1.33859e+08
	M275T381_2	275.091	6.34	C15H14O5	2.1	Phloretin	[M+H]+	0.9987	4788	60-82-2	Shikimates and Phenylpropanoids	Flavonoids	Chalcones	O=C(CCc1ccc(O)cc1)c1c(O)cc(O)cc1O	[107.05, 169.05, 275.09, 275.05, 108.05]	1.06298e+08	9.93087e+07	1.02416e+08	1.05409e+08	1.06359e+08	0.029389	1.03958e+08
	M275T569_2	275.2	9.48												[275.2, 105.07, 91.05, 133.1, 119.09]	2.27332e+08	2.23058e+08	2.24612e+08	2.26564e+08	2.75136e+08	0.0947956	2.3534e+08
	M275T734	275.2	12.23													2.30929e+08	2.4802e+08	2.34958e+08	2.51163e+08	2.33395e+08	0.0384518	2.39693e+08
	M275T761	275.2	12.69												[275.2, 105.07, 91.05, 133.1, 119.09]	2.52904e+08	2.59967e+08	2.62726e+08	2.81854e+08	2.61022e+08	0.041028	2.63694e+08
	M275T827	275.2	13.79	C18H28O3	0.4	9-OxoOTrE	[M+H-H2O]+	0.9572	11380794	125559-74-2	Fatty acids	Octadecanoids	Other Octadecanoids	CC/C=C\C/C=C\C=C\C(=O)CCCCCCCC(=O)O	[275.2, 149.1, 105.07, 91.05, 119.09]	4.67958e+08	4.93045e+08	4.95627e+08	4.64942e+08	4.78886e+08	0.0292228	4.80091e+08
	M275T792_2	275.2	13.21												[275.2, 105.07, 91.05, 93.07, 133.1]	1.79296e+08	1.83108e+08	1.84358e+08	1.81554e+08	1.79158e+08	0.0126535	1.81495e+08
	M275T73	275.258	1.21													1.56083e+08	1.65601e+08	1.51479e+08	1.52218e+08	1.2264e+08	0.107536	1.49604e+08
	M276T374	276.123	6.23	C10H17N3O6	14.6	Glu-Gln	[M+H]+	0.9393		26848-14-6					[258.11, 276.12, 243.09, 228.07, 226.09]	3.81544e+07	4.59811e+07	4.17034e+07	3.64725e+07	3.72902e+07	0.0984912	3.99203e+07
	M276T472	276.196	7.86	C17H25NO2	0.3	N-Cyclooctyl-2-phenoxypropanamide	[M+H]+	0.8813	2897836	425685-67-2				CC(Oc1ccccc1)C(=O)NC1CCCCCCC1	[276.2, 176.14, 118.07, 277.2, 132.08]	2.53516e+07	2.59251e+07	2.70634e+07	2.55711e+07	2.74974e+07	0.0360275	2.62817e+07
	M277T163_1	277.029	2.72	C12H8F2O4	1.5	5-[(2,4-Difluorophenoxy)methyl]-2-furoic acid	[M+Na]+	0.9843	4715124	832740-42-8	Polyketides			O=C(O)c1ccc(COc2ccc(F)cc2F)o1	[277.03, 187.02, 278.03, 169.01, 171.02]	5.18866e+07	8.6041e+07	7.28502e+07	7.35444e+07	6.52799e+07	0.179252	6.99204e+07
	M277T425	277.107	7.09	C15H22O8	0.2	Homovanillyl alcohol-4'-glycoside	[M+H-3H2O]+	0.8198	23815379	104380-15-6	Shikimates and Phenylpropanoids	Phenylethanoids (C6-C2)	Phenylethanoids	COc1cc(CCO)ccc1O[C@@H]1O[C@H](CO)[C@@H](O)[C@H](O)[C@H]1O	[277.11, 151.08, 259.1, 277.18, 189.09]	3.34617e+07	3.41143e+07	3.63027e+07	3.32154e+07	3.14667e+07	0.0518558	3.37122e+07
	M277T218	277.118	3.63	C14H16N2O4	0.7	PyroGlu-Phe	[M+H]+	0.8538	13961383	21282-12-2	Amino acids and Peptides	Small peptides	Dipeptides	O=C1CCC(C(=O)NC(Cc2ccccc2)C(=O)O)N1	[120.08, 166.09, 231.11, 277.12, 188.07]	5.72578e+07	5.61398e+07	5.72007e+07	5.5365e+07	5.6999e+07	0.0144888	5.65924e+07
	M277T508	277.18	8.46	C18H28O4	0.5	Albocycline	[M+H-CH4O]+	0.973	6440973	25129-91-3	Amino acids and Peptides+Polyketides	Macrolides+Cyclic polyketides	3-Spirotetramic acids+Erythromycins	CO[C@H]1/C=C/[C@@](C)(O)/C=C/C(=O)O[C@H](C)[C@@H](C)CC/C=C/1C	[277.18, 259.17, 163.08, 177.09, 123.04]	8.85573e+07	1.00857e+08	9.92877e+07	9.82661e+07	1.31607e+08	0.157341	1.03715e+08
	M277T707	277.18	11.78	C17H24O3	0.2	[6]-Shogaol	[M+H]+	0.767	5281794	555-66-8				CCCCC/C=C/C(=O)CCc1ccc(O)c(OC)c1	[137.06, 277.22, 277.18, 93.07, 95.09]	4.4682e+07	4.58823e+07	4.5546e+07	4.55377e+07	4.62198e+07	0.0125562	4.55736e+07
	M277T852_2	277.216	14.21	C18H30O3	0.6	(2E,4Z)-9-Oxooctadeca-2,4-dienoic acid	[M+H-H2O]+	0.9388	56776331		Fatty acids	Fatty Acids and Conjugates	Oxo fatty acids	CCCCCCCCCC(=O)CCC/C=C\C=C\C(=O)O	[277.22, 93.07, 135.12, 107.09, 121.1]	1.60363e+09	1.66817e+09	1.55482e+09	1.62425e+09	1.53605e+09	0.0333401	1.59738e+09
	M277T781	277.216	13.01												[277.22, 93.07, 107.09, 91.05, 95.09]	3.53022e+08	3.48736e+08	3.7753e+08	3.76804e+08	3.54296e+08	0.0384729	3.62078e+08
	M277T618	277.216	10.3	C18H34O5	0.5	15-Octadecenoic acid, 9,12,13-trihydroxy-	[M+H-3H2O]+	0.9675	24066906	1246095-53-3	Fatty acids	Fatty Acids and Conjugates+Octadecanoids	Hydroxy fatty acids+Other Octadecanoids	CC/C=C\CC(O)C(O)CCC(O)CCCCCCCC(=O)O	[277.22, 93.07, 107.09, 91.05, 95.09]	2.66884e+08	3.50607e+08	2.61957e+08	3.6519e+08	3.67323e+08	0.165447	3.22392e+08
	M277T817_2	277.216	13.61	C18H30O3	0.3	9-Oxo-10(E),12(E)-octadecadienoic acid	[M+H-H2O]+	0.9332	5283011	54232-58-5	Fatty acids	Fatty Acids and Conjugates+Octadecanoids	Other Octadecanoids+Oxo fatty acids+Unsaturated fatty acids	CCCCC/C=C/C=C/C(=O)CCCCCCCC(=O)O	[277.22, 93.07, 135.12, 107.09, 121.1]	2.11679e+09	2.17843e+09	2.23218e+09	2.20983e+09	2.206e+09	0.0203229	2.18865e+09
	M277T690	277.216	11.5	C18H30O3	0.2	13(S)-HOTrE	[M+H-H2O]+	0.9632	16061072	87984-82-5	Fatty acids	Octadecanoids	Other Octadecanoids	CC/C=C\C[C@H](O)/C=C/C=C\CCCCCCCC(=O)O	[277.22, 121.1, 93.07, 135.12, 107.09]	7.88731e+07	1.05284e+08	7.84909e+07	1.06496e+08	7.94321e+07	0.164693	8.97151e+07
	M278T461	278.136	7.68	C15H19NO4	8.1	Convolidine	[M+H]+	0.9928	573663		Alkaloids	Ornithine alkaloids	Tropane alkaloids	COc1cc(C(=O)OC2CC3CCC(C2)N3)ccc1O	[278.14, 149.02, 105.03, 279.14, 147.04]	1.45099e+08	1.26713e+08	1.36099e+08	1.39999e+08	1.44676e+08	0.0545793	1.38517e+08
	M278T361	278.161	6.02	C18H19N3	14.2	N-(4-Phenylbutyl)-4-quinazolinamine	[M+H]+	0.7213	11437376	70019-56-6	Alkaloids	Anthranilic acid alkaloids	Quinazoline alkaloids	c1ccc(CCCCNc2ncnc3ccccc23)cc1	[278.16, 152.06, 149.02, 105.03, 278.11]	1.74921e+07	1.91423e+07	1.91936e+07	1.61797e+07	1.74425e+07	0.0715362	1.789e+07
	M279T218	279.086	3.63													1.35255e+08	1.3555e+08	1.29253e+08	1.32819e+08	1.37138e+08	0.022926	1.34003e+08
	M279T655	279.092	10.91	C21H18ClOP	0	1-Chloro-3-(triphenylphosphoranylidene)acetone	[M+H-C3H3Cl]+	0.9076	287004	13605-66-8	Shikimates and Phenylpropanoids			O=C(C=P(c1ccccc1)(c1ccccc1)c1ccccc1)CCl	[279.09, 149.02, 219.06, 201.05, 173.05]	7.04697e+07	7.74271e+07	7.38442e+07	7.03517e+07	6.94031e+07	0.0459831	7.22992e+07
	M279T727	279.107	12.11													1.07569e+08	1.56978e+08	1.15482e+08	1.15485e+08	1.09031e+08	0.169443	1.20909e+08
	M279T669	279.107	11.15													2.30178e+08	2.22965e+08	2.25736e+08	2.21843e+08	2.29547e+08	0.0166387	2.26054e+08
	M279T697	279.108	11.62													1.20216e+08	1.28844e+08	1.32488e+08	1.29155e+08	1.26316e+08	0.0359333	1.27404e+08
	M279T178	279.134	2.96	C14H18N2O4	0.3	Tyr-Pro	[M+H]+	0.8621	9795637	51871-47-7	Amino acids and Peptides	Small peptides	Dipeptides	N[C@@H](Cc1ccc(O)cc1)C(=O)N1CCC[C@H]1C(=O)O	[136.08, 116.07, 149.02, 279.13, 91.05]	6.5428e+07	6.7561e+07	6.49675e+07	6.8036e+07	6.14052e+07	0.0402128	6.54795e+07
	M279T234	279.137	3.89													1.40192e+08	1.59353e+08	1.72794e+08	1.50245e+08	1.60308e+08	0.0777731	1.56579e+08
	M279T858_1	279.159	14.3	C16H22O4	0.2	Butyl terephthalate	[M+H]+	0.9987	16066	1962-75-0	Shikimates and Phenylpropanoids	Phenolic acids (C6-C1)	Shikimic acids and derivatives+Simple phenolic acids	CCCCOC(=O)c1ccc(C(=O)OCCCC)cc1	[149.02, 121.03, 150.03, 205.09, 149.0]	1.32103e+09	1.24734e+09	1.28865e+09	1.27528e+09	1.27645e+09	0.0208044	1.28175e+09
	M279T74	279.159	1.23												[149.02, 121.03, 150.03, 205.09, 149.05]	4.45239e+08	4.76004e+08	4.53428e+08	4.35863e+08	4.6894e+08	0.0362998	4.55895e+08
	M279T285_3	279.17	4.74													2.98233e+08	3.34437e+08	2.93374e+08	3.33618e+08	3.28979e+08	0.0635627	3.17728e+08
	M279T300	279.171	5	C15H22N2O3	0.5	Phe-Leu	[M+H]+	0.994	76808	3303-55-7	Amino acids and Peptides	Small peptides	Dipeptides	CC(C)C[C@H](NC(=O)[C@@H](N)Cc1ccccc1)C(=O)O	[120.08, 279.17, 149.02, 103.05, 166.09]	4.58348e+08	4.8448e+08	5.03432e+08	4.9696e+08	4.81083e+08	0.0358505	4.84861e+08
	M279T845_2	279.232	14.09	C18H30O2	0.6	(9Z,12Z,15Z)-Octadecatrienoic acid	[M+H]+	0.8141	5280934	463-40-1	Fatty acids	Fatty Acids and Conjugates	Unsaturated fatty acids	CC/C=C\C/C=C\C/C=C\CCCCCCCC(=O)O	[95.09, 279.23, 109.1, 149.02, 123.12]	5.13698e+08	5.16519e+08	5.24323e+08	5.29227e+08	5.02152e+08	0.0201534	5.17184e+08
	M280T204	280.129	3.4	C13H17N3O4	0.2	Asn-Phe	[M+H]+	0.8313		22849-01-0					[200.07, 120.08, 246.08, 91.05, 175.09]	4.28614e+07	4.59426e+07	4.68666e+07	4.95195e+07	4.50783e+07	0.0529957	4.60537e+07
	M280T161	280.129	2.68	C13H17N3O4	0.2	Phe-Asn	[M+H]+	0.8334	10468817	39537-20-7	Amino acids and Peptides	Small peptides	Dipeptides	NC(=O)C[C@H](NC(=O)[C@@H](N)Cc1ccccc1)C(=O)O	[120.08, 280.13, 130.05, 134.06, 263.1]	2.93624e+07	3.09581e+07	2.85398e+07	2.59268e+07	3.13929e+07	0.0746821	2.9236e+07
	M280T918	280.264	15.29													3.11704e+08	3.41232e+08	3.27112e+08	3.15445e+08	3.04799e+08	0.0447905	3.20059e+08
	M281T697_1	281.102	11.62													2.20581e+08	2.30667e+08	2.29561e+08	2.42092e+08	2.20348e+08	0.0390938	2.2865e+08
	M281T572	281.136	9.54	C20H25NS	0.9	Talsupram	[M+H-CH5N]+	0.9949	33014	21489-20-3	Alkaloids			CNCCCC1(c2ccccc2)SC(C)(C)c2ccccc21	[281.14, 282.14, 281.17, 91.05, 299.06]	3.6645e+07	3.33252e+07	3.25103e+07	3.39616e+07	3.66338e+07	0.0554126	3.46152e+07
	M281T178_2	281.149	2.96	C14H20N2O4	0.6	Tyr-Val	[M+H]+	0.9774	7009559	17355-09-8	Amino acids and Peptides	Small peptides	Dipeptides	CC(C)[C@H](NC(=O)[C@@H]([NH3+])Cc1ccc(O)cc1)C(=O)[O-]	[136.08, 91.05, 119.05, 281.15, 281.11]	2.03712e+08	2.37604e+08	2.18555e+08	2.14035e+08	1.99529e+08	0.0695099	2.14687e+08
	M282T98_1	282.049	1.64	C10H14NO5P	5.5	4-(Phosphonomethyl)phenylalanine	[M+Na]+	0.8492	383690	120667-17-6	Amino acids and Peptides	Small peptides	Aminoacids	NC(Cc1ccc(CP(=O)(O)O)cc1)C(=O)O	[282.05, 192.06, 183.05, 143.02, 155.02]	3.09239e+08	3.46718e+08	3.12353e+08	3.34853e+08	3.14441e+08	0.0507351	3.23521e+08
	M282T156_2	282.12	2.6	C11H15N5O4	0.5	2'-O-Methyladenosine	[M+H]+	0.9991	102213	2140-79-6	Carbohydrates	Nucleosides	Purine nucleos(t)ides	CO[C@@H]1[C@H](O)[C@@H](CO)O[C@H]1n1cnc2c(N)ncnc21	[136.06, 282.12, 119.04, 101.06, 137.07]	1.28953e+09	1.44467e+09	1.33515e+09	1.48136e+09	1.40466e+09	0.0564289	1.39108e+09
	M282T406	282.149	6.77	C18H19NO2	0	N-[2-(4-Methoxyphenyl)ethyl]-3-phenylacrylamide	[M+H]+	0.814	768471	349433-34-7	Amino acids and Peptides+Shikimates and Phenylpropanoids	Phenylpropanoids (C6-C3)	Cinnamic acid amides	COc1ccc(CCNC(=O)/C=C/c2ccccc2)cc1	[282.15, 103.05, 134.1, 107.05, 151.04]	1.69749e+07	1.70184e+07	1.72356e+07	1.79317e+07	1.70382e+07	0.0231775	1.72398e+07
	M282T253_2	282.181	4.22	C19H23NO	13.7	Diphenylpyraline	[M+H]+	0.7028	3103	147-20-6	Alkaloids			CN1CCC(OC(c2ccccc2)c2ccccc2)CC1	[282.18, 236.18, 282.1, 110.07, 221.17]	3.1047e+07	4.30621e+07	4.34184e+07	3.84961e+07	3.47207e+07	0.140073	3.81489e+07
	M282T952_3	282.279	15.87	C18H35NO	0.1	Oleamide	[M+H]+	0.9569	5283387	301-02-0	Fatty acids	Fatty amides	Primary amides	CCCCCCCC/C=C\CCCCCCCC(N)=O	[282.28, 265.25, 97.1, 247.24, 95.09]	9.71686e+08	1.50304e+09	1.16692e+09	1.07858e+09	9.9518e+08	0.188419	1.14308e+09
	M283T106	283.033	1.77													1.09782e+08	1.19058e+08	1.11139e+08	1.13328e+08	1.24968e+08	0.0544504	1.15655e+08
	M283T176	283.121	2.93													3.51649e+08	3.46134e+08	3.38956e+08	3.47812e+08	3.51825e+08	0.0151436	3.47275e+08
	M283T428	283.154	7.13													3.47229e+08	3.51972e+08	3.50543e+08	3.7623e+08	3.59222e+08	0.0324575	3.57039e+08
	M283T383	283.154	6.38	C25H33P	24.5	MePhos	[M+H-C6H10]+	0.8879	2734938	251320-86-2				Cc1ccccc1-c1ccccc1P(C1CCCCC1)C1CCCCC1	[283.15, 111.04, 181.12, 163.11, 191.11]	2.02066e+08	1.82239e+08	1.89984e+08	2.03417e+08	2.04475e+08	0.0501528	1.96436e+08
	M283T735	283.169	12.25	C20H24O4	0	Cembratetraene-16,2:19,6-diolide	[M+H-CH2O2]+	0.9351	23815258	1217867-20-3	Terpenoids	Diterpenoids	Cembrane diterpenoids	C=C1C(=O)OC2/C=C(\C)CC3C=C(CC/C=C(\C)CCC12)C(=O)O3	[283.17, 213.09, 255.17, 237.16, 223.15]	5.35787e+07	5.72628e+07	5.9353e+07	5.92671e+07	5.50196e+07	0.0450837	5.68962e+07
	M284T88	284.046	1.46													5.79158e+08	5.86749e+08	5.92443e+08	5.89252e+08	5.72691e+08	0.0137442	5.84059e+08
	M284T129_2	284.099	2.15	C10H13N5O5	0.4	Guanosine	[M+H]+	0.9997	135398635	118-00-3	Carbohydrates	Nucleosides	Purine nucleos(t)ides	Nc1nc(=O)c2ncn([C@H]3O[C@@H](CO)[C@@H](O)[C@H]3O)c2[nH]1	[152.06, 135.03, 153.04, 110.04, 153.06]	7.36726e+09	7.79322e+09	7.57011e+09	7.54324e+09	7.40236e+09	0.0223753	7.53524e+09
	M284T101	284.099	1.68												[152.06, 135.03, 153.04, 110.04, 153.06]	4.66481e+08	5.17989e+08	4.9948e+08	5.25474e+08	4.93894e+08	0.0461056	5.00664e+08
	M284T770	284.201	12.84	C19H25NO	0.1	Levallorphan	[M+H]+	0.9665	91746182	152-02-3	Alkaloids	Tyrosine alkaloids	Isoquinoline alkaloids+Morphinan alkaloids	C=CCN1CC[C@]23CCCCC2C1Cc1ccc(O)cc13	[284.2, 172.11, 144.08, 284.29, 158.1]	3.33949e+07	3.40918e+07	3.3323e+07	3.31197e+07	3.36035e+07	0.0110436	3.35066e+07
	M284T992	284.294	16.53	C18H37NO	0.5	Stearamide	[M+H]+	0.9966	31292	124-26-5	Fatty acids	Fatty amides	Primary amides	CCCCCCCCCCCCCCCCCC(N)=O	[284.29, 102.09, 285.3, 116.11, 130.12]	2.20051e+08	2.51463e+08	2.28154e+08	2.31784e+08	2.40876e+08	0.0515702	2.34466e+08
	M285T223	285.037	3.72	C12H15BrN2O	17.3	5-Bromo-N-cyclohexylpicolinamide	[M+H+2i]+	0.9518	26370081	951885-08-8	Alkaloids			O=C(NC1CCCCC1)c1ccc(Br)cn1	[285.04, 285.18, 253.01, 91.05, 151.04]	7.52349e+07	4.85687e+07	6.64856e+07	6.69382e+07	7.37268e+07	0.160202	6.61908e+07
	M285T88	285.048	1.46													1.60426e+08	1.59606e+08	1.55038e+08	1.5851e+08	1.54632e+08	0.0168438	1.57642e+08
	M285T668	285.076	11.14	C16H12O5	0.2	Oroxylin	[M+H]+	0.9938	5320315	480-11-5	Shikimates and Phenylpropanoids	Flavonoids	Flavones	COc1c(O)cc2oc(-c3ccccc3)cc(=O)c2c1O	[285.08, 270.05, 285.22, 271.06, 286.08]	1.09979e+08	1.50172e+08	1.3202e+08	1.21183e+08	1.16009e+08	0.125622	1.25873e+08
	M285T355	285.131	5.92	C15H16N4O2	13.6	N-{2-[(3-Pyridinylcarbonyl)amino]propyl}nicotinamide	[M+H]+	0.9747	71234	79455-30-4	Alkaloids	Nicotinic acid alkaloids	Pyridine alkaloids	CC(CNC(=O)c1cccnc1)NC(=O)c1cccnc1	[285.13, 285.18, 267.17, 286.13, 145.1]	2.14363e+08	1.98914e+08	2.15092e+08	2.16435e+08	2.2588e+08	0.045269	2.14137e+08
	M285T797	285.146	13.29	C22H30O4	7.7	Benzoic acid, 4-hydroxy-3-(4-hydroxy-3,7,11-trimethyl-2,6,10-dodecatrienyl)-	[M+H-C4H10O]+	0.9744	23872143	913691-14-2	Terpenoids	Meroterpenoids	Merosesquiterpenoids	CC(C)=CCC/C(C)=C/CC(O)/C(C)=C/Cc1cc(C(=O)O)ccc1O	[285.15, 285.19, 286.22, 286.15, 285.22]	1.90813e+07	2.136e+07	2.035e+07	2.10695e+07	2.15462e+07	0.0485283	2.06814e+07
	M285T783	285.185	13.04	C19H26O3	0.3	16.alpha.-Hydroxy-4-androstene-3,17-dione	[M+H-H2O]+	0.8272	440574	63-02-5	Terpenoids	Steroids	Androstane steroids	C[C@]12CC[C@H]3[C@@H](CCC4=CC(=O)CC[C@@]43C)[C@@H]1C[C@@H](O)C2=O	[285.18, 161.06, 175.11, 119.09, 133.07]	8.70507e+07	1.03988e+08	1.02366e+08	9.68509e+07	9.27144e+07	0.07213	9.65939e+07
	M285T679_1	285.185	11.32													2.11243e+08	2.38777e+08	2.34615e+08	2.16727e+08	2.14734e+08	0.0562004	2.23219e+08
	M285T268_2	285.217	4.47													3.01609e+08	3.84627e+08	3.5608e+08	3.45294e+08	3.24246e+08	0.0920421	3.42371e+08
	M286T1158	286.025	19.29													1.08261e+08	1.18092e+08	1.18222e+08	1.14009e+08	1.07875e+08	0.0446848	1.13292e+08
	M286T88	286.044	1.46													1.61113e+08	1.5703e+08	1.48704e+08	1.58839e+08	1.53131e+08	0.0315246	1.55764e+08
	M286T719	286.144	11.98	C17H19NO3	0.4	Piperine	[M+H]+	0.978	4840	67076-74-8	Alkaloids	Lysine alkaloids	Piperidine alkaloids	O=C(C=CC=Cc1ccc2c(c1)OCO2)N1CCCCC1	[286.14, 201.05, 135.04, 115.05, 143.05]	1.57642e+08	2.34249e+08	2.0886e+08	1.81738e+08	1.62284e+08	0.171319	1.88955e+08
	M286T178	286.176	2.97													1.93136e+08	1.76623e+08	1.21719e+08	1.7405e+08	1.8004e+08	0.162573	1.69113e+08
	M286T799	286.217	13.31	C19H27NO	1.1	1-Methyl-2-nonyl-4(1H)-quinolinone	[M+H]+	0.952	13967189	68353-24-2	Alkaloids	Tryptophan alkaloids+Anthranilic acid alkaloids	Quinoline alkaloids	CCCCCCCCCc1cc(=O)c2ccccc2n1C	[286.22, 258.22, 164.11, 286.15, 150.13]	2.22008e+07	2.34312e+07	2.22598e+07	2.27512e+07	2.28476e+07	0.0220513	2.26981e+07
	M287T87	286.959	1.45	C6H10O8	0.4	L-Gularic acid	[M-H+2K]+	0.7855	33037	87-73-0	Fatty acids	Fatty Acids and Conjugates	Hydroxy fatty acids	O=C(O)[C@@H](O)[C@@H](O)[C@H](O)[C@@H](O)C(=O)O	[286.96, 191.99, 268.95, 263.97, 163.99]	5.39162e+07	5.65981e+07	5.47831e+07	5.13632e+07	5.18072e+07	0.0402276	5.36936e+07
	M287T316	287.055	5.27	C21H20O11	0.5	Glucoluteolin	[M+H-C6H10O5]+	0.9983	5280637	5373-11-5	Shikimates and Phenylpropanoids	Flavonoids	Flavones	O=c1cc(-c2ccc(O)c(O)c2)oc2cc(O[C@@H]3O[C@H](CO)[C@@H](O)[C@H](O)[C@H]3O)cc(O)c12	[287.05, 153.02, 288.06, 287.08, 135.04]	1.06813e+08	1.39696e+08	1.25877e+08	1.2526e+08	1.11431e+08	0.107112	1.21815e+08
	M287T297	287.055	4.94	C15H10O6	0.9	Kaempferol	[M+H]+	0.9994	5280863	520-18-3	Shikimates and Phenylpropanoids	Flavonoids	Flavonols	O=c1c(O)c(-c2ccc(O)cc2)oc2cc(O)cc(O)c12	[287.06, 153.02, 288.06, 121.03, 165.02]	2.42201e+08	3.36844e+08	3.147e+08	2.91225e+08	2.39736e+08	0.151856	2.84941e+08
	M287T745	287.076	12.41													1.10646e+08	1.15391e+08	1.17711e+08	1.14624e+08	1.08156e+08	0.0339205	1.13306e+08
	M287T680	287.086	11.33	C16H14O5	19.3	Ponciretin	[M+H]+	0.9772	160481	480-43-3	Shikimates and Phenylpropanoids	Flavonoids	Flavanones	COc1ccc([C@@H]2CC(=O)c3c(O)cc(O)cc3O2)cc1	[287.09, 100.08, 187.01, 287.2, 288.09]	1.61882e+08	1.41634e+08	1.3414e+08	1.52891e+08	1.64317e+08	0.0858083	1.50973e+08
	M287T273	287.091	4.54	C16H14O5	0.2	3-Methoxy-4,2',5'-trihydroxychalcone	[M+H]+	0.8313	5976625	720673-63-2	Shikimates and Phenylpropanoids	Flavonoids	Chalcones	COc1cc(/C=C/C(=O)c2cc(O)ccc2O)ccc1O	[287.09, 287.17, 123.04, 223.08, 174.09]	5.46885e+07	5.41122e+07	5.56215e+07	5.46383e+07	5.69268e+07	0.0200919	5.51975e+07
	M287T275	287.171	4.58	C17H22N2O2	13.4	1-Cyclohexyl-5-oxo-N-phenyl-3-pyrrolidinecarboxamide	[M+H]+	0.9656	2883505	333351-95-4	Alkaloids	Lysine alkaloids	Quinolizidine alkaloids	O=C(Nc1ccccc1)C1CC(=O)N(C2CCCCC2)C1	[287.17, 287.09, 116.07, 112.09, 174.09]	1.52212e+08	1.58138e+08	1.59268e+08	1.61007e+08	1.66672e+08	0.0326962	1.59459e+08
	M287T774	287.201	12.9	C19H26O2	0.1	Androstenedione	[M+H]+	0.8832	6128	63-05-8	Terpenoids	Steroids	Androstane steroids	C[C@]12CC[C@H]3[C@@H](CCC4=CC(=O)CC[C@@]43C)[C@@H]1CCC2=O	[287.2, 149.06, 121.07, 288.2, 93.07]	3.96645e+07	4.99412e+07	4.48518e+07	4.22033e+07	3.96251e+07	0.09972	4.32572e+07
	M287T990	287.237	16.51	C20H32O2	0.7	Mesterolone	[M+H-H2O]+	0.8346	15020	1424-00-6	Terpenoids	Steroids	Androstane steroids	C[C@H]1CC(=O)C[C@@H]2CC[C@H]3[C@@H]4CC[C@H](O)[C@@]4(C)CC[C@@H]3[C@@]12C	[287.24, 269.23, 161.13, 287.09, 105.07]	1.85988e+07	1.92113e+07	1.87964e+07	1.83428e+07	1.91017e+07	0.0189667	1.88102e+07
	M288T119_1	288.108	1.98													1.5605e+08	1.58787e+08	1.5815e+08	1.59323e+08	1.5062e+08	0.0227275	1.56586e+08
	M288T254	288.144	4.24	C19H17N3	17.8	2-{4-[Benzyl(ethyl)amino]benzylidene}malononitrile	[M+H]+	0.9286	17545865	73268-91-4	Shikimates and Phenylpropanoids	Flavonoids	Chalcones	CCN(Cc1ccccc1)c1ccc(C=C(C#N)C#N)cc1	[91.05, 97.03, 189.12, 157.1, 127.04]	8.54799e+07	7.03302e+07	8.15384e+07	8.29786e+07	8.56095e+07	0.0777035	8.11873e+07
	M288T255	288.192	4.25													1.10262e+08	1.12735e+08	1.41444e+08	1.10057e+08	1.34086e+08	0.122548	1.21717e+08
	M289T163_3	289.091	2.72	C12H16O8	0.8	Dianthoside	[M+H]+	0.9983	5316639	20847-13-6	Polyketides	Cyclic polyketides	4-pyrone derivatives	Cc1occc(=O)c1O[C@@H]1O[C@H](CO)[C@@H](O)[C@H](O)[C@H]1O	[127.04, 97.03, 145.05, 109.03, 127.06]	7.57233e+09	7.33072e+09	7.78697e+09	7.86037e+09	7.96501e+09	0.03285	7.70308e+09
	M289T789	289.178	13.15	C18H24O3	7.8	2-Hydroxyestradiol	[M+H]+	0.9482	247304	362-05-0	Terpenoids	Steroids	Estrane steroids	C[C@]12CC[C@@H]3c4cc(O)c(O)cc4CC[C@H]3[C@@H]1CC[C@@H]2O	[289.18, 127.04, 289.22, 290.18, 289.14]	1.65289e+07	2.01643e+07	1.72026e+07	1.58826e+07	1.82111e+07	0.0951022	1.75979e+07
	M289T758	289.18	12.64	C18H28O5	0.4	Hymeglusin	[M+H-2H2O]+	0.8638	6440895	29066-42-0	Polyketides	Linear polyketides	Open-chain polyketides	CC(=C\C(=O)O)/C=C(\C)C[C@H](C)CCCC[C@H]1OC(=O)[C@@H]1CO	[289.18, 271.17, 109.1, 243.17, 145.1]	9.6964e+07	1.04673e+08	1.08391e+08	1.04921e+08	1.04046e+08	0.04027	1.03799e+08
	M289T659	289.189	10.99												[289.19, 127.04, 290.19, 233.16, 119.09]	1.09362e+08	1.16985e+08	9.52738e+07	1.12802e+08	1.05421e+08	0.0766914	1.07969e+08
	M289T851	289.216	14.19	C19H30O3	0.2	Oxandrolone	[M+H-H2O]+	0.95	5878	53-39-4	Terpenoids	Steroids	Androstane steroids	C[C@]12COC(=O)C[C@@H]1CC[C@@H]1[C@@H]2CC[C@@]2(C)[C@H]1CC[C@]2(C)O	[289.22, 153.09, 145.1, 135.08, 105.07]	4.12233e+07	6.0383e+07	5.17074e+07	4.88532e+07	4.27535e+07	0.156948	4.89841e+07
	M290T203_2	290.171	3.39													1.05047e+08	1.04215e+08	1.00957e+08	1.12286e+08	1.29387e+08	0.103311	1.10378e+08
	M290T175	290.223	2.92	C17H27N3O	0.5	N-Cyclohexyl-N'-[4-(diethylamino)phenyl]urea	[M+H]+	0.9775	3847064	89402-60-8				CCN(CC)c1ccc(NC(=O)NC2CCCCC2)cc1	[290.22, 127.04, 128.04, 190.16, 291.23]	4.84854e+07	6.82411e+07	5.56246e+07	5.68135e+07	4.8502e+07	0.145805	5.55334e+07
	M290T707_1	290.269	11.79													2.67752e+08	3.23477e+08	3.01093e+08	2.89543e+08	2.83184e+08	0.0711829	2.9301e+08
	M291T153	291.085	2.54													1.2104e+08	1.3061e+08	1.28167e+08	1.21524e+08	1.23069e+08	0.0341926	1.24882e+08
	M291T421_1	291.086	7.01	C15H18O8	0.5	3-[5-(3,4-dihydroxy-4-methyl-5-oxooxolan-2-yl)-2-hydroxy-4-methoxyphenyl]propanoic acid	[M+H-2H2O]+	0.7396	45360164	1212148-58-7	Polyketides			COc1cc(O)c(CCC(=O)O)cc1C1OC(=O)C(C)(O)C1O	[291.09, 245.08, 157.06, 189.09, 129.07]	5.71004e+07	5.72181e+07	5.10531e+07	5.26779e+07	4.68579e+07	0.0823925	5.29815e+07
	M291T327_1	291.098	5.44	C14H14N2O5	1.4	N-Malonyltryptophan	[M+H]+	0.8201	5199636	29399-11-9	Amino acids and Peptides	Small peptides	Dipeptides	O=C(O)CC(=O)NC(Cc1c[nH]c2ccccc12)C(=O)O	[245.09, 130.07, 159.09, 185.07, 188.07]	3.13615e+09	2.98286e+09	3.17856e+09	3.20896e+09	3.28199e+09	0.0352449	3.1577e+09
	M291T552	291.123	9.2												[291.12, 249.11, 231.1, 170.07, 159.08]	1.33261e+08	1.45073e+08	1.45094e+08	1.43472e+08	1.32166e+08	0.0466752	1.39813e+08
	M291T427	291.123	7.11	C16H20O6	0.6	9,13,15-Trihydroxy-5-methyl-4-oxabicyclo[10.4.0]hexadeca-1(12),13,15-triene-3,11-dione	[M+H-H2O]+	0.8946	14314902	1083198-71-3	Polyketides	Macrolides	Zearalenones	CC1CCCC(O)CC(=O)c2c(O)cc(O)cc2CC(=O)O1	[291.12, 249.11, 231.1, 170.07, 159.08]	3.49505e+07	3.24387e+07	3.38736e+07	3.30268e+07	3.35507e+07	0.0281561	3.35681e+07
	M291T669_2	291.195	11.15													5.01896e+08	5.1075e+08	5.00989e+08	5.08347e+08	5.02475e+08	0.0086503	5.04892e+08
	M291T714	291.195	11.89	C20H30O5	0.4	4-Acetoxy-8-(3-keto-2-pent-2-enylcyclopenten-1-yl)caprylic acid	[M+H-C2H4O2]+	0.785	57481829	1083198-34-8	Fatty acids			CC/C=C/CC1=C(CCCCC(CCC(=O)O)OC(C)=O)CCC1=O	[291.2, 135.08, 109.07, 273.19, 91.05]	2.46296e+08	2.73757e+08	2.69363e+08	2.70087e+08	2.53695e+08	0.0455066	2.62639e+08
	M291T680	291.195	11.33												[291.2, 273.18, 119.09, 91.05, 117.07]	1.98433e+08	1.99913e+08	2.06874e+08	1.99807e+08	1.99779e+08	0.0167236	2.00961e+08
	M291T744	291.195	12.4												[291.2, 273.18, 119.09, 91.05, 93.07]	9.61194e+07	1.00865e+08	1.01905e+08	9.98824e+07	1.01704e+08	0.0235932	1.00095e+08
	M291T695	291.195	11.58												[291.2, 273.19, 151.08, 91.05, 207.14]	2.28282e+08	1.59653e+08	2.3755e+08	2.25199e+08	2.31866e+08	0.148327	2.1651e+08
	M291T657	291.195	10.95													2.01019e+08	1.9311e+08	2.1194e+08	1.99379e+08	2.00946e+08	0.0337134	2.01279e+08
	M291T768_2	291.195	12.81	C18H30O5	0.3	2-Furanacetic acid, 5-(2,12-dihydroxy-3,6-dodecadien-1-yl)tetrahydro-	[M+H-2H2O]+	0.9607	24150636	1217868-40-0	Fatty acids			O=C(O)CC1CCC(CC(O)/C=C\C/C=C\CCCCCO)O1	[291.2, 273.18, 91.05, 93.07, 105.07]	7.58192e+07	8.25679e+07	8.21654e+07	8.09888e+07	7.35947e+07	0.0514143	7.90272e+07
	M291T880	291.232	14.67	C19H30O2	0.1	cis-Parinaric acid methyl ester	[M+H]+	0.8684	91699935	26474-40-8	Fatty acids	Fatty Acids and Conjugates	Unsaturated fatty acids	CC/C=C\C=C\C=C\C=C/CCCCCCCC(=O)OC	[291.23, 93.07, 135.12, 107.09, 121.1]	8.55432e+07	1.23588e+08	1.08437e+08	1.01223e+08	8.91728e+07	0.151104	1.01593e+08
	M291T74	291.253	1.23													1.09113e+08	1.25562e+08	1.10899e+08	1.30423e+08	1.13161e+08	0.0809801	1.17832e+08
	M291T795	291.253	13.24													1.51396e+08	1.82072e+08	1.88794e+08	1.57066e+08	2.02199e+08	0.121991	1.76305e+08
	M292T465	292.192	7.75													1.45307e+08	1.47017e+08	1.41343e+08	1.44279e+08	1.35843e+08	0.0306874	1.42758e+08
	M292T164	292.237	2.74													1.06774e+09	1.26611e+09	1.21322e+09	1.20165e+09	1.14018e+09	0.0645923	1.17778e+09
	M292T192_3	292.237	3.2													1.87727e+09	1.86806e+09	2.05922e+09	1.53625e+09	1.36147e+09	0.163003	1.74045e+09
	M292T176	292.238	2.94													5.62106e+08	8.74475e+08	7.23302e+08	7.0693e+08	6.10461e+08	0.173089	6.95455e+08
	M292T224	292.238	3.73													5.55337e+08	7.63101e+08	7.43763e+08	6.692e+08	6.54691e+08	0.121835	6.77218e+08
	M293T97	293.063	1.62	C12H14O7	0.4	Phenol glucuronide	[M+Na]+	0.9959	87235	17685-05-1	Shikimates and Phenylpropanoids	Phenolic acids (C6-C1)	Simple phenolic acids	O=C(O)[C@H]1O[C@@H](Oc2ccccc2)[C@H](O)[C@@H](O)[C@@H]1O	[293.06, 162.0, 143.02, 155.02, 301.17]	9.07585e+08	9.72579e+08	9.01673e+08	9.10474e+08	8.65127e+08	0.0424695	9.11488e+08
	M293T105	293.063	1.76													2.00819e+08	1.82416e+08	1.97718e+08	2.02746e+08	2.11665e+08	0.0535395	1.99073e+08
	M293T254	293.1	4.24	C15H17ClN2O2	19.3	Climbazol	[M+H]+	0.9987	37907		Alkaloids			CC(C)(C)C(=O)C(Oc1ccc(Cl)cc1)n1ccnc1	[293.1, 294.1, 292.24, 293.24, 293.18]	8.35994e+07	7.3551e+07	8.46863e+07	8.39649e+07	8.47318e+07	0.0585452	8.21067e+07
	M293T669_1	293.123	11.15													2.85746e+08	2.77201e+08	2.84472e+08	2.78682e+08	2.83426e+08	0.013293	2.81906e+08
	M293T745	293.123	12.41													2.6534e+08	2.74318e+08	2.8549e+08	2.81705e+08	2.63959e+08	0.0349453	2.74163e+08
	M293T195	293.123	3.24													1.89213e+08	1.96371e+08	2.05843e+08	2.02733e+08	1.9393e+08	0.0339083	1.97618e+08
	M293T441	293.136	7.36	C12H16N6O3	0.7	His-His	[M+H]+	0.9948	6993104	306-14-9	Alkaloids	Histidine alkaloids	Imidazole alkaloids	[NH3+][C@@H](Cc1cnc[nH]1)C(=O)N[C@@H](Cc1cnc[nH]1)C(=O)[O-]	[293.14, 293.17, 131.05, 294.14, 293.08]	7.84514e+07	7.11895e+07	7.09666e+07	7.95436e+07	7.97423e+07	0.0592439	7.59787e+07
	M293T744	293.211	12.41												[293.21, 275.2, 105.07, 119.09, 91.05]	2.2357e+08	2.62128e+08	2.40611e+08	2.32566e+08	2.34786e+08	0.0604994	2.38732e+08
	M293T669_2	293.211	11.15													2.03407e+08	2.05196e+08	2.06718e+08	2.02247e+08	2.01563e+08	0.0104164	2.03826e+08
	M293T716	293.211	11.94													1.76387e+08	1.89398e+08	1.85387e+08	1.80734e+08	1.77837e+08	0.0296778	1.81948e+08
	M293T753_2	293.211	12.54	C19H34O5	0.3	Methyl (9Z,14Z)-12,13,16-trihydroxyoctadeca-9,14-dienoate	[M+H-CH6O2]+	0.9053	129008998	2111892-94-3	Fatty acids	Octadecanoids		CCC(O)/C=C\C(O)C(O)C/C=C\CCCCCCCC(=O)OC	[293.21, 275.2, 105.07, 119.09, 91.05]	9.77971e+08	1.027e+09	9.81689e+08	9.82363e+08	9.91806e+08	0.0202878	9.92165e+08
	M293T569	293.211	9.48												[275.2, 293.21, 107.09, 105.07, 91.05]	2.02745e+08	1.99154e+08	1.99165e+08	2.04737e+08	2.49484e+08	0.102412	2.11057e+08
	M293T827	293.211	13.78	C18H32O5	0.2	12,15-Octadecadienoic acid, 7,9,10-trihydroxy-	[M+H-2H2O]+	0.8385	129008999	2111873-96-0	Fatty acids	Octadecanoids	Other Octadecanoids	CC/C=C\C/C=C\CC(O)C(O)CC(O)CCCCCC(=O)O	[275.2, 149.1, 107.09, 293.21, 93.07]	9.36866e+08	8.76945e+08	8.33755e+08	9.64574e+08	9.64056e+08	0.0632176	9.15239e+08
	M293T761	293.211	12.69												[293.21, 275.2, 105.07, 119.09, 93.07]	2.66384e+08	2.67881e+08	2.61856e+08	2.79945e+08	2.58099e+08	0.0310336	2.66833e+08
	M293T726	293.211	12.09												[293.21, 275.2, 95.05, 163.11, 149.1]	2.20735e+08	2.09006e+08	2.17829e+08	2.25262e+08	2.23236e+08	0.0289577	2.19214e+08
	M293T792_2	293.211	13.2	C18H28O3	0.1	Tetrahydrodicranenone B	[M+H]+	0.9582	10424442	93633-61-5	Fatty acids	Octadecanoids		CC/C=C\CC1=C(CCCCCCCC(=O)O)CCC1=O	[275.2, 293.21, 105.07, 93.07, 91.05]	3.78747e+08	3.93983e+08	3.91437e+08	3.84382e+08	3.86766e+08	0.015471	3.87063e+08
	M293T313	293.222	5.22	C6H14N2O2	13.2	Mildronate	[2M+H]+	0.994	123868	76144-81-5	Alkaloids			C[N+](C)(C)NCCC(=O)[O-]	[293.22, 192.17, 294.23, 176.14, 134.1]	1.42615e+08	1.84216e+08	1.57019e+08	1.58399e+08	1.36529e+08	0.118424	1.55756e+08
	M293T905	293.248	15.08	C19H32O2	0	9Z,11E,13E-Octadecatrienoic acid methyl ester	[M+H]+	0.8118	21718552	4175-47-7	Fatty acids	Fatty Acids and Conjugates	Unsaturated fatty acids	CCCC/C=C/C=C/C=C\CCCCCCCC(=O)OC	[95.09, 293.25, 109.1, 293.21, 123.12]	2.33917e+07	3.50842e+07	3.00847e+07	2.80319e+07	2.53746e+07	0.159354	2.83934e+07
	M294T153	294.145	2.55	C14H19N3O4	1.1	Phe-Gln	[M+H]+	0.9393	11779156	39537-24-1	Amino acids and Peptides	Small peptides	Dipeptides	NC(=O)CC[C@H](NC(=O)[C@@H](N)Cc1ccccc1)C(=O)O	[120.08, 130.05, 147.08, 294.14, 145.06]	1.37832e+07	1.42229e+07	1.51978e+07	1.43387e+07	1.32871e+07	0.0501219	1.41659e+07
	M294T133	294.155	2.21	C12H23NO7	3	N-fructosyl isoleucine	[M+H]+	0.9654	139292115		Amino acids and Peptides	Small peptides	Dipeptides	CCC(C)C(NCC1(O)OC(CO)C(O)C1O)C(=O)O	[276.14, 230.14, 258.13, 132.1, 212.13]	2.20466e+08	2.7516e+08	2.12064e+08	2.92191e+08	1.99302e+08	0.171639	2.39837e+08
	M295T299	295.081	4.98	C14H16O8	0.4	4-[3-(3,4-Dihydroxyphenyl)acryloyloxy]-2,3-dihydroxy-2-methylbutyric acid	[M+H-H2O]+	0.9803	45360267	1016951-73-7	Shikimates and Phenylpropanoids	Phenylpropanoids (C6-C3)	Cinnamic acids and derivatives	CC(O)(C(=O)O)C(O)COC(=O)/C=C/c1ccc(O)c(O)c1	[163.04, 135.04, 97.03, 145.03, 277.07]	1.57171e+08	1.89976e+08	1.74124e+08	1.7011e+08	1.59559e+08	0.0771441	1.70188e+08
	M295T217	295.129	3.62	C14H18N2O5	0	gamma-Glutamylphenylalanine	[M+H]+	0.8362	111299	6810-81-7	Amino acids and Peptides	Small peptides	Dipeptides	N[C@@H](CCC(=O)N[C@@H](Cc1ccccc1)C(=O)O)C(=O)O	[120.08, 277.12, 166.09, 231.11, 151.04]	7.95947e+07	7.70406e+07	8.13938e+07	7.66955e+07	7.94134e+07	0.0247753	7.88276e+07
	M295T171	295.129	2.85	C14H18N2O5	0.2	Phe-Glu	[M+H]+	0.9913	151134	3617-45-6	Amino acids and Peptides	Small peptides	Dipeptides	N[C@@H](Cc1ccccc1)C(=O)N[C@@H](CCC(=O)O)C(=O)O	[120.08, 295.13, 148.06, 103.05, 130.05]	5.85989e+07	6.10851e+07	6.32703e+07	6.09317e+07	5.96348e+07	0.0289544	6.07042e+07
	M295T880	295.133	14.66	C19H18O3	0.5	Tanshinone IIA	[M+H]+	0.982	164676	568-72-9	Polyketides+Terpenoids	Naphthalenes+Diterpenoids	Abietane diterpenoids+Furanoabietane diterpenoids+Naphthoquinones	Cc1coc2c1C(=O)C(=O)c1c-2ccc2c1CCCC2(C)C	[295.13, 277.12, 249.13, 252.08, 277.22]	1.76939e+07	1.93663e+07	1.9721e+07	1.8271e+07	1.8363e+07	0.0447403	1.8683e+07
	M295T242	295.165	4.03	C15H22N2O4	0.7	Tyr-Leu	[M+H]+	0.9739	87071	17355-10-1	Amino acids and Peptides	Small peptides	Dipeptides	CC(C)C[C@H](NC(=O)[C@@H](N)Cc1ccc(O)cc1)C(=O)O	[136.08, 91.05, 119.05, 150.08, 295.16]	1.36167e+08	1.62234e+08	1.61038e+08	1.41595e+08	1.29467e+08	0.101469	1.461e+08
	M295T203	295.165	3.39													1.28145e+08	1.31001e+08	1.31321e+08	1.39337e+08	1.25778e+08	0.0390687	1.31116e+08
	M295T719	295.167	11.98	C15H22N2O4	5.6	Tyr-Ile	[M+H]+	0.9683	7019110	40829-32-1	Amino acids and Peptides	Small peptides	Dipeptides	CC[C@H](C)[C@H](NC(=O)[C@@H](N)Cc1ccc(O)cc1)C(=O)O	[295.17, 295.22, 277.22, 296.17, 151.11]	2.36109e+07	2.85469e+07	2.79816e+07	2.63795e+07	2.41933e+07	0.084301	2.61425e+07
	M295T707	295.19	11.78	C17H26O4	0	Gingerol	[M+H]+	0.7188	3473					CCCCCC(O)CC(=O)CCc1ccc(O)c(OC)c1	[137.06, 277.18, 277.22, 295.23, 95.09]	4.84385e+07	5.03522e+07	4.75772e+07	5.00537e+07	5.01637e+07	0.0251011	4.93171e+07
	M295T771	295.226	12.85												[295.23, 277.22, 93.07, 165.13, 95.09]	1.97018e+08	1.99713e+08	2.04683e+08	1.9614e+08	1.88246e+08	0.0303931	1.9716e+08
	M295T789	295.226	13.15												[295.23, 277.22, 93.07, 95.09, 91.05]	3.33106e+08	3.60203e+08	3.40807e+08	3.31197e+08	3.23408e+08	0.0414426	3.37744e+08
	M295T806	295.226	13.44												[295.23, 277.22, 93.07, 95.09, 165.13]	1.19654e+08	1.42238e+08	1.20666e+08	1.50919e+08	1.34252e+08	0.101624	1.33546e+08
	M295T691	295.226	11.51												[295.23, 277.22, 93.07, 107.09, 95.09]	1.29485e+08	1.70413e+08	1.26865e+08	1.31012e+08	1.767e+08	0.166682	1.46895e+08
	M295T852_2	295.227	14.21	C18H30O3	0.1	13-Oxo-ODE	[M+H]+	0.9299	6446027	54739-30-9	Fatty acids	Fatty Acids and Conjugates+Octadecanoids	Other Octadecanoids+Oxo fatty acids+Unsaturated fatty acids	CCCCCC(=O)/C=C/C=C\CCCCCCCC(=O)O	[179.14, 277.22, 93.07, 135.12, 95.09]	2.93789e+09	2.99515e+09	2.91563e+09	2.98388e+09	2.81106e+09	0.025064	2.92872e+09
	M295T618	295.227	10.3												[277.22, 295.23, 93.07, 95.09, 151.11]	6.53823e+08	6.16096e+08	6.40787e+08	6.46895e+08	6.47629e+08	0.0229183	6.41046e+08
	M295T864	295.227	14.4												[277.22, 95.05, 151.11, 93.07, 107.09]	5.74501e+08	6.52334e+08	6.22894e+08	5.89169e+08	5.67498e+08	0.0592609	6.01279e+08
	M296T88	295.969	1.46													3.01779e+08	3.12164e+08	3.03293e+08	3.02519e+08	2.87929e+08	0.0288261	3.01537e+08
	M296T199	296.135	3.32													2.26645e+08	2.44235e+08	2.34997e+08	2.42295e+08	2.43494e+08	0.0314614	2.38333e+08
	M296T976	296.237	16.27													1.16399e+08	1.15708e+08	1.15207e+08	1.16411e+08	1.15379e+08	0.004859	1.15821e+08
	M297T806_2	297.058	13.43	C10H20N2S4	0.3	Disulfiram	[M+H]+	0.9889	3117	97-77-8				CCN(CC)C(=S)SSC(=S)N(CC)CC	[116.05, 148.03, 117.06, 116.07, 299.06]	7.10433e+08	7.08352e+08	6.98703e+08	7.07808e+08	6.94477e+08	0.00988185	7.03955e+08
	M297T835_1	297.058	13.92												[116.05, 148.02, 297.15, 297.24, 299.06]	1.31135e+08	1.38745e+08	1.29658e+08	1.45143e+08	1.31288e+08	0.0487801	1.35194e+08
	M297T254	297.061	4.23													1.71309e+08	1.62171e+08	1.69016e+08	1.71132e+08	1.76048e+08	0.0296894	1.69935e+08
	M297T285_1	297.076	4.75	C17H12O5	0.5	2-[(3-Benzoyl-5-benzofuranyl)oxy]acetic acid	[M+H]+	0.7508	755496	82039-81-4	Shikimates and Phenylpropanoids	Coumarins+Flavonoids	Chalcones+Simple coumarins	O=C(O)COc1ccc2occ(C(=O)c3ccccc3)c2c1	[279.07, 297.08, 251.07, 205.07, 233.06]	7.69632e+07	7.24702e+07	8.10912e+07	7.6484e+07	7.09215e+07	0.0531164	7.5586e+07
	M297T273	297.076	4.54	C17H12O5	0.5	Aspulvinone E	[M+H]+	0.8809	54675753	49637-60-7	Shikimates and Phenylpropanoids	Diazotetronic acids and derivatives	Pulvinones	O=C1O/C(=C\c2ccc(O)cc2)C(O)=C1c1ccc(O)cc1	[297.08, 279.07, 251.07, 205.06, 223.08]	8.91612e+07	8.37138e+07	9.57826e+07	9.2645e+07	8.88509e+07	0.0502813	9.00307e+07
	M297T926	297.083	15.43	C8H24O4Si4	0.8	Tetracyclomethicone	[M+H]+	0.7836	11169	556-67-2	Polyketides			C[Si]1(C)O[Si](C)(C)O[Si](C)(C)O[Si](C)(C)O1	[299.06, 116.05, 283.03, 267.0, 281.05]	2.21173e+07	2.03216e+07	2.02011e+07	2.19754e+07	2.22566e+07	0.0478065	2.13744e+07
	M297T829	297.149	13.82	C19H20O3	0.3	Cryptotanshinone	[M+H]+	0.9318	160254	35825-57-1	Polyketides+Terpenoids	Naphthalenes+Diterpenoids	Abietane diterpenoids+Naphthoquinones	C[C@H]1COC2=C1C(=O)C(=O)c1c2ccc2c1CCCC2(C)C	[297.15, 116.05, 251.14, 254.09, 279.14]	3.96691e+07	3.9917e+07	4.02186e+07	3.68261e+07	4.05298e+07	0.0378407	3.94321e+07
	M297T734	297.183	12.24	C20H24O2	7.8	5,8,11,14-Eicosatetraynoic acid	[M+H]+	0.9973	1780	1191-85-1	Fatty acids	Fatty Acids and Conjugates	Unsaturated fatty acids	CCCCCC#CCC#CCC#CCC#CCCCC(=O)O	[297.18, 298.19, 297.26, 100.08, 297.25]	5.67798e+07	6.0102e+07	5.82829e+07	6.35569e+07	5.70611e+07	0.0471048	5.91565e+07
	M297T363_2	297.252	6.05													2.77307e+08	2.99536e+08	3.13928e+08	2.9012e+08	2.87004e+08	0.0472458	2.93579e+08
	M298T158	298.115	2.63	C11H15N5O5	0.6	2-o-methylguanosine	[M+H]+	0.7661	135406950	2140-71-8	Carbohydrates	Nucleosides	Purine nucleos(t)ides	CO[C@@H]1[C@H](O)[C@@H](CO)O[C@H]1n1cnc2c(=O)[nH]c(N)nc21	[152.06, 166.07, 121.07, 149.05, 298.17]	3.18809e+08	3.72367e+08	3.30126e+08	3.37073e+08	3.24706e+08	0.0626578	3.36616e+08
	M298T155	298.165	2.59													1.52807e+08	1.96719e+08	1.74644e+08	1.7856e+08	1.70541e+08	0.0903631	1.74654e+08
	M299T177	299.076	2.95	C11H14N4O4S	15.4	5'-Methylthioinosine	[M+H]+	0.8522	135601234	17298-58-7	Carbohydrates	Nucleosides	Purine nucleos(t)ides	CSCC1OC(n2cnc3c(=O)[nH]cnc32)C(O)C1O	[137.02, 155.03, 281.07, 137.03, 121.03]	4.89012e+07	4.85189e+07	4.96707e+07	4.90659e+07	4.99754e+07	0.0119773	4.92264e+07
	M299T351	299.11	5.85	C12H20O7	0.6	Citroflex 2	[M+Na]+	0.9765	6506	77-93-0	Fatty acids	Fatty esters	Wax monoesters	CCOC(=O)CC(O)(CC(=O)OCC)C(=O)OCC	[299.11, 213.07, 195.06, 151.04, 299.05]	6.15127e+07	5.37248e+07	5.94992e+07	6.02219e+07	6.23277e+07	0.0569809	5.94573e+07
	M299T697	299.112	11.62													2.85811e+08	3.00505e+08	2.98065e+08	2.96792e+08	2.9014e+08	0.0206889	2.94263e+08
	M299T357	299.149	5.95	C16H18N4O2	4.7	Nialamide	[M+H]+	0.7338	4472	51-12-7	Alkaloids	Nicotinic acid alkaloids	Pyridine alkaloids	O=C(CCNNC(=O)c1ccncc1)NCc1ccccc1	[299.15, 133.1, 161.1, 99.01, 225.11]	3.96747e+07	3.47402e+07	3.96896e+07	4.01877e+07	4.04076e+07	0.0608394	3.894e+07
	M299T413_1	299.149	6.89													1.23533e+08	1.08947e+08	1.152e+08	1.26894e+08	1.30603e+08	0.0730023	1.21035e+08
	M299T391	299.201	6.52	C20H30O4	0.1	14-Deoxyandrographolide	[M+H-2H2O]+	0.7449	23757051	4176-97-0	Terpenoids	Diterpenoids	Labdane diterpenoids	C=C1CC[C@H]2[C@@](C)(CCC(O)[C@@]2(C)CO)[C@@H]1CCC1=CCOC1=O	[119.09, 215.11, 299.2, 229.12, 169.1]	2.17162e+08	1.99497e+08	2.14685e+08	2.19888e+08	2.32562e+08	0.054683	2.16759e+08
	M299T518	299.201	8.63												[215.11, 119.09, 299.2, 229.12, 169.1]	1.28567e+08	1.40911e+08	1.3298e+08	1.38098e+08	1.26736e+08	0.0453312	1.33458e+08
	M301T173	301.089	2.88	C15H12N2O5	24.6	N-(2,3-Dihydro-1,4-benzodioxin-6-yl)-3-nitrobenzamide	[M+H]+	0.9975	2276588	300697-37-4	Shikimates and Phenylpropanoids			O=C(Nc1ccc2c(c1)OCCO2)c1cccc([N+](=O)[O-])c1	[301.09, 116.07, 302.09, 301.13, 301.17]	3.3273e+07	3.35925e+07	3.40439e+07	3.38668e+07	3.26285e+07	0.0166846	3.34809e+07
	M301T1136	301.141	18.93												[301.14, 302.14, 104.01, 147.01, 301.08]	4.23359e+08	4.14059e+08	4.35615e+08	4.72634e+08	5.06778e+08	0.0855659	4.50489e+08
	M301T1025	301.141	17.09												[301.14, 302.14, 301.06, 116.05, 118.05]	2.55872e+08	2.60369e+08	2.61168e+08	3.21565e+08	2.41116e+08	0.115664	2.68018e+08
	M301T858_2	301.141	14.3	C18H20O4	7.8	2,3',4,5'-Tetramethoxystilbene	[M+H]+	0.9981	5354004	24144-92-1	Shikimates and Phenylpropanoids	Stilbenoids	Monomeric stilbenes	COc1cc(/C=C/c2ccc(OC)cc2OC)cc(OC)c1	[301.14, 302.14, 181.12]	1.37081e+09	1.15091e+09	1.21663e+09	1.30949e+09	1.32404e+09	0.0697202	1.27438e+09
	M301T1086	301.141	18.11													1.15506e+08	1.63095e+08	1.24742e+08	1.27043e+08	1.11621e+08	0.15898	1.28401e+08
	M301T383	301.165	6.38													2.89088e+08	2.61419e+08	2.78457e+08	2.93211e+08	2.92272e+08	0.0472146	2.82889e+08
	M301T801_2	301.18	13.35	C21H28O5	0.4	7-Methylrosmanol	[M+H-C2H4O2]+	0.9284	455262	113085-62-4	Terpenoids	Diterpenoids	Abietane diterpenoids	CO[C@H]1c2cc(C(C)C)c(O)c(O)c2[C@@]23CCCC(C)(C)C2[C@@H]1OC3=O	[301.18, 301.14, 301.22, 283.17, 302.18]	1.544e+07	1.94967e+07	1.899e+07	1.71342e+07	1.68763e+07	0.0940111	1.75875e+07
	M301T735	301.18	12.25	C19H24O3	0.3	19-Oxoandrostenedione	[M+H]+	0.814	92854	968-49-0	Terpenoids	Steroids	Androstane steroids	C[C@]12CC[C@H]3[C@@H](CCC4=CC(=O)CC[C@@]43C=O)[C@@H]1CCC2=O	[301.18, 283.17, 255.17, 147.12, 159.08]	2.71602e+08	2.81934e+08	2.89644e+08	2.95393e+08	2.72102e+08	0.0373348	2.82135e+08
	M301T674	301.18	11.23	C19H24O3	0	Adrenosterone	[M+H]+	0.9436	223997	382-45-6	Terpenoids	Steroids	Androstane steroids	C[C@]12CC(=O)[C@H]3[C@@H](CCC4=CC(=O)CC[C@@]43C)[C@@H]1CCC2=O	[301.18, 301.14, 301.22, 105.07, 145.1]	3.95735e+07	4.46545e+07	4.61583e+07	4.57222e+07	4.11664e+07	0.067279	4.3455e+07
	M301T506	301.216	8.43	C20H30O3	0	Andrograpanin	[M+H-H2O]+	0.8977	11666871	82209-74-3	Terpenoids	Diterpenoids	Labdane diterpenoids	C=C1CC[C@H]2[C@@](C)(CCC[C@@]2(C)CO)[C@@H]1CCC1=CCOC1=O	[301.22, 135.12, 107.09, 93.07, 121.1]	1.26279e+08	1.66334e+08	1.18938e+08	1.25646e+08	1.24936e+08	0.144836	1.32427e+08
	M301T666	301.216	11.1	C20H30O3	0.3	14(15)-EpETE	[M+H-H2O]+	0.7204	35020736	131339-24-7	Fatty acids	Eicosanoids	Other Eicosanoids	CC/C=C\C[C@@H]1O[C@@H]1C/C=C\C/C=C\C/C=C\CCCC(=O)O	[301.22, 301.14, 105.03, 301.18, 135.12]	2.46414e+07	2.70049e+07	2.84557e+07	2.55593e+07	3.03896e+07	0.0842607	2.72102e+07
	M301T790	301.216	13.16	C20H30O3	0.2	17(18)-EpETE	[M+H-H2O]+	0.7571	27076755	131339-23-6	Fatty acids	Eicosanoids	Other Eicosanoids	CC[C@H]1O[C@H]1C/C=C\C/C=C\C/C=C\C/C=C\CCCC(=O)O	[301.22, 301.14, 133.1, 105.07, 301.18]	2.37129e+07	2.92444e+07	2.96249e+07	2.60516e+07	2.57651e+07	0.0931636	2.68798e+07
	M301T607	301.216	10.12	C20H30O3	0.2	11(12)-EpETE	[M+H-H2O]+	0.81	16061087	504435-15-8	Fatty acids	Eicosanoids	Other Eicosanoids	CC/C=C\C/C=C\CC1OC1C/C=C\C/C=C\CCCC(=O)O	[301.22, 301.14, 121.1, 105.07, 135.12]	4.90876e+07	4.85428e+07	5.06534e+07	5.20971e+07	5.00556e+07	0.027783	5.00873e+07
	M301T830	301.216	13.83	C21H34O4	0.2	5-(5-Carbomethoxy-5,8a-dimethyl-2-methylenedecalin-1-yl)-3-methylvaleric acid	[M+H-CH6O2]+	0.9209	13250758	721404-00-8	Terpenoids	Diterpenoids	Labdane diterpenoids+Norlabdane diterpenoids	C=C1CCC2C(C)(C(=O)OC)CCCC2(C)C1CCC(C)CC(=O)O	[301.22, 301.14, 105.07, 95.09, 283.21]	2.77086e+07	3.55498e+07	3.22129e+07	2.91726e+07	2.87781e+07	0.104063	3.06844e+07
	M301T779	301.216	12.98	C20H34O5	0.8	5-[5-Hydroxy-3-(hydroxymethyl)pentyl]-8a-(hydroxymethyl)-5,6-dimethyl-3,4,4a,6,7,8-hexahydronaphthalene-1-carboxylic acid	[M+H-3H2O]+	0.7835	57509450	1379769-94-4	Terpenoids	Diterpenoids	Colensane and Clerodane diterpenoids	CC1CCC2(CO)C(C(=O)O)=CCCC2C1(C)CCC(CO)CCO	[301.22, 301.14, 107.09, 105.07, 93.07]	3.28851e+07	3.45116e+07	3.16168e+07	3.0859e+07	2.97584e+07	0.057623	3.19262e+07
	M302T140	302.087	2.33													1.51521e+08	1.25239e+08	1.4145e+08	1.254e+08	1.54093e+08	0.099006	1.3954e+08
	M302T363	302.102	6.05	C11H17N3O8	12.8	Maculotoxin	[M+H-H2O]+	0.8811	20055121	4368-28-9	Alkaloids	Guanidine alkaloids	Tetrodotoxins	NC1=N[C@H](O)[C@H]2[C@H]3O[C@]4(O)O[C@@H](C(O)[C@@]2(N1)[C@@H]4O)[C@]3(O)CO	[302.1, 256.1, 103.05, 91.05, 150.06]	7.10258e+07	5.17527e+07	6.19391e+07	6.02803e+07	6.62934e+07	0.115696	6.22582e+07
	M302T255	302.207	4.25													2.65108e+08	2.69492e+08	2.78926e+08	2.75017e+08	2.66654e+08	0.0214205	2.71039e+08
	M302T190	302.207	3.17													1.62787e+08	1.74475e+08	1.67466e+08	1.72022e+08	1.60292e+08	0.0357435	1.67409e+08
	M302T201	302.207	3.36													1.61163e+08	1.75566e+08	1.68553e+08	1.81438e+08	1.64111e+08	0.0488609	1.70166e+08
	M303T276_2	303.05	4.61	C15H10O7	0.4	Morin	[M+H]+	0.9995	5281670	480-16-0	Shikimates and Phenylpropanoids	Flavonoids	Flavonols	O=c1c(O)c(-c2ccc(O)cc2O)oc2cc(O)cc(O)c12	[303.05, 153.02, 229.05, 137.02, 257.04]	1.92465e+09	2.89743e+09	2.70309e+09	2.38788e+09	1.9979e+09	0.178776	2.38219e+09
	M303T301	303.05	5.02	C21H20O12	0.5	Isoquercitin	[M+H-C6H10O5]+	0.9986	10813969	21637-25-2	Shikimates and Phenylpropanoids	Flavonoids	Flavonols	O=c1c(O[C@H]2O[C@@H](CO)[C@H](O)[C@@H](O)[C@@H]2O)c(-c2ccc(O)c(O)c2)oc2cc(O)cc(O)c12	[303.05, 153.02, 229.05, 137.02, 304.05]	7.23493e+07	1.20645e+08	1.05816e+08	1.02609e+08	8.51622e+07	0.193309	9.73163e+07
	M303T358_1	303.086	5.97												[153.02, 303.09, 177.05, 179.03, 171.03]	2.06172e+08	1.44907e+08	1.57472e+08	1.74494e+08	1.77538e+08	0.13469	1.72117e+08
	M303T309	303.137	5.14	C16H18N2O4	11	4-[formyl(6-methoxyquinolin-8-yl)amino]pentanoic acid	[M+H]+	0.7225	133052762		Alkaloids			COc1cc(N(C=O)C(C)CCC(=O)O)c2ncccc2c1	[303.14, 132.01, 172.13, 184.13, 126.13]	2.06853e+08	1.70075e+08	1.76992e+08	1.93556e+08	1.98817e+08	0.0809071	1.89259e+08
	M303T827	303.195	13.79	C19H26O3	0	6.beta.-Hydroxyboldenone	[M+H]+	0.8487	15250846	34220-62-7	Terpenoids	Steroids	Androstane steroids	C[C@]12C=CC(=O)C=C1[C@H](O)C[C@@H]1[C@@H]2CC[C@]2(C)[C@@H](O)CC[C@@H]12	[285.19, 303.2, 175.11, 119.05, 147.04]	9.04441e+07	1.02855e+08	1.04436e+08	9.56317e+07	9.69342e+07	0.0578719	9.80603e+07
	M303T268	303.195	4.47	C19H26O3	0.1	4-Methoxyestradiol	[M+H]+	0.8521	68578	26788-23-8	Terpenoids	Steroids	Estrane steroids	COc1c(O)ccc2c1CC[C@@H]1[C@@H]2CC[C@]2(C)[C@@H](O)CC[C@@H]12	[303.2, 303.05, 285.18, 133.06, 147.08]	5.74662e+07	5.11938e+07	5.56165e+07	5.61265e+07	5.89461e+07	0.0521889	5.58698e+07
	M303T679	303.195	11.32												[303.2, 285.18, 189.09, 201.09, 133.06]	3.71721e+08	4.2377e+08	4.03783e+08	3.98058e+08	3.8284e+08	0.0504789	3.96034e+08
	M303T739	303.195	12.32	C19H26O3	0.5	(5.alpha.)-Androstane-3,11,17-trione	[M+H]+	0.9484	11185733	1482-70-8	Terpenoids	Steroids	Androstane steroids	C[C@]12CC(=O)[C@H]3[C@@H](CC[C@H]4CC(=O)CC[C@@]43C)[C@@H]1CCC2=O	[303.2, 285.18, 109.1, 201.13, 229.16]	4.10499e+08	5.74941e+08	5.46877e+08	4.8083e+08	4.62074e+08	0.133639	4.95044e+08
	M303T799	303.195	13.31	C19H26O3	0.2	11.beta.-Hydroxyandrostenedione	[M+H]+	0.893	94141	382-44-5	Terpenoids	Steroids	Androstane steroids	C[C@]12C[C@H](O)[C@H]3[C@@H](CCC4=CC(=O)CC[C@@]43C)[C@@H]1CCC2=O	[303.2, 285.18, 91.05, 304.3, 95.09]	2.28189e+07	2.75816e+07	2.57895e+07	2.49772e+07	2.42592e+07	0.0706337	2.50853e+07
	M304T268_1	304.166	4.46	C16H21N3O3	0.1	Val-Trp	[M+H]+	0.7553	92295539	24587-37-9	Amino acids and Peptides	Small peptides	Dipeptides	CC(C)[C@H](N)C(=O)N[C@H](Cc1c[nH]c2ccccc12)C(=O)O	[188.07, 205.1, 146.06, 304.17, 304.2]	5.185e+07	5.40134e+07	5.50927e+07	5.57677e+07	4.91161e+07	0.0509325	5.3168e+07
	M304T176	304.187	2.93													1.50739e+08	1.58461e+08	1.1147e+08	1.52969e+08	1.41232e+08	0.130644	1.42974e+08
	M304T972	304.3	16.2	C21H38N	0.1	Pyridinium, 1-hexadecyl-	[Cat]+	0.7685	2683	7773-52-6	Alkaloids	Nicotinic acid alkaloids	Pyridine alkaloids	CCCCCCCCCCCCCCCC[n+]1ccccc1	[304.3, 91.05, 212.24, 305.3, 305.16]	5.75716e+07	7.15767e+07	6.34977e+07	6.56648e+07	5.36754e+07	0.112044	6.23972e+07
	M305T697	305.087	11.62													1.10481e+08	1.18279e+08	1.14203e+08	1.17757e+08	1.10912e+08	0.0320942	1.14327e+08
	M305T669	305.087	11.15													1.87688e+08	1.75299e+08	1.81016e+08	1.71652e+08	1.83799e+08	0.0358446	1.79891e+08
	M305T727_1	305.087	12.11													9.8208e+07	1.24566e+08	1.11757e+08	1.25289e+08	9.37148e+07	0.131735	1.10707e+08
	M305T857	305.211	14.29	C19H30O4	0.5	1-(3,5-Dihydroxyphenyl)-12-hydroxytridecan-2-one	[M+H-H2O]+	0.7769	24039338	913690-42-3	Polyketides	Aromatic polyketides		CC(O)CCCCCCCCCC(=O)Cc1cc(O)cc(O)c1	[287.2, 305.21, 125.06, 227.18, 109.1]	5.30154e+07	7.56311e+07	5.60147e+07	5.80098e+07	5.26175e+07	0.161309	5.90577e+07
	M305T510	305.211	8.5	C21H32O5	0.4	3.beta.,5.beta.-Tetrahydrocortisone	[M+H-C2H4O2]+	0.8111	71752446		Terpenoids	Steroids	Pregnane steroids	C[C@]12CC[C@H](O)C[C@H]1CC[C@@H]1[C@@H]2C(=O)C[C@@]2(C)[C@H]1CC[C@]2(O)C(=O)CO	[305.21, 153.09, 287.2, 95.09, 109.1]	5.65815e+07	5.99211e+07	5.78859e+07	6.12888e+07	5.39443e+07	0.0495507	5.79243e+07
	M306T136	306.06	2.26	C15H12ClNO4	23	2-{[(2-Chlorophenoxy)acetyl]amino}benzoic acid	[M+H]+	0.7389	2879222	294891-72-8	Alkaloids	Anthranilic acid alkaloids	Anthranillic acid derivatives	O=C(COc1ccccc1Cl)Nc1ccccc1C(=O)O	[306.06, 190.01, 174.04, 173.13, 201.12]	6.84761e+07	7.06303e+07	7.78473e+07	7.55621e+07	7.75966e+07	0.0573331	7.40225e+07
	M306T221	306.134	3.68	C17H15N5O	3.4	Zaleplon	[M+H]+	0.9033	5719	151319-34-5	Alkaloids	Nicotinic acid alkaloids	Pyridine alkaloids	CCN(C(C)=O)c1cccc(-c2ccnc3c(C#N)cnn23)c1	[306.13, 191.07, 163.04, 161.06, 116.07]	3.67077e+07	4.12007e+07	4.17295e+07	4.55158e+07	3.95443e+07	0.0786672	4.09396e+07
	M306T590	306.168	9.83	C17H23NO4	6.2	Anisodamine	[M+H]+	0.9918	2198	17659-49-3	Alkaloids	Ornithine alkaloids	Tropane alkaloids	CN1[C@@H]2C[C@H](OC(=O)[C@@H](CO)c3ccccc3)C[C@H]1[C@@H](O)C2	[306.17, 306.26, 214.22, 163.04, 307.19]	1.72568e+07	1.7219e+07	1.63339e+07	1.90835e+07	1.7685e+07	0.0573647	1.75156e+07
	M307T306	307.081	5.1	C13H16O7	7.7	Helicin	[M+Na]+	0.7556	101799	618-65-5	Shikimates and Phenylpropanoids	Phenolic acids (C6-C1)	Simple phenolic acids	O=Cc1ccccc1O[C@@H]1O[C@H](CO)[C@@H](O)[C@H](O)[C@H]1O	[163.04, 307.08, 135.04, 145.03, 97.03]	2.38117e+08	2.00597e+08	2.47409e+08	2.56418e+08	2.461e+08	0.0914853	2.37728e+08
	M307T247	307.093	4.12													1.0597e+08	9.96421e+07	1.08671e+08	1.08841e+08	1.01329e+08	0.0402487	1.04891e+08
	M307T209	307.168	3.48													1.97296e+08	2.03966e+08	2.04513e+08	2.05353e+08	1.97487e+08	0.0197554	2.01723e+08
	M307T758	307.19	12.64	C18H30O6	0.1	(2E,4E)-12-Hydroxy-3,5,7-trimethyl-13-methyloltetradeca-2,4-dienedioic acid	[M+H-2H2O]+	0.9299	10405119	1868231-98-4	Fatty acids	Fatty Acids and Conjugates	Branched fatty acids+Hydroxy fatty acids	CC(=C\C(=O)O)/C=C(\C)CC(C)CCCCC(O)C(CO)C(=O)O	[289.18, 271.17, 109.1, 307.19, 243.17]	1.93157e+08	1.99688e+08	2.05312e+08	2.0058e+08	2.01139e+08	0.0219085	1.99975e+08
	M307T944	307.227	15.74	C19H30O3	0.1	17-Epioxandrolone	[M+H]+	0.8695	13728274	26624-15-7	Terpenoids	Steroids	Androstane steroids	C[C@]12COC(=O)C[C@@H]1CC[C@@H]1[C@@H]2CC[C@@]2(C)[C@H]1CC[C@@]2(C)O	[307.23, 109.07, 251.16, 289.22, 95.09]	1.60295e+08	1.59416e+08	1.6234e+08	1.64207e+08	1.59831e+08	0.0124883	1.61218e+08
	M309T207	309.097	3.45												[163.04, 135.04, 145.03, 117.03, 309.1]	1.73815e+08	1.8062e+08	1.80261e+08	1.85236e+08	1.78469e+08	0.022939	1.7968e+08
	M309T365	309.097	6.08												[147.04, 119.05, 163.04, 309.1, 97.03]	1.58094e+08	1.67881e+08	1.80109e+08	1.42879e+08	1.55016e+08	0.0871189	1.60796e+08
	M309T306	309.097	5.1	C30H38O17	0.3	(1aS,1bS,2S,5aR,6S,6aS)-6-((6-Deoxy-2-O-((2E)-3-(3,4-dihydroxyphenyl)prop-2-enoyl)-.alpha.-L-mannopyranosyl)oxy)-1a-(hydroxymethyl)-1a,1b,2,5a,6,6a-hexahydrooxireno[4,5]cyclopenta[1,2-c]pyran-2-yl .beta.-D-glucopyranoside	[M+H-C15H22O10]+	0.9901	14263156	120929-84-2	Terpenoids	Monoterpenoids	Iridoids monoterpenoids	C[C@@H]1O[C@@H](O[C@@H]2[C@@H]3O[C@]3(CO)[C@H]3[C@H](O[C@@H]4O[C@H](CO)[C@@H](O)[C@H](O)[C@H]4O)OC=C[C@@H]23)[C@H](OC(=O)/C=C/c2ccc(O)c(O)c2)[C@H](O)[C@H]1O	[163.04, 135.04, 145.03, 309.1, 117.03]	7.051e+08	7.49094e+08	7.71453e+08	7.51765e+08	7.56767e+08	0.0333131	7.46836e+08
	M309T326	309.097	5.43												[163.04, 135.04, 145.03, 117.03, 309.1]	6.25969e+08	6.93469e+08	6.98104e+08	6.58516e+08	6.10491e+08	0.0596409	6.5731e+08
	M309T265	309.097	4.41													4.83437e+08	3.21507e+08	3.29777e+08	3.17065e+08	3.36542e+08	0.197693	3.57666e+08
	M309T448	309.097	7.47												[163.04, 147.04, 135.04, 145.03, 309.1]	1.34892e+08	1.37354e+08	1.39486e+08	1.36507e+08	1.3496e+08	0.0139346	1.3664e+08
	M309T494	309.097	8.23												[147.04, 119.05, 97.03, 309.1, 163.04]	1.11947e+08	1.1444e+08	1.13247e+08	1.07975e+08	1.0815e+08	0.0265884	1.11152e+08
	M309T338	309.097	5.64	C17H20O9	0.1	3-O-Acetyl-2-O-((2E)-3-(4-hydroxyphenyl)prop-2-enoyl)hexopyranose	[M+H-C2H4O2]+	0.9732	71694467		Shikimates and Phenylpropanoids	Phenylpropanoids (C6-C3)	Cinnamic acids and derivatives	CC(=O)OC1C(O)C(CO)OC(O)C1OC(=O)/C=C/c1ccc(O)cc1	[147.04, 119.05, 163.04, 309.1, 97.03]	3.25636e+08	3.49605e+08	3.51434e+08	3.38419e+08	3.30546e+08	0.0335366	3.39128e+08
	M309T195	309.118	3.24	C12H22O10	0.2	Rutinose	[M+H-H2O]+	0.8258	5460038	90-74-4	Carbohydrates	Saccharides	Disaccharides	C[C@@H]1O[C@@H](OC[C@@H](O)[C@@H](O)[C@H](O)[C@@H](O)C=O)[C@H](O)[C@H](O)[C@H]1O	[129.05, 147.07, 147.04, 97.03, 136.06]	3.04275e+08	3.13414e+08	3.20739e+08	3.24597e+08	3.13195e+08	0.0248541	3.15244e+08
	M309T440_1	309.133	7.33	C16H20O6	1.2	Toddalolactone	[M+H]+	0.972	160485	483-90-9	Shikimates and Phenylpropanoids	Coumarins	Simple coumarins	COc1cc2oc(=O)ccc2c(OC)c1C[C@@H](O)C(C)(C)O	[309.13, 147.04, 205.05, 163.04, 235.06]	8.92772e+07	7.46454e+07	7.52554e+07	7.78441e+07	7.36763e+07	0.0820902	7.81397e+07
	M309T826	309.206	13.76													1.041e+08	1.0997e+08	1.12191e+08	1.08184e+08	1.10947e+08	0.02883	1.09078e+08
	M309T713	309.206	11.89													2.83319e+08	2.95361e+08	2.98919e+08	2.97014e+08	2.89025e+08	0.0219983	2.92728e+08
	M309T235	309.217	3.91	C22H32O3	13.2	17(R)-HDHA	[M+H-2H2O]+	0.8926	53477502	155976-53-7	Fatty acids	Docosanoids	Other Docosanoids	CC/C=C\C[C@@H](O)/C=C/C=C\C/C=C\C/C=C\C/C=C\CCC(=O)O	[309.22, 194.15, 163.04, 147.04, 310.22]	1.02707e+08	1.30144e+08	1.21544e+08	1.15021e+08	1.06365e+08	0.0968658	1.15156e+08
	M309T707	309.24	11.79	C19H34O4	7.7	2,4-Dihydroxyheptadec-16-ynyl acetate	[M+H-H2O]+	0.8264	3952079	24607-06-5	Fatty acids	Fatty acyls	Fatty alcohols	C#CCCCCCCCCCCCC(O)CC(O)COC(C)=O	[309.24, 309.2, 291.2, 113.06, 91.05]	1.89337e+07	1.98436e+07	1.96494e+07	1.96476e+07	2.03897e+07	0.0264907	1.96928e+07
	M309T914	309.242	15.23	C19H34O4	0.4	9,12-Octadecadienoic acid, 15-hydroxy-16-methoxy-	[M+H-H2O]+	0.773	129008940	2111901-11-0	Fatty acids	Octadecanoids		CCC(OC)C(O)C/C=C\C/C=C\CCCCCCCC(=O)O	[277.22, 93.07, 151.11, 179.14, 99.08]	1.4196e+08	2.13786e+08	1.84702e+08	1.62877e+08	1.49173e+08	0.171068	1.705e+08
	M310T101	310.113	1.68													1.17763e+08	1.12367e+08	1.10075e+08	1.08596e+08	1.13174e+08	0.0312149	1.12395e+08
	M310T174	310.15	2.9													1.01384e+08	1.07053e+08	1.09081e+08	1.1137e+08	1.07125e+08	0.0345206	1.07202e+08
	M310T733	310.18	12.21	C15H23N3O4	13.2	Isopropalin	[M+H]+	0.9617	36606	33820-53-0				CCCN(CCC)c1c([N+](=O)[O-])cc(C(C)C)cc1[N+](=O)[O-]	[310.18, 226.09, 242.12, 214.09, 240.1]	2.94301e+07	4.24146e+07	3.57845e+07	3.53493e+07	2.82653e+07	0.165989	3.42487e+07
	M310T209	310.249	3.48													9.61562e+07	1.54199e+08	1.35025e+08	1.20606e+08	1.11552e+08	0.17987	1.23508e+08
	M311T250	311.076	4.16													2.18138e+08	2.04713e+08	2.1307e+08	2.13373e+08	2.12585e+08	0.0227574	2.12376e+08
	M311T793_1	311.126	13.22	C19H20O5	4.7	Teucvidin	[M+H-H2O]+	0.8068	185749	53625-15-3	Terpenoids	Diterpenoids	Colensane and Clerodane diterpenoids	C[C@@H]1C[C@H]2OC(=O)C3=C2[C@@H](CCC3)[C@@]12C[C@@H](c1ccoc1)OC2=O	[311.13, 293.21, 142.94, 275.2, 109.1]	3.32159e+07	3.31917e+07	3.21719e+07	3.27968e+07	3.51005e+07	0.0328538	3.32954e+07
	M311T395_1	311.128	6.58	C26H32O11	0.2	4-((2S,3S)-3-(Hydroxymethyl)-5-((1E)-3-hydroxyprop-1-en-1-yl)-7-methoxy-2,3-dihydro-1-benzofuran-2-yl)-2-methoxyphenyl hexopyranoside	[M+H-C7H14O7]+	0.8915	23786437		Shikimates and Phenylpropanoids	Lignans	Neolignans	COc1cc([C@H]2Oc3c(OC)cc(/C=C/CO)cc3[C@H]2CO)ccc1OC1OC(CO)C(O)C(O)C1O	[311.13, 137.06, 251.11, 279.1, 219.08]	2.72806e+07	2.45535e+07	2.82321e+07	2.64351e+07	2.89053e+07	0.062606	2.70813e+07
	M311T471	311.147	7.86	C15H17F3N4	4.1	4-(4-Methyl-1,4-diazepan-1-yl)-2-(trifluoromethyl)quinazoline	[M+H]+	0.9948	17445796	930920-25-5	Alkaloids			CN1CCCN(c2nc(C(F)(F)F)nc3ccccc23)CC1	[311.15, 312.15, 311.09, 311.22, 163.04]	3.84062e+07	3.25267e+07	3.56188e+07	3.74195e+07	3.98375e+07	0.0767461	3.67617e+07
	M311T238	311.197	3.97	C23H30O4	12.6	Melengestro acetate	[M+H-C2H4O2]+	0.8999	200136	425-51-4	Terpenoids	Steroids	Pregnane steroids	CC(=O)O[C@]1(C(C)=O)CC[C@H]2[C@@H]3C=CC4=CC(=O)CC[C@]4(C)[C@H]3CC[C@@]21C	[311.2, 251.18, 252.16, 209.17, 224.16]	7.64e+07	6.81051e+07	7.10933e+07	7.39934e+07	6.79871e+07	0.0514986	7.15158e+07
	M311T645	311.22	10.75												[311.22, 293.21, 275.2, 312.22, 125.1]	1.03097e+08	9.86417e+07	1.07219e+08	1.04021e+08	1.02744e+08	0.0298067	1.03144e+08
	M311T670_2	311.222	11.17												[293.21, 311.23, 139.11, 95.09, 275.2]	2.25057e+08	2.2776e+08	2.18209e+08	2.15752e+08	2.19478e+08	0.0225421	2.21251e+08
	M311T660	311.222	11	C18H30O4	0.1	trans-EKODE-(E)-Ib	[M+H]+	0.9078	5283007	478931-82-7	Fatty acids	Octadecanoids	Other Octadecanoids	CCCCCC1OC1/C=C/C(=O)CCCCCCCC(=O)O	[293.21, 311.22, 275.2, 139.11, 109.1]	2.33863e+08	2.29423e+08	2.2434e+08	2.34782e+08	2.28049e+08	0.0186838	2.30091e+08
	M311T375	311.233	6.26													1.12867e+08	1.09094e+08	1.1193e+08	1.08813e+08	1.13306e+08	0.0190125	1.11202e+08
	M311T941	311.256	15.69	C19H36O4	6.2	Monopalmitolein (9c)	[M+H-H2O]+	0.9045	9883914	37515-61-0	Fatty acids	Glycerolipids	Monoacylglycerols	CCCCCC/C=C\CCCCCCCC(=O)OCC(O)CO	[311.26, 116.05, 229.97, 279.23, 95.09]	5.9032e+07	4.22023e+07	6.81529e+07	6.93701e+07	5.91215e+07	0.182304	5.95758e+07
	M312T174	312.13	2.9	C12H17N5O5	0	N,N-Dimethylguanosine	[M+H]+	0.9985	135501639	2140-67-2	Carbohydrates	Nucleosides	Purine nucleos(t)ides	CN(C)c1nc(=O)c2ncn([C@@H]3O[C@H](CO)[C@@H](O)[C@H]3O)c2[nH]1	[180.09, 110.04, 312.26, 196.17, 181.09]	1.40792e+08	1.71357e+08	1.62781e+08	1.60555e+08	1.5602e+08	0.0711463	1.58301e+08
	M312T149	312.181	2.48													1.36973e+08	1.77969e+08	1.8182e+08	1.67875e+08	1.58016e+08	0.109255	1.6453e+08
	M312T156	312.181	2.61													5.47959e+08	7.19307e+08	6.35692e+08	6.92869e+08	5.67755e+08	0.118613	6.32717e+08
	M312T165	312.264	2.75													3.41757e+08	3.98554e+08	4.1795e+08	3.8278e+08	3.20498e+08	0.108269	3.72308e+08
	M312T206	312.265	3.44													3.07865e+09	3.6026e+09	3.56056e+09	3.30465e+09	3.22094e+09	0.0667492	3.35348e+09
	M312T234	312.265	3.9													5.62754e+08	8.46647e+08	7.27851e+08	6.69383e+08	5.89654e+08	0.167985	6.79258e+08
	M313T253	313.071	4.22												[313.07, 271.06, 295.06, 267.07, 197.06]	1.11551e+08	1.05195e+08	1.02704e+08	1.07395e+08	1.03468e+08	0.0335549	1.06063e+08
	M313T274	313.071	4.57	C17H14O7	0	3-(1,2-Dihydroxypropyl)-1,6,8-trihydroxy-9,10-anthraquinone	[M+H-H2O]+	0.7941	45359290	1083193-59-2	Polyketides	Polycyclic aromatic polyketides	Anthraquinones and anthrones	CC(O)C(O)c1cc(O)c2c(c1)C(=O)c1cc(O)cc(O)c1C2=O	[313.07, 196.17, 271.06, 243.07, 197.06]	2.14311e+08	1.88978e+08	1.99855e+08	2.01087e+08	2.18328e+08	0.0579409	2.04512e+08
	M313T212_1	313.092	3.53													1.91379e+08	1.86645e+08	1.83985e+08	1.75303e+08	1.9549e+08	0.0412013	1.86561e+08
	M313T314	313.155	5.23	C18H20N2O3	0.2	Phe-Phe	[M+H]+	0.9646	6993089	2577-40-4	Amino acids and Peptides	Small peptides	Dipeptides	[NH3+][C@@H](Cc1ccccc1)C(=O)N[C@@H](Cc1ccccc1)C(=O)[O-]	[120.08, 313.07, 103.05, 313.15, 166.09]	6.2636e+07	6.94833e+07	6.8919e+07	6.61919e+07	6.27223e+07	0.0495402	6.59905e+07
	M313T474	313.162	7.89	C14H26O6	0.6	Oct-1-en-3-yl .beta.-D-glucopyranoside	[M+Na]+	0.9624	21635656	209863-00-3	Fatty acids	Fatty acyl glycosides	Fatty acyl glycosides of mono- and disaccharides	C=CC(CCCCC)O[C@@H]1O[C@H](CO)[C@@H](O)[C@H](O)[C@H]1O	[313.16, 151.04, 313.07, 313.23, 163.04]	3.27864e+07	2.94532e+07	3.24488e+07	3.2625e+07	3.47682e+07	0.058719	3.24163e+07
	M313T808	313.177	13.47	C16H20N6O	1.2	CP 690,550	[M+H]+	0.9514	9926791	477600-75-2	Alkaloids	Pseudoalkaloids	Purine alkaloids	C[C@@H]1CCN(C(=O)CC#N)C[C@@H]1N(C)c1ncnc2[nH]ccc12	[313.18, 313.23, 314.18, 295.23, 95.09]	5.74192e+07	6.49136e+07	5.8417e+07	6.17274e+07	5.84919e+07	0.0514606	6.01938e+07
	M313T594	313.199	9.91	C18H24N4O	11.9	Granisetron	[M+H]+	0.9978	5284566	109889-09-0	Alkaloids	Ornithine alkaloids	Tropane alkaloids	CN1[C@H]2CCC[C@@H]1CC(NC(=O)c1nn(C)c3ccccc13)C2	[313.2, 313.23, 314.2, 151.04, 313.11]	1.10728e+08	8.17463e+07	8.93162e+07	9.41167e+07	9.09347e+07	0.114773	9.33685e+07
	M313T795	313.235	13.24	C20H28N2O	24.7	1-(1-Piperidinyl)-3-(1,2,3,4-tetrahydro-9H-carbazol-9-yl)-2-propanol	[M+H]+	0.9967	2861437	123063-75-2	Alkaloids	Tryptophan alkaloids	Carboline alkaloids	OC(CN1CCCCC1)Cn1c2c(c3ccccc31)CCCC2	[313.23, 314.24, 313.17, 116.05, 295.23]	1.12141e+08	1.26209e+08	1.01707e+08	1.49031e+08	1.53335e+08	0.175292	1.28485e+08
	M313T749	313.237	12.49													1.59036e+08	1.67566e+08	1.56369e+08	1.58885e+08	1.62013e+08	0.0266906	1.60774e+08
	M313T204	313.249	3.41	C24H39NO2	9.5	4(Z),7(Z),10(Z),13(Z),16(Z)-N-(2-Hydroxyethyl)docosapentaenamide	[M+H-C2H7NO]+	0.8371	124519289	211817-55-9	Fatty acids	Fatty amides	N-acyl ethanolamines (endocannabinoids)	CCCCC/C=C\C/C=C\C/C=C\C/C=C\C/C=C\CCC(=O)NCCO	[313.27, 100.08, 196.17, 125.1, 189.18]	1.1335e+08	1.1001e+08	1.15197e+08	1.18052e+08	1.147e+08	0.0256439	1.14262e+08
	M314T119_1	314.092	1.98													1.10466e+09	1.20684e+09	1.16111e+09	1.14714e+09	1.09059e+09	0.0406772	1.14207e+09
	M314T183	314.123	3.06	C14H19NO7	1.5	(2R)-2-(.beta.-D-Glucopyranosyloxy)-2-phenylacetamide	[M+H]+	0.9654	51136574		Shikimates and Phenylpropanoids			NC(=O)[C@H](O[C@@H]1O[C@H](CO)[C@@H](O)[C@H](O)[C@H]1O)c1ccccc1	[134.06, 106.07, 152.07, 315.1, 197.13]	4.95094e+07	4.44606e+07	4.38059e+07	5.06476e+07	5.25114e+07	0.0800946	4.8187e+07
	M314T197	314.207	3.28													1.23953e+08	1.29484e+08	1.29915e+08	1.84802e+08	1.34284e+08	0.178256	1.40487e+08
	M315T285	315.086	4.75													3.21391e+08	3.47491e+08	3.59414e+08	3.4817e+08	3.369e+08	0.041782	3.42673e+08
	M315T580	315.086	9.67	C17H14O6	0.1	Odoratin	[M+H]+	0.9873	13965473	53948-00-8	Shikimates and Phenylpropanoids	Isoflavonoids	Isoflavones	COc1ccc(-c2coc3cc(O)c(OC)cc3c2=O)cc1O	[315.09, 272.07, 300.06, 244.07, 316.09]	1.36659e+07	2.32192e+07	1.90592e+07	1.78963e+07	1.72877e+07	0.188896	1.82257e+07
	M315T293	315.086	4.89													1.2039e+08	1.28069e+08	1.19926e+08	1.25782e+08	1.12636e+08	0.0493851	1.2136e+08
	M315T273	315.086	4.54													8.99065e+08	8.67006e+08	9.25704e+08	9.35953e+08	9.18047e+08	0.0298678	9.09155e+08
	M315T319_1	315.086	5.31	C17H14O6	0.2	Pisatin	[M+H]+	0.7638	101689	469-01-2	Shikimates and Phenylpropanoids	Isoflavonoids	Pterocarpan	COc1ccc2c(c1)OC[C@]1(O)c3cc4c(cc3O[C@H]21)OCO4	[315.09, 269.08, 208.05, 297.08, 251.07]	1.06159e+08	1.69361e+08	1.62613e+08	1.52143e+08	1.48708e+08	0.167041	1.47797e+08
	M315T173	315.087	2.89	C15H16O6	8.7	Altenuene	[M+Na]+	0.9827	34687	29752-43-0	Shikimates and Phenylpropanoids	Coumarins	Isocoumarins	COc1cc(O)c2c(c1)C1=C[C@H](O)[C@@H](O)C[C@]1(C)OC2=O	[315.11, 269.08, 297.08, 223.08, 251.07]	1.81691e+08	1.90739e+08	1.90548e+08	1.93444e+08	1.82088e+08	0.0289293	1.87702e+08
	M315T174	315.105	2.9	C16H14N2O5	24	N-(4-Nitrobenzoyl)phenylalanine	[M+H]+	0.9911	328003	127727-07-5	Amino acids and Peptides	Small peptides	Dipeptides	O=C(NC(Cc1ccccc1)C(=O)O)c1ccc([N+](=O)[O-])cc1	[315.11, 269.08, 297.08, 223.08, 251.07]	2.1599e+08	2.44118e+08	2.38122e+08	2.55751e+08	2.45774e+08	0.0617575	2.39951e+08
	M315T691	315.134	11.52	C22H18O2	13.3	(S)-(-)-2,2'-Dimethoxy-1,1'-binaphthyl	[M+H]+	0.7642	235616	75640-87-8	Shikimates and Phenylpropanoids	Phenanthrenoids	Phenanthrenes	COc1ccc2ccccc2c1-c1c(OC)ccc2ccccc12	[315.13, 315.2, 178.05, 315.09, 269.09]	2.0885e+07	2.18136e+07	2.10382e+07	2.16467e+07	2.22779e+07	0.0265894	2.15323e+07
	M315T741	315.157	12.35	C19H24O5	6.7	Trichothecine	[M+H-H2O]+	0.9849	5365822	6379-69-7	Terpenoids	Sesquiterpenoids	Trichothecane sesquiterpenoids	C/C=C/C(=O)OC1CC2OC3C=C(C)C(=O)CC3(C)C1(C)C21CO1	[315.16, 315.19, 109.1, 316.16, 315.09]	1.73695e+07	1.8177e+07	1.67188e+07	1.78424e+07	1.90894e+07	0.0497681	1.78394e+07
	M315T517_1	315.178	8.61	C16H28O7	7.2	(3-Hydroxy-2,6,6-trimethylcyclohex-1-en-1-yl)methyl .beta.-D-glucopyranoside	[M+H-H2O]+	0.9116	129008985		Terpenoids	Apocarotenoids+Monoterpenoids	Megastigmanes+Secoiridoid monoterpenoids	CC1=C(CO[C@@H]2O[C@H](CO)[C@@H](O)[C@H](O)[C@H]2O)C(C)(C)CCC1O	[315.18, 315.09, 297.18, 269.19, 287.2]	4.70858e+07	4.28902e+07	4.53378e+07	4.51045e+07	4.64067e+07	0.0352682	4.5365e+07
	M315T718	315.195	11.96	C32H40O8	0.3	Euphorbiasteroid	[M+H-C12H14O5]+	0.7203	101306826	28649-59-4	Terpenoids	Diterpenoids	Lathyrane diterpenoids	CC(=O)O[C@H]1[C@H]2[C@@H](OC(=O)Cc3ccccc3)[C@@H](C)C[C@]2(OC(C)=O)C(=O)/C(C)=C\[C@@H]2[C@H](CC[C@@]13CO3)C2(C)C	[315.2, 135.08, 121.06, 175.11, 119.09]	3.71726e+07	3.76434e+07	3.92459e+07	3.69995e+07	3.69499e+07	0.0254963	3.76023e+07
	M315T787	315.253	13.12												[279.23, 315.2, 95.09, 109.1, 113.1]	2.52144e+07	2.47723e+07	2.48063e+07	2.51646e+07	2.51828e+07	0.00875167	2.50281e+07
	M315T350_2	315.264	5.83													2.97293e+08	3.45091e+08	3.18501e+08	3.05235e+08	2.97155e+08	0.0643183	3.12655e+08
	M316T232	316.223	3.87													1.0787e+08	1.28077e+08	1.21062e+08	1.18875e+08	1.19194e+08	0.0609644	1.19015e+08
	M316T764	316.285	12.73	C18H37NO3	4.3	Dehydrophytosphingosine (not validated, isomer of 1677)	[M+H]+	0.9574	25203815	81520-97-0	Fatty acids	Sphingolipids	Sphingoid bases	CCCCCCCCCC=CCCCC(O)C(O)C(N)CO	[316.28, 298.27, 280.26, 95.09, 317.21]	1.9421e+07	2.88432e+07	3.18337e+07	2.35697e+07	2.71802e+07	0.183811	2.61696e+07
	M317T369	317.066	6.15	C27H30O16	0.2	2-(3,4-Dihydroxyphenyl)-5-hydroxy-7-methoxy-4-oxo-4H-chromen-3-yl 2-O-.beta.-D-xylopyranosyl-.beta.-D-glucopyranoside	[M+H-C11H18O9]+	0.9972	45359930		Shikimates and Phenylpropanoids	Flavonoids	Flavonols	COc1cc(O)c2c(=O)c(O[C@@H]3O[C@H](CO)[C@@H](O)[C@H](O)[C@H]3O[C@@H]3OC[C@@H](O)[C@H](O)[C@H]3O)c(-c3ccc(O)c(O)c3)oc2c1	[317.07, 274.05, 167.03, 318.07, 243.07]	2.16721e+07	2.98959e+07	2.89699e+07	2.65653e+07	2.17805e+07	0.151006	2.57768e+07
	M317T239	317.121	3.99	C18H17FO4	8.2	4-Fluoro-2',4',6'-trimethoxychalcone	[M+H]+	0.9921	6082788	720676-12-0	Shikimates and Phenylpropanoids	Flavonoids	Chalcones	COc1cc(OC)c(C(=O)/C=C/c2ccc(F)cc2)c(OC)c1	[317.12, 155.07, 185.04, 173.13, 318.12]	5.8291e+07	4.91083e+07	5.54183e+07	5.2367e+07	5.46653e+07	0.0638219	5.397e+07
	M317T697	317.123	11.62													5.53356e+08	5.80359e+08	5.69179e+08	5.92141e+08	5.6243e+08	0.0265572	5.71493e+08
	M317T644	317.123	10.73													1.44994e+08	1.49659e+08	1.44656e+08	1.50855e+08	1.41765e+08	0.0257796	1.46386e+08
	M317T195	317.123	3.24	C14H20O8	0.4	Ncgc00386029-01_c14h20o8_2-hydroxy-4-(2-hydroxyethyl)phenyl beta-d-glucopyranoside	[M+H]+	0.7462	6453057	54695-80-6	Shikimates and Phenylpropanoids	Phenylethanoids (C6-C2)	Phenylethanoids	OCCc1ccc(O[C@@H]2O[C@H](CO)[C@@H](O)[C@H](O)[C@H]2O)c(O)c1	[179.07, 137.06, 203.07, 317.12, 263.09]	6.11455e+07	6.55267e+07	6.6264e+07	7.07885e+07	6.93609e+07	0.0562577	6.66171e+07
	M317T798	317.173	13.3	C20H27ClO2	18.2	4-Chlorodianabol	[M+H-H2O]+	0.9938	98521	2446-23-3	Terpenoids	Steroids	Androstane steroids	C[C@]12C=CC(=O)C(Cl)=C1CC[C@@H]1[C@@H]2CC[C@@]2(C)[C@H]1CC[C@]2(C)O	[317.17, 317.21, 318.18, 215.11, 109.1]	3.05616e+07	4.32448e+07	3.35719e+07	3.42105e+07	3.45391e+07	0.13488	3.52256e+07
	M317T744	317.175	12.4	C19H24O4	0.2	11b-Hydroxy-3,8,8-trimethyl-3-vinyl-2,9,10,11-tetrahydro-1H-benzo[d][2]benzoxepin-5,7-quinone	[M+H]+	0.9357	75412004	1796927-64-4	Terpenoids	Diterpenoids	Pimarane and Isopimarane diterpenoids	C=CC1(C)C=C2C(=O)OC(=O)C3=C(CCCC3(C)C)C2(O)CC1	[317.17, 123.12, 299.16, 179.03, 317.21]	3.42429e+07	5.46896e+07	4.78578e+07	4.44773e+07	3.80805e+07	0.183613	4.38696e+07
	M317T262	317.175	4.37	C27H44O8	0.1	Turkesterone	[M+H-C8H20O4]+	0.8269	14376672	41451-87-0	Terpenoids	Steroids	Ecdysteroids	CC(C)(O)CC[C@@H](O)[C@](C)(O)[C@H]1CC[C@@]2(O)C3=CC(=O)[C@@H]4C[C@@H](O)[C@@H](O)C[C@]4(C)[C@H]3[C@H](O)C[C@]12C	[317.17, 299.16, 281.15, 159.08, 163.04]	3.78123e+07	3.26986e+07	3.50117e+07	3.78682e+07	3.87522e+07	0.0690474	3.64286e+07
	M317T817	317.209	13.61	C20H28O3	0.7	(5.Xi.,13.alpha.)-7-Oxopimara-8,15-dien-18-oic acid	[M+H]+	0.981	10471031	1281026-81-0	Terpenoids	Diterpenoids	Pimarane and Isopimarane diterpenoids	C=C[C@@]1(C)CCC2=C(C1)C(=O)CC1[C@]2(C)CCC[C@@]1(C)C(=O)O	[317.21, 271.21, 163.11, 215.14, 253.2]	3.28103e+08	4.39765e+08	3.22781e+08	3.57663e+08	3.59603e+08	0.129411	3.61583e+08
	M318T296_2	318.181	4.93	C17H23N3O3	0.4	Leu-Trp	[M+H]+	0.8027	329275	5156-22-9	Amino acids and Peptides	Small peptides	Dipeptides	CC(C)CC(N)C(=O)NC(Cc1c[nH]c2ccccc12)C(=O)O	[188.07, 205.1, 318.18, 146.06, 318.07]	5.95701e+07	6.04471e+07	6.1156e+07	6.0561e+07	5.68417e+07	0.0285236	5.97152e+07
	M318T252	318.202	4.2	C19H27NO3	12.6	PRE-084	[M+H]+	0.8314	126402	138847-85-5	Alkaloids	Lysine alkaloids	Piperidine alkaloids	O=C(OCCN1CCOCC1)C1(c2ccccc2)CCCCC1	[159.11, 187.11, 114.09, 301.12, 173.13]	8.02501e+07	8.85587e+07	9.17013e+07	8.73895e+07	8.50153e+07	0.0494462	8.6583e+07
	M318T787	318.3	13.12	C18H39NO3	0.1	Phytosphingosine	[M+H]+	0.9785	122121	554-62-1	Fatty acids	Sphingolipids	Sphingoid bases	CCCCCCCCCCCCCC[C@@H](O)[C@@H](O)[C@@H](N)CO	[318.3, 300.29, 282.28, 95.09, 319.3]	8.14725e+07	1.11742e+08	9.89517e+07	8.64935e+07	1.2045e+08	0.164816	9.9822e+07
	M319T703	319.058	11.71	C17H14Cl2N2	0.5	2-(2,4-Dichlorophenyl)-3-[4-(dimethylamino)phenyl]acrylonitrile	[M+H+2i]+	0.716	901346	7496-18-6	Shikimates and Phenylpropanoids	Flavonoids	Chalcones	CN(C)c1ccc(/C=C(\C#N)c2ccc(Cl)cc2Cl)cc1	[319.06, 319.19, 175.15, 119.09, 187.01]	2.94063e+07	2.55009e+07	2.76638e+07	3.02436e+07	2.91042e+07	0.0655645	2.83838e+07
	M319T829_1	319.13	13.82	C21H18O3	7.4	3,4-Bis(benzyloxy)benzaldehyde	[M+H]+	0.7672	79526	5447-02-9	Shikimates and Phenylpropanoids			O=Cc1ccc(OCc2ccccc2)c(OCc2ccccc2)c1	[319.13, 271.21, 319.23, 171.01, 135.08]	2.37504e+07	2.15502e+07	2.39244e+07	2.18192e+07	2.52727e+07	0.0670513	2.32634e+07
	M319T797	319.154	13.28	C18H22O5	0.3	Mycotoxin F2	[M+H]+	0.856	165628		Polyketides	Macrolides	Zearalenones	CC1CCCC(=O)CCCC=Cc2cc(O)cc(O)c2C(=O)O1	[301.14, 319.15, 195.03, 109.1, 193.05]	1.34533e+07	1.47686e+07	1.44285e+07	1.40234e+07	1.44248e+07	0.0353869	1.42197e+07
	M319T765	319.188	12.75	C18H23FN2O2	20.7	NAD 299	[M+H]+	0.9937	3055171	169758-66-1	Alkaloids			NC(=O)c1ccc(F)c2c1C[C@@H](N(C1CCC1)C1CCC1)CO2	[319.19, 320.19, 319.22, 109.1, 301.22]	7.84602e+07	7.91254e+07	7.95469e+07	8.38766e+07	7.6524e+07	0.034003	7.95066e+07
	M319T735	319.19	12.25													1.45867e+08	1.58445e+08	1.52957e+08	1.55599e+08	1.4482e+08	0.0395259	1.51538e+08
	M319T873	319.224	14.56													1.05046e+08	1.15655e+08	9.55261e+07	1.10014e+08	1.05469e+08	0.0696834	1.06342e+08
	M319T813	319.225	13.54	C20H30O3	7	8(9)-EpETE	[M+H]+	0.8662	16061086	851378-93-3	Fatty acids	Eicosanoids	Other Eicosanoids	CC/C=C\C/C=C\C/C=C\CC1OC1C/C=C\CCCC(=O)O	[319.22, 171.01, 116.05, 319.04, 301.21]	1.17118e+08	9.19373e+07	8.98853e+07	9.45461e+07	9.31872e+07	0.114976	9.73347e+07
	M319T829_2	319.227	13.82	C18H32O3	6.7	9(S)-HODE	[M+Na]+	0.724	5282945	15514-85-9	Fatty acids	Octadecanoids	Other Octadecanoids	CCCCCC=CC=CC(O)CCCCCCCC(=O)O	[319.13, 271.21, 319.22, 171.01, 135.08]	3.97674e+07	4.98925e+07	4.61302e+07	4.23867e+07	3.88272e+07	0.106051	4.34008e+07
	M319T746	319.227	12.43													1.56742e+08	1.82702e+08	1.77398e+08	1.69421e+08	1.62097e+08	0.0627955	1.69672e+08
	M319T906	319.284	15.11													1.21569e+08	1.2008e+08	1.19803e+08	1.17466e+08	1.18876e+08	0.0126975	1.19559e+08
	M321T100	321.058	1.67													1.15464e+08	1.28581e+08	1.15844e+08	1.22833e+08	1.1805e+08	0.046187	1.20154e+08
	M321T109	321.067	1.82													1.01373e+08	1.04139e+08	1.03074e+08	1.068e+08	9.14431e+07	0.0580708	1.01366e+08
	M321T310	321.145	5.16													1.08704e+08	9.87098e+07	1.01781e+08	1.1251e+08	1.08357e+08	0.0529821	1.06012e+08
	M321T614	321.167	10.24	C16H26O5	0.3	Pentanoic acid, 3-methyl-, 5-hydroxy-3-(hydroxymethyl)-6-(1-methylethyl)-2-oxo-3-cyclohexen-1-yl ester	[M+Na]+	0.9974	45359639		Terpenoids	Sesquiterpenoids	Bisabolane sesquiterpenoids	CCC(C)CC(=O)OC1C(=O)C(CO)=CC(O)C1C(C)C	[321.17, 322.17, 321.25, 107.09, 321.1]	4.12401e+07	4.04578e+07	4.03808e+07	4.17122e+07	4.19194e+07	0.01713	4.11421e+07
	M321T770_1	321.204	12.84	C19H30O5	6.2	Idebenone	[M+H-H2O]+	0.9923	3686	58186-27-9	Terpenoids	Meroterpenoids	Prenyl quinone meroterpenoids	COC1=C(OC)C(=O)C(CCCCCCCCCCO)=C(C)C1=O	[321.2, 321.24, 322.21, 93.07, 156.14]	3.43874e+07	3.27395e+07	3.31539e+07	3.30763e+07	3.22435e+07	0.023976	3.31201e+07
	M321T812	321.206	13.53	C14H28N2O6	12.4	N,n,n`,n`-tetrakis(2-hydroxyethyl)hexanediamide	[M+H]+	0.9154	95283	6334-25-4				O=C(CCCCC(=O)N(CCO)CCO)N(CCO)CCO	[321.2, 303.2, 285.19, 171.01, 173.01]	1.43063e+07	2.02716e+07	1.72991e+07	1.56799e+07	1.53012e+07	0.140746	1.65716e+07
	M321T356	321.206	5.94													1.62555e+08	1.6272e+08	1.7151e+08	1.63883e+08	1.65932e+08	0.0224622	1.6532e+08
	M321T739	321.206	12.32													3.35616e+08	4.70083e+08	4.25259e+08	3.89463e+08	3.6669e+08	0.131243	3.97422e+08
	M321T679_2	321.206	11.32													1.30974e+09	1.46203e+09	1.4074e+09	1.38975e+09	1.32394e+09	0.0453654	1.37857e+09
	M321T711	321.206	11.84	C19H28O4	0.2	3-HYDROXY-4-(SUCCIN-2-YL)-CARYOLANE delta-LACTONE	[M+H]+	0.9067	6857784		Terpenoids	Sesquiterpenoids	Caryolane sesquiterpenoids	CC12CCC3C(CC3(C)C)C3(C1)OC(=O)CC(C(=O)O)C3CC2	[321.21, 285.18, 303.2, 165.05, 109.1]	9.88907e+07	1.04683e+08	1.04599e+08	1.00114e+08	9.7593e+07	0.0324827	1.01176e+08
	M321T774	321.243	12.91	C22H36O5	0.1	4-Hydroxy-2-(2-hydroxybut-3-en-2-yl)-3a,6,6,9a-tetramethyldodecahydronaphtho[2,1-b]furan-5-yl acetate	[M+H-C2H4O2]+	0.8944	57509443	1379769-90-0	Terpenoids	Diterpenoids	Labdane diterpenoids	C=CC(C)(O)C1CC2C3(C)CCCC(C)(C)C3C(OC(C)=O)C(O)C2(C)O1	[321.24, 321.2, 303.23, 165.13, 93.07]	2.2301e+07	2.22466e+07	2.11621e+07	2.13329e+07	2.14553e+07	0.024645	2.16996e+07
	M322T130	322.055	2.16	C10H19ClNO5P	10.6	Phosphamidon	[M+Na]+	0.9865	3032604	13171-21-6				CCN(CC)C(=O)/C(Cl)=C(\C)OP(=O)(OC)OC	[322.05, 190.01, 323.06, 202.03, 126.07]	1.75505e+08	1.69979e+08	1.56985e+08	1.81588e+08	1.72085e+08	0.0531095	1.71228e+08
	M322T870	322.274	14.5	C20H37NO3	0.3	N-Hexadecanoyl-L-homoserine lactone	[M+H-H2O]+	0.7254	11609787	87206-01-7	Fatty acids	Fatty amides	Fatty acyl homoserine lactones	CCCCCCCCCCCCCCCC(=O)N[C@H]1CCOC1=O	[322.27, 322.33, 95.09, 93.07, 299.06]	8.58079e+06	1.42345e+07	1.13926e+07	1.08853e+07	9.88476e+06	0.19145	1.09956e+07
	M322T775_2	322.274	12.91	C20H35NO2	0.2	.gamma.-Linolenoyl ethanolamide	[M+H]+	0.7053	5283445	150314-37-7	Fatty acids	Fatty amides	N-acyl ethanolamines (endocannabinoids)	CCCCC/C=C\C/C=C\C/C=C\CCCCC(=O)NCCO	[322.27, 196.13, 93.07, 322.24, 95.09]	1.4282e+07	1.7079e+07	1.65401e+07	1.82711e+07	1.43729e+07	0.108207	1.6109e+07
	M323T97	323.074	1.62	C17H12N2O6	23.8	2-Isoindolinepropionic acid, .beta.-(m-nitrophenyl)-1,3-dioxo-	[M+H-H2O]+	0.9711	238863	6329-28-8	Amino acids and Peptides			O=C(O)CC(c1cccc([N+](=O)[O-])c1)N1C(=O)c2ccccc2C1=O	[323.07, 162.0, 143.02, 203.04, 124.92]	1.3339e+08	1.39994e+08	1.50197e+08	1.25401e+08	1.30852e+08	0.0700769	1.35967e+08
	M323T745	323.097	12.41													1.25554e+08	1.28341e+08	1.3109e+08	1.27691e+08	1.28393e+08	0.0154377	1.28214e+08
	M323T397	323.113	6.61													1.77471e+08	1.81888e+08	1.56016e+08	1.62825e+08	1.58505e+08	0.0694936	1.67341e+08
	M323T425	323.113	7.09													1.23994e+08	1.29755e+08	1.56509e+08	1.27102e+08	1.23251e+08	0.10503	1.32122e+08
	M323T428	323.147	7.14	C12H24N2O9	4.9	Chitobiose	[M+H-H2O]+	0.9981	12302989	577-76-4	Carbohydrates	Aminosugars and aminoglycosides	Aminosugars	N[C@H]1C(O)O[C@H](CO)[C@@H](O[C@@H]2O[C@H](CO)[C@@H](O)[C@H](O)[C@H]2N)[C@@H]1O	[323.15, 324.15, 177.05, 145.03, 323.06]	4.01165e+08	3.65718e+08	3.52262e+08	3.88528e+08	4.03725e+08	0.0589436	3.8228e+08
	M323T218	323.164	3.63	C21H24O4	1.9	Amorfrutin A	[M+H-H2O]+	0.832	17950432	80489-90-3	Shikimates and Phenylpropanoids	Stilbenoids	Monomeric stilbenes	COc1cc(CCc2ccccc2)c(C(=O)O)c(O)c1CC=C(C)C	[323.16, 164.07, 163.04, 205.05, 323.07]	1.89822e+08	1.86831e+08	1.95259e+08	1.87423e+08	1.90752e+08	0.0176395	1.90018e+08
	M323T208_2	323.197	3.46													1.30766e+08	1.8234e+08	1.68634e+08	1.57231e+08	1.42932e+08	0.130336	1.5638e+08
	M324T586	324.196	9.76	C21H25NO2	0.1	Piperidolate	[M+H]+	0.892	4839	82-98-4	Alkaloids	Lysine alkaloids		CCN1CCCC(OC(=O)C(c2ccccc2)c2ccccc2)C1	[324.2, 176.14, 103.05, 107.05, 163.04]	5.95266e+07	7.59549e+07	7.55297e+07	7.26956e+07	6.64443e+07	0.0998639	7.00302e+07
	M324T758	324.217	12.64	C15H30O4S	10.1	3-(Dodecylsulfonyl)propanoic acid	[M+NH4]+	0.8594	348986	101453-22-9	Fatty acids	Fatty Acids and Conjugates	Branched fatty acids	CCCCCCCCCCCCS(=O)(=O)CCC(=O)O	[289.18, 307.19, 271.17, 109.1, 243.17]	8.09178e+07	8.72643e+07	9.34949e+07	8.54387e+07	8.10099e+07	0.060717	8.56251e+07
	M325T306_2	325.071	5.1													1.88817e+08	2.07691e+08	1.88492e+08	2.27112e+08	1.97293e+08	0.0799228	2.01881e+08
	M325T471_2	325.091	7.85												[163.04, 135.04, 307.08, 145.03, 117.03]	4.76334e+08	5.62433e+08	5.23003e+08	5.11342e+08	4.99953e+08	0.0618172	5.14613e+08
	M325T298	325.091	4.97												[163.04, 135.04, 145.03, 97.03, 117.03]	1.98478e+09	2.24998e+09	2.08145e+09	2.06432e+09	1.97413e+09	0.0534464	2.07093e+09
	M325T207_1	325.092	3.45	C34H44O19	0.5	Forsythoside B	[M+H-C19H28O11]+	0.9806	23928102	81525-13-5	Shikimates and Phenylpropanoids	Phenylethanoids (C6-C2)+Phenylpropanoids (C6-C3)	Cinnamic acids and derivatives+Phenylethanoids	C[C@@H]1O[C@@H](O[C@@H]2[C@@H](O)[C@H](OCCc3ccc(O)c(O)c3)O[C@H](CO[C@@H]3OC[C@](O)(CO)[C@H]3O)[C@H]2OC(=O)/C=C/c2ccc(O)c(O)c2)[C@H](O)[C@H](O)[C@H]1O	[163.04, 135.04, 325.09, 97.03, 145.03]	3.34994e+09	3.36686e+09	3.28634e+09	3.37073e+09	3.31949e+09	0.0106486	3.33867e+09
	M325T660_1	325.092	11.01												[163.04, 135.04, 325.09, 97.03, 145.03]	2.84975e+08	3.16432e+08	2.90721e+08	2.97528e+08	2.80012e+08	0.0482185	2.93934e+08
	M325T325_2	325.092	5.42	C35H46O20	0.1	Echinacoside	[M+H-C20H30O12]+	0.9868	5281771	82854-37-3	Shikimates and Phenylpropanoids	Phenylethanoids (C6-C2)+Phenylpropanoids (C6-C3)	Cinnamic acids and derivatives+Phenylethanoids	C[C@@H]1O[C@@H](O[C@@H]2[C@@H](O)[C@H](OCCc3ccc(O)c(O)c3)O[C@H](CO[C@@H]3O[C@H](CO)[C@@H](O)[C@H](O)[C@H]3O)[C@H]2OC(=O)/C=C/c2ccc(O)c(O)c2)[C@H](O)[C@H](O)[C@H]1O	[163.04, 307.08, 135.04, 145.03, 117.03]	7.34853e+09	8.14804e+09	7.98169e+09	7.76629e+09	7.26316e+09	0.0502393	7.70154e+09
	M325T306_3	325.092	5.1	C35H46O19	0.2	Poliumoside	[M+H-C20H30O11]+	0.9871	10373017	94079-81-9	Shikimates and Phenylpropanoids	Phenylethanoids (C6-C2)+Phenylpropanoids (C6-C3)	Cinnamic acids and derivatives+Phenylethanoids	C[C@@H]1O[C@@H](O[C@@H]2[C@@H](O)[C@H](OCCc3ccc(O)c(O)c3)O[C@H](CO[C@@H]3O[C@@H](C)[C@H](O)[C@@H](O)[C@H]3O)[C@H]2OC(=O)/C=C/c2ccc(O)c(O)c2)[C@H](O)[C@H](O)[C@H]1O	[163.04, 135.04, 145.03, 97.03, 117.03]	1.59032e+10	1.72528e+10	1.72349e+10	1.67112e+10	1.66187e+10	0.0330304	1.67441e+10
	M325T231	325.092	3.85													6.16152e+08	5.97066e+08	6.43003e+08	5.92557e+08	6.63812e+08	0.0489277	6.22518e+08
	M325T449_2	325.092	7.48												[163.04, 135.04, 325.09, 145.03, 97.03]	1.40214e+09	1.45119e+09	1.46499e+09	1.41366e+09	1.37597e+09	0.0255616	1.42159e+09
	M325T505	325.092	8.42												[163.04, 135.04, 145.03, 325.09, 97.03]	2.91488e+08	3.74335e+08	3.21324e+08	3.12946e+08	2.91517e+08	0.106693	3.18322e+08
	M325T437	325.092	7.29												[163.04, 135.04, 145.03, 325.09, 97.03]	3.32593e+08	4.18854e+08	3.81992e+08	3.59621e+08	3.3727e+08	0.0968841	3.66066e+08
	M325T388	325.092	6.47												[163.04, 135.04, 145.03, 325.09, 97.03]	2.95176e+08	4.00332e+08	3.30159e+08	3.24858e+08	2.99716e+08	0.127676	3.30048e+08
	M325T306_4	325.115	5.1													2.05327e+08	2.34173e+08	2.10426e+08	2.25428e+08	2.04002e+08	0.0616292	2.15872e+08
	M325T250	325.139	4.17													8.96211e+07	1.34208e+08	1.39766e+08	1.40283e+08	1.34534e+08	0.168112	1.27682e+08
	M325T827	325.177	13.79	C16H24N2O5	5.6	5-Amino-2-(3-hexyl-4-methyl-2,5-dioxopyrrol-1-yl)-5-oxopentanoic acid	[M+H]+	0.994	128964470	2103656-96-6	Alkaloids			CCCCCCC1=C(C)C(=O)N(C(CCC(N)=O)C(=O)O)C1=O	[325.18, 163.04, 326.18, 135.04, 325.1]	2.76969e+07	2.93129e+07	3.02843e+07	2.7794e+07	2.83244e+07	0.0383989	2.86825e+07
	M325T784	325.178	13.07	C21H30O6	7.2	6.beta.-Hydroxycortisol	[M+H-3H2O]+	0.9903	6852390	53-35-0	Terpenoids	Steroids	Pregnane steroids	C[C@]12C[C@H](O)[C@H]3[C@@H](C[C@@H](O)C4=CC(=O)CC[C@@]43C)[C@@H]1CC[C@]2(O)C(=O)CO	[325.18, 163.04, 326.18, 325.25, 135.04]	4.83829e+07	4.54901e+07	4.60833e+07	5.20305e+07	4.72311e+07	0.0541358	4.78436e+07
	M325T248	325.212	4.14													1.65485e+08	1.75193e+08	1.73549e+08	1.7516e+08	1.6183e+08	0.0363322	1.70244e+08
	M326T317	326.244	5.28													1.21024e+08	1.33867e+08	1.30425e+08	1.24993e+08	1.15517e+08	0.0583915	1.25165e+08
	M327T720	327.008	12	C9H18Cl3O4P	0	Tri(3-chloropropyl) phosphate	[M+H]+	0.9975	14034	1067-98-7	Fatty acids	Fatty acyls	Halogenated hydrocarbons	O=P(OCCCCl)(OCCCCl)OCCCCl	[98.98, 174.99, 251.0, 327.19, 95.09]	3.57731e+07	3.32192e+07	3.39199e+07	3.40941e+07	3.41046e+07	0.0274612	3.42222e+07
	M327T163	327.048	2.72	C13H14N2O4S2	2.4	Gliotoxin	[M+H]+	0.9937	6223	67-99-2	Amino acids and Peptides	Small peptides	Dipeptides	CN1C(=O)[C@]23CC4=CC=C[C@H](O)[C@H]4N2C(=O)[C@@]1(CO)SS3	[327.05, 328.05, 164.99, 183.0, 301.17]	1.44266e+09	1.40125e+09	1.48385e+09	1.566e+09	1.54308e+09	0.0459883	1.48737e+09
	M327T804	327.193	13.39	C21H26O3	7	Acitretin	[M+H]+	0.9968	5284513	55079-83-9	Terpenoids			COc1cc(C)c(/C=C/C(C)=C/C=C/C(C)=C/C(=O)O)c(C)c1C	[327.19, 328.2, 98.98, 327.1, 174.99]	5.31844e+07	6.19441e+07	6.21542e+07	6.12984e+07	5.82408e+07	0.0639414	5.93644e+07
	M327T180	327.228	3	C22H32O3	12	Medroxyprogesterone	[M+H-H2O]+	0.9506	10631	520-85-4	Terpenoids	Steroids	Pregnane steroids	CC(=O)[C@@]1(O)CC[C@H]2[C@@H]3C[C@H](C)C4=CC(=O)CC[C@]4(C)[C@H]3CC[C@@]21C	[327.23, 210.15, 192.14, 164.14, 309.22]	4.41989e+07	4.39601e+07	4.01928e+07	4.37748e+07	4.01061e+07	0.049534	4.24465e+07
	M327T886	327.23	14.77	C22H32O3	7	14-HDoHE	[M+H-H2O]+	0.9808	11566378	87042-40-8	Fatty acids	Docosanoids	Other Docosanoids	CC/C=C\C/C=C\CC(O)/C=C/C=C\C/C=C\C/C=C\CCC(=O)O	[327.23, 98.98, 286.31, 328.23, 116.05]	2.64506e+07	2.81223e+07	2.94337e+07	2.68495e+07	2.87364e+07	0.0449657	2.79185e+07
	M328T166	328.139	2.77	C15H21NO7	0.8	N-Fructosyl phenylalanine	[M+H]+	0.747	85152457					O=C(O)C(Cc1ccccc1)NCC1(O)OC(CO)C(O)C1O	[310.13, 328.05, 120.08, 132.08, 292.12]	8.09978e+07	7.71076e+07	7.2496e+07	8.01218e+07	8.17918e+07	0.0483772	7.8503e+07
	M328T745	328.248	12.41													1.80942e+08	2.00187e+08	1.86804e+08	1.87068e+08	1.85052e+08	0.0384767	1.8801e+08
	M328T761	328.248	12.69													1.49236e+08	1.46031e+08	1.51057e+08	1.44468e+08	1.36247e+08	0.0394695	1.45408e+08
	M328T246	328.26	4.1	C20H35NO	4.9	(2E,4E,10Z)-N-Isobutylhexadeca-2,4,10-trienamide	[M+Na]+	0.8559	71665601	1426933-04-1	Fatty acids	Fatty amides	N-acyl amines	CCCCC/C=C\CCCC/C=C/C=C/C(=O)NCC(C)C	[328.26, 116.07, 125.1, 155.12, 196.17]	2.67857e+08	3.281e+08	3.16659e+08	2.86946e+08	2.7157e+08	0.0917086	2.94226e+08
	M329T355_2	329.157	5.92	C20H22N2O	15.9	N-(1-Adamantyl)quinaldamide	[M+Na]+	0.7514	2851338	226877-98-1	Alkaloids			O=C(NC12CC3CC(CC(C3)C1)C2)c1ccc2ccccc2n1	[329.16, 181.05, 184.17, 329.24, 252.09]	3.81278e+07	3.70521e+07	3.81421e+07	4.03064e+07	3.99412e+07	0.0353094	3.87139e+07
	M329T340	329.157	5.66	C15H22N4O3	3.2	Haloperidol	[M+Na]+	0.9389	4938	52-86-8	Alkaloids	Pseudoalkaloids	Purine alkaloids	CCCn1cnc2c1c(=O)n(CCCCC(C)=O)c(=O)n2C	[329.16, 181.05, 329.09, 140.05, 98.98]	3.91072e+07	3.3406e+07	3.73464e+07	4.0401e+07	3.48764e+07	0.0782154	3.70274e+07
	M329T758	329.173	12.64	C20H24O4	6.9	5-Geranoxy-7-methoxycoumarin	[M+H]+	0.9947	6441377	7380-39-4	Shikimates and Phenylpropanoids	Coumarins	Simple coumarins	COc1cc(OC/C=C(\C)CCC=C(C)C)c2ccc(=O)oc2c1	[329.17, 330.18, 98.98, 276.2, 93.07]	1.10029e+08	1.09931e+08	1.13684e+08	1.19019e+08	1.21488e+08	0.0457172	1.1483e+08
	M329T709	329.173	11.82	C19H24N2OS	12.7	Thienylfentanyl	[M+H]+	0.9924	21595404	122861-39-6				CCC(=O)N(c1ccccc1)C1CCN(Cc2cccs2)CC1	[329.17, 98.98, 330.18, 329.25, 329.08]	7.0758e+07	6.76595e+07	7.25831e+07	7.07118e+07	6.93147e+07	0.0261579	7.02054e+07
	M329T890	329.209	14.83	C21H28O3	6.7	.beta.-Estradiol 17-propionate	[M+H]+	0.988	19571	3758-34-7	Terpenoids	Steroids	Estrane steroids	CCC(=O)O[C@H]1CC[C@H]2[C@@H]3CCc4cc(O)ccc4[C@H]3CC[C@]12C	[329.21, 98.98, 187.11, 330.21, 174.99]	4.69816e+07	5.97121e+07	5.25828e+07	5.0206e+07	4.81608e+07	0.097926	5.15287e+07
	M330T101	330.059	1.68													1.95935e+08	1.96453e+08	1.93075e+08	2.02652e+08	1.98339e+08	0.0179486	1.97291e+08
	M330T119	330.06	1.98	C10H12N5O6P	0.5	2',3'-cAMP	[M+H]+	0.995	25796534	634-01-5	Carbohydrates	Nucleosides	Purine nucleos(t)ides	Nc1ncnc2c1ncn2[C@H]1O[C@H](CO)[C@H]2OP(=O)(O)O[C@@H]12	[136.06, 330.06, 98.98, 119.04, 97.03]	2.52933e+08	2.47122e+08	2.48935e+08	2.51768e+08	2.46586e+08	0.0112291	2.49469e+08
	M330T315	330.11	5.26	C19H17NO3	0.8	2-(4-Propoxyphenyl)-4-quinolinecarboxylic acid	[M+Na]+	0.7034	1913233	51842-69-4	Alkaloids	Tryptophan alkaloids	Quinoline alkaloids	CCCOc1ccc(-c2cc(C(=O)O)c3ccccc3n2)cc1	[330.11, 315.09, 208.05, 269.08, 254.06]	7.81169e+07	7.12704e+07	7.76885e+07	7.99216e+07	7.32072e+07	0.0478119	7.60409e+07
	M330T99	330.139	1.65													6.53707e+08	5.76937e+08	6.49027e+08	5.99899e+08	6.17747e+08	0.0525631	6.19464e+08
	M330T789	330.264	13.15													2.20977e+08	2.42742e+08	2.28017e+08	2.2127e+08	2.25855e+08	0.0390406	2.27772e+08
	M331T174	331.079	2.9	C17H14O7	6.3	3,4'-Dimethylquercetin	[M+H]+	0.993	5380905	33429-83-3	Shikimates and Phenylpropanoids	Flavonoids	Flavonols	COc1ccc(-c2oc3cc(O)cc(O)c3c(=O)c2OC)cc1O	[331.08, 242.15, 332.08, 200.1, 131.12]	1.76248e+08	2.10371e+08	2.05131e+08	2.04003e+08	1.99912e+08	0.06692	1.99133e+08
	M331T505	331.081	8.42	C17H14O7	0.2	Rhamnazin	[M+H]+	0.9853	5320945	552-54-5	Shikimates and Phenylpropanoids	Flavonoids	Flavonols	COc1cc(O)c2c(=O)c(O)c(-c3ccc(O)c(OC)c3)oc2c1	[331.08, 316.06, 167.03, 288.06, 332.08]	3.60693e+07	5.39009e+07	4.46768e+07	4.1667e+07	3.9458e+07	0.157113	4.31544e+07
	M331T374	331.081	6.24	C17H14O7	1.6	Jaceosidin	[M+H]+	0.9982	5379096	18085-97-7	Shikimates and Phenylpropanoids	Flavonoids	Flavones	COc1cc(-c2cc(=O)c3c(O)c(OC)c(O)cc3o2)ccc1O	[331.08, 316.06, 288.06, 273.04, 301.03]	3.55159e+07	5.13992e+07	4.02173e+07	4.02226e+07	3.56823e+07	0.159092	4.06075e+07
	M331T439	331.081	7.31	C17H14O7	0.7	MEGxp0_001915	[M+H]+	0.7708	6476406		Shikimates and Phenylpropanoids	Flavonoids	Aurones	COc1cc(C=C2Oc3cc(O)cc(O)c3C2=O)cc(OC)c1O	[331.08, 271.06, 197.06, 225.05, 243.07]	1.93726e+07	2.92975e+07	2.57422e+07	2.1608e+07	2.00596e+07	0.181072	2.3216e+07
	M331T242	331.102	4.04	C14H20O10	0.1	.beta.-D-Mannopyranose, 1,3,4,6-tetraacetate	[M+H-H2O]+	0.8931	7269409	18968-05-3				CC(=O)OC[C@H]1O[C@@H](OC(C)=O)[C@@H](O)[C@@H](OC(C)=O)[C@@H]1OC(C)=O	[127.04, 187.06, 109.03, 128.04, 97.03]	8.84265e+08	8.30582e+08	8.65313e+08	8.82451e+08	8.47735e+08	0.0266766	8.62069e+08
	M331T203_1	331.139	3.39													1.29766e+08	1.26763e+08	1.32037e+08	1.291e+08	1.35076e+08	0.0241483	1.30548e+08
	M331T823	331.188	13.71													1.51939e+08	1.49546e+08	1.64634e+08	1.57806e+08	1.59146e+08	0.0383057	1.56614e+08
	M331T793	331.188	13.21												[331.19, 332.19, 127.04, 98.98, 331.1]	1.43586e+08	1.33629e+08	1.41849e+08	1.35413e+08	1.89527e+08	0.155573	1.48801e+08
	M331T713	331.188	11.89	C19H26FN3O2	19.7	5-Fluoro ABICA	[M+H-NH3]+	0.9982	118796498	1801338-26-0	Alkaloids	Tryptophan alkaloids		CC(C)[C@H](NC(=O)c1cn(CCCCCF)c2ccccc12)C(N)=O	[331.19, 332.19, 127.04, 98.98, 331.09]	1.66261e+08	1.62738e+08	1.65651e+08	2.20482e+08	1.69306e+08	0.1384	1.76887e+08
	M331T768	331.188	12.8	C20H26O4	6.8	(6E,10Z,14E)-2-Keto-6,14-dimethyl-3-methylene-3a,4,5,8,9,12,13,15a-octahydrocyclotetradeca[b]furan-10-carboxylic acid	[M+H]+	0.9877	24011680	59632-76-7	Terpenoids	Diterpenoids	Cembrane diterpenoids	C=C1C(=O)OC2/C=C(\C)CC/C=C(\C(=O)O)CC/C=C(\C)CCC12	[331.19, 331.23, 127.04, 332.19, 98.98]	7.40145e+07	7.46196e+07	7.58127e+07	7.7505e+07	7.55127e+07	0.0176473	7.54929e+07
	M331T491	331.202	8.18													8.73004e+07	1.18261e+08	9.89046e+07	9.76816e+07	9.99503e+07	0.111384	1.0042e+08
	M331T914	331.224	15.23	C21H30O3	7.5	17.alpha.-Hydroxyprogesterone	[M+H]+	0.9984	6238	68-96-2	Terpenoids	Steroids	Pregnane steroids	CC(=O)[C@@]1(O)CC[C@H]2[C@@H]3CCC4=CC(=O)CC[C@]4(C)[C@H]3CC[C@@]21C	[331.22, 332.23, 98.98, 127.04, 332.33]	1.80599e+08	2.57147e+08	2.25662e+08	2.08597e+08	1.89206e+08	0.144103	2.12242e+08
	M332T118	332.075	1.97													1.273e+08	1.24431e+08	1.30112e+08	1.24239e+08	1.30466e+08	0.0234103	1.2731e+08
	M332T153	332.075	2.54	C10H14N5O6P	0.6	5'-Adenylic acid, 2'-deoxy-	[M+H]+	0.9985	12599	653-63-4	Carbohydrates	Nucleosides	Purine nucleos(t)ides	Nc1ncnc2c1ncn2[C@H]1C[C@H](O)[C@@H](COP(=O)(O)O)O1	[136.06, 332.08, 148.06, 185.13, 219.1]	3.54349e+07	3.78033e+07	3.60392e+07	3.82282e+07	3.80007e+07	0.0342975	3.71013e+07
	M332T119	332.134	1.98													1.74592e+08	1.68066e+08	1.80565e+08	1.76433e+08	1.74427e+08	0.0258089	1.74816e+08
	M332T186	332.134	3.11													1.25834e+08	1.06333e+08	1.15438e+08	1.26106e+08	1.46049e+08	0.11962	1.23952e+08
	M332T251	332.218	4.19	C15H29N3O5	0.1	Thr-Val-Leu	[M+H]+	0.847	335436	66317-22-4	Amino acids and Peptides	Small peptides	Tripeptides	CC(C)CC(NC(=O)C(NC(=O)C(N)C(C)O)C(C)C)C(=O)O	[173.13, 332.2, 201.12, 177.05, 105.03]	9.68037e+07	1.16656e+08	9.03887e+07	1.26514e+08	8.53661e+07	0.171228	1.03146e+08
	M332T185	332.218	3.09													1.18329e+08	1.25155e+08	1.24562e+08	1.24951e+08	1.23444e+08	0.0231171	1.23288e+08
	M332T615	332.233	10.26	C14H29N5O4	11.8	Lys-Gly-Lys	[M+H]+	0.7377	17972127	57625-90-8	Amino acids and Peptides	Small peptides	Tripeptides	NCCCCC(N)C(=O)NCC(=O)NC(CCCCN)C(=O)O	[332.23, 233.16, 273.2, 100.08, 245.16]	2.66022e+07	3.0229e+07	2.77065e+07	3.05071e+07	2.89987e+07	0.0576193	2.88087e+07
	M333T121	333.086	2.01													1.43954e+08	1.28469e+08	1.42971e+08	1.50637e+08	1.42844e+08	0.0571853	1.41775e+08
	M333T174_2	333.116	2.89	C21H16O4	10.5	3',4'-Dimethoxy-.alpha.-naphthoflavone	[M+H]+	0.9972	276138	14756-24-2	Shikimates and Phenylpropanoids	Flavonoids	Flavones	COc1ccc(-c2cc(=O)c3ccc4ccccc4c3o2)cc1OC	[333.12, 333.08, 334.12, 187.14, 215.14]	5.8253e+07	6.39786e+07	6.57679e+07	7.06468e+07	6.79158e+07	0.0714286	6.53124e+07
	M333T820	333.204	13.66												[333.2, 334.21, 333.13, 301.14, 214.78]	3.12743e+08	3.26431e+08	3.42006e+08	3.20657e+08	3.30409e+08	0.0335245	3.26449e+08
	M333T761	333.204	12.68	C20H30O5	6.8	Andrographolide	[M+H-H2O]+	0.9994	71308151	5508-58-7	Terpenoids	Diterpenoids	Labdane diterpenoids	C=C1CC[C@@H]2C(C)(CO)[C@H](O)CC[C@@]2(C)[C@@H]1C/C=C1\C(=O)OCC1O	[333.2, 334.21, 235.13, 315.19, 287.8]	9.02213e+08	8.38993e+08	8.32344e+08	9.21284e+08	9.45133e+08	0.0565125	8.87993e+08
	M333T704	333.204	11.74	C20H28O4	6.5	5-[2-(3-Furyl)ethyl]-8-hydroxy-5,6,8a-trimethyl-3,4,4a,6,7,8-hexahydronaphthalene-1-carboxylic acid	[M+H]+	0.9952	45359865		Terpenoids	Diterpenoids	Colensane and Clerodane diterpenoids	CC1CC(O)C2(C)C(C(=O)O)=CCCC2C1(C)CCc1ccoc1	[333.2, 333.17, 315.19, 334.21, 105.07]	1.02236e+08	9.35791e+07	9.98797e+07	1.00609e+08	9.67463e+07	0.0349585	9.86099e+07
	M333T691	333.205	11.51	C20H30O5	3.9	Epoxylathyrol	[M+H-H2O]+	0.9617	56841080	28649-60-7	Terpenoids	Diterpenoids	Lathyrane diterpenoids	C/C1=C/[C@@H]2[C@H](CC[C@@]3(CO3)[C@@H](O)[C@H]3[C@@H](O)[C@@H](C)C[C@]3(O)C1=O)C2(C)C	[333.2, 315.19, 287.2, 107.09, 119.09]	3.57688e+07	3.44543e+07	3.63856e+07	3.34812e+07	3.71583e+07	0.0417531	3.54496e+07
	M333T583	333.206	9.72	C40H60O10	0.2	(4E)-4-(2-((1R,4aS,5R,6R,8aS)-6-Hydroxy-5-(hydroxymethyl)-5,8a-dimethyl-2-methylidenedecahydronaphthalen-1-yl)ethylidene)-5-oxotetrahydrofuran-3-yl (2E)-4-hydroxy-2-(1-hydroxy-2-((1R,4aS,5R,6R,8aS)-6-hydroxy-5-(hydroxymethyl)-5,8a-dimethyl-2-methylidenedecahydronaphthalen-1-yl)ethyl)but-2-enoate	[M+H-C20H32O6]+	0.9389	24011589	1177781-74-6	Terpenoids	Diterpenoids	Labdane diterpenoids	C=C1CC[C@H]2[C@@](C)(CC[C@@H](O)[C@@]2(C)CO)[C@@H]1C/C=C1/C(=O)OCC1OC(=O)/C(=C/CO)C(O)C[C@@H]1C(=C)CC[C@H]2[C@@]1(C)CC[C@@H](O)[C@@]2(C)CO	[333.21, 145.1, 297.18, 159.12, 125.06]	6.06173e+07	7.4348e+07	7.22049e+07	6.98031e+07	6.23456e+07	0.0895151	6.78638e+07
	M333T517	333.206	8.61	C20H28O4	0.2	14-Dehydroandrographolide	[M+H]+	0.7205	5708351	42895-58-9	Terpenoids	Diterpenoids	Labdane diterpenoids	C=C1CC[C@@H]2[C@](C)(CO)[C@H](O)CC[C@@]2(C)[C@@H]1/C=C/C1=CCOC1=O	[333.21, 287.2, 135.12, 107.09, 315.2]	2.754e+08	2.4013e+08	2.5996e+08	2.6404e+08	2.77687e+08	0.0569976	2.63443e+08
	M333T904	333.24	15.07	C21H34O4	6.7	9-Deoxy-9-methyleneprostaglandin E2	[M+H-H2O]+	0.9876	71684383	61263-32-9	Fatty acids	Eicosanoids	Isoprostanes+Prostaglandins	C=C1CC(O)[C@H](/C=C/C(O)CCCCC)C1C/C=C\CCCC(=O)O	[333.24, 333.2, 333.15, 333.33, 334.24]	1.75091e+07	2.1666e+07	2.13368e+07	1.98825e+07	1.75594e+07	0.10177	1.95908e+07
	M334T278	334.249	4.63													9.34506e+07	1.11006e+08	1.19441e+08	1.12778e+08	1.04295e+08	0.0910268	1.08194e+08
	M335T101_2	335.074	1.68	C16H14O8	6.5	Cedrin	[M+H]+	0.9962	26087902	75513-81-4	Shikimates and Phenylpropanoids	Flavonoids	Dihydroflavonols	Cc1c(O)cc2c(c1O)C(=O)[C@@H](O)[C@H](c1cc(O)c(O)c(O)c1)O2	[335.1, 275.03, 335.13, 169.03, 336.1]	3.02542e+08	3.05777e+08	2.9021e+08	3.14727e+08	3.10436e+08	0.0306618	3.04738e+08
	M335T97	335.095	1.62	C18H16O5	16.9	SAPPANONE A DIMETHYL ETHER	[M+Na]+	0.9958	5946498		Shikimates and Phenylpropanoids	Flavonoids	Aurones	COc1ccc2c(c1)OCC(=Cc1ccc(OC)c(O)c1)C2=O	[335.09, 336.1, 185.03, 275.06, 143.02]	2.40607e+08	2.08731e+08	2.35656e+08	2.10107e+08	2.1437e+08	0.0679139	2.21894e+08
	M335T108	335.095	1.8												[335.1, 336.1, 275.03, 169.03, 101.01]	2.10183e+08	2.03949e+08	2.46164e+08	1.99642e+08	2.38915e+08	0.0968058	2.19771e+08
	M335T707	335.183	11.78	C21H22N2O2	23	Strychnine	[M+H]+	0.9697	5304	935-69-3	Alkaloids	Tryptophan alkaloids	Strychnos type	O=C1CC2OCC=C3CN4CCC56c7ccccc7N1C5C2C3CC46	[335.18, 335.22, 336.19, 317.21, 335.3]	7.82691e+07	7.2686e+07	7.62074e+07	7.8222e+07	7.94942e+07	0.0347138	7.69757e+07
	M335T771	335.219	12.86													5.37241e+08	5.04328e+08	5.09527e+08	4.91631e+08	5.15207e+08	0.032802	5.11587e+08
	M335T762	335.219	12.7													4.38736e+08	4.12288e+08	4.21409e+08	4.63515e+08	4.36085e+08	0.0449777	4.34407e+08
	M336T397	336.123	6.62	C20H18NO4+	1.4	Majarine	[M+]+	0.995	2353	2086-83-1	Alkaloids	Tyrosine alkaloids	Isoquinoline alkaloids+Protoberberine alkaloids	COc1ccc2cc3[n+](cc2c1OC)CCc1cc2c(cc1-3)OCO2	[336.12, 320.09, 292.1, 321.1, 306.08]	5.01659e+07	3.31934e+07	3.41408e+07	3.76933e+07	4.03099e+07	0.174106	3.91007e+07
	M336T291	336.202	4.85													1.56414e+08	1.31063e+08	1.45558e+08	1.42131e+08	1.78455e+08	0.119075	1.50724e+08
	M336T383	336.202	6.38													1.12104e+08	9.85601e+07	1.02304e+08	1.14326e+08	1.1368e+08	0.0670467	1.08195e+08
	M336T322_2	336.264	5.37													3.26281e+09	3.40654e+09	3.64954e+09	3.71819e+09	3.21581e+09	0.0653691	3.45058e+09
	M337T253_1	337.053	4.22	C10H19O7PS	15.2	Malaoxon	[M+Na]+	0.9733	15415	1634-78-2	Fatty acids	Fatty esters	Wax monoesters	CCOC(=O)CC(SP(=O)(OC)OC)C(=O)OCC	[337.05, 120.08, 177.05, 145.03, 163.04]	8.44972e+07	6.96884e+07	8.01396e+07	8.0673e+07	7.97589e+07	0.069832	7.89514e+07
	M337T99	337.089	1.66													2.15721e+08	2.13432e+08	2.03284e+08	2.13843e+08	2.00068e+08	0.0338195	2.0927e+08
	M337T389	337.128	6.48	C21H26O9	0.1	Calealactone B	[M+H-C4H6O2]+	0.9105	11464346	95349-43-2	Terpenoids	Sesquiterpenoids	Germacrane sesquiterpenoids	C=C(C)C(=O)O[C@H]1[C@H]2C(=C)C(=O)O[C@@H]2C[C@@H](C)[C@@H]2O[C@@H]2C(=O)[C@](C)(O)[C@@H]1OC(C)=O	[337.13, 217.09, 205.09, 189.09, 180.17]	3.71162e+07	4.62992e+07	4.11014e+07	4.23775e+07	3.7364e+07	0.0933594	4.08517e+07
	M337T229	337.176	3.82													5.04788e+08	5.94602e+08	5.83091e+08	5.53439e+08	5.67196e+08	0.0622505	5.60623e+08
	M337T210	337.176	3.5													2.43409e+08	2.5113e+08	2.5041e+08	2.55418e+08	2.40749e+08	0.0241751	2.48223e+08
	M337T703	337.201	11.71													1.20146e+08	1.27106e+08	1.23245e+08	1.20257e+08	1.19919e+08	0.0253476	1.22135e+08
	M337T780	337.235	13													2.11713e+08	2.07107e+08	2.13706e+08	2.135e+08	2.18576e+08	0.0193922	2.12921e+08
	M337T787	337.235	13.12													1.55799e+08	1.44538e+08	1.48233e+08	1.42667e+08	1.35265e+08	0.0518509	1.45301e+08
	M337T840	337.274	14	C27H48O9	0	3-(.beta.-D-Galactopyranosyloxy)-2-hydroxypropyl (9Z,12Z)-octadeca-9,12-dienoate	[M+H-C6H12O6]+	0.9537	5320254	88110-55-8	Fatty acids	Glycerolipids	Glycosylmonoacylglycerols	CCCCC/C=C\C/C=C\CCCCCCCC(=O)OCC(O)CO[C@@H]1O[C@H](CO)[C@H](O)[C@H](O)[C@H]1O	[337.27, 95.09, 109.1, 337.23, 93.07]	4.52555e+07	6.76557e+07	5.75617e+07	5.36028e+07	4.60598e+07	0.170353	5.40271e+07
	M338T739	338.233	12.32													4.22483e+08	5.91958e+08	5.27632e+08	4.65388e+08	4.42003e+08	0.141715	4.89893e+08
	M338T363_3	338.258	6.05													2.17227e+08	3.20129e+08	2.9759e+08	3.03991e+08	2.30082e+08	0.170679	2.73804e+08
	M338T363_4	338.28	6.05													2.27869e+10	2.53889e+10	2.53629e+10	2.41631e+10	2.35927e+10	0.0466167	2.42589e+10
	M338T975	338.342	16.26												[338.34, 321.32, 97.1, 303.3, 95.09]	4.9738e+08	4.8977e+08	4.92832e+08	5.0141e+08	4.84701e+08	0.0131789	4.93219e+08
	M338T962	338.342	16.04													1.23572e+08	1.18875e+08	1.42205e+08	1.21887e+08	1.17025e+08	0.0810255	1.24713e+08
	M338T1116	338.342	18.61	C22H43NO	0.4	Erucamide	[M+H]+	0.8851	5365371	112-84-5	Fatty acids	Fatty amides	Primary amides	CCCCCCCC/C=C\CCCCCCCCCCCC(N)=O	[338.34, 180.17, 321.32, 97.1, 95.09]	8.62871e+08	6.22998e+08	8.89795e+08	6.33249e+08	8.57931e+08	0.172224	7.73369e+08
	M339T397_3	339.108	6.61	C24H32O15	0.1	6-O-((2Z)-3-(4-Hydroxy-3-methoxyphenyl)prop-2-enoyl)-.beta.-D-fructofuranosyl 6-O-acetyl-.alpha.-D-glucopyranoside	[M+H-C8H14O7]+	0.9725	125416603	407611-39-6	Shikimates and Phenylpropanoids	Phenylpropanoids (C6-C3)	Cinnamic acids and derivatives	COc1cc(/C=C\C(=O)OC[C@H]2O[C@@](CO)(O[C@H]3O[C@H](COC(C)=O)[C@@H](O)[C@H](O)[C@H]3O)[C@@H](O)[C@@H]2O)ccc1O	[177.05, 145.03, 117.03, 339.11, 97.03]	2.98157e+09	3.2184e+09	2.91284e+09	2.90686e+09	2.88606e+09	0.0460889	2.98115e+09
	M339T515	339.108	8.58												[177.05, 145.03, 117.03, 339.11, 97.03]	1.59609e+08	1.77579e+08	1.81712e+08	1.74579e+08	1.59788e+08	0.0604512	1.70653e+08
	M339T467	339.108	7.78												[177.05, 145.03, 117.03, 321.1, 339.11]	1.34868e+08	1.35739e+08	1.38228e+08	1.33607e+08	1.36118e+08	0.0125698	1.35712e+08
	M339T526	339.108	8.76												[177.05, 145.03, 117.03, 339.11, 97.03]	1.46153e+08	1.66268e+08	1.56497e+08	1.55562e+08	1.52381e+08	0.047072	1.55372e+08
	M339T425	339.108	7.09	C22H30O14	0.2	Sibiricose A5	[M+H-C6H12O6]+	0.9696	6326020	107912-97-0	Shikimates and Phenylpropanoids	Phenylpropanoids (C6-C3)	Cinnamic acids and derivatives	COc1cc(/C=C/C(=O)O[C@H]2[C@H](O)[C@@H](CO)O[C@@]2(CO)O[C@H]2O[C@H](CO)[C@@H](O)[C@H](O)[C@H]2O)ccc1O	[177.05, 145.03, 117.03, 321.1, 339.11]	7.50704e+08	8.15648e+08	8.13384e+08	7.84324e+08	7.61884e+08	0.0374343	7.85189e+08
	M339T341	339.108	5.69												[177.05, 145.03, 117.03, 339.11, 97.03]	8.56651e+08	9.41409e+08	9.8573e+08	9.4259e+08	8.54827e+08	0.0633563	9.16241e+08
	M339T454	339.108	7.57												[177.05, 145.03, 117.03, 339.11, 97.03]	8.13017e+08	8.44193e+08	8.14657e+08	8.33453e+08	8.00953e+08	0.0210772	8.21255e+08
	M339T434	339.108	7.23												[177.05, 145.03, 117.03, 339.11, 97.03]	3.83015e+08	4.23407e+08	4.12614e+08	3.90038e+08	4.01885e+08	0.0407467	4.02192e+08
	M339T262	339.108	4.36												[177.05, 145.03, 117.03, 321.1, 339.11]	1.04778e+08	9.83783e+07	1.00208e+08	1.04081e+08	1.05666e+08	0.030768	1.02622e+08
	M339T252	339.108	4.2												[177.05, 145.03, 117.03, 321.1, 339.11]	1.91202e+08	1.57784e+08	1.33169e+08	1.2915e+08	1.2988e+08	0.180556	1.48237e+08
	M339T594	339.264	9.9	C24H40O4	11.4	3-Ketopetromyzonol	[M+H-3H2O]+	0.7462	29982614	359436-56-9	Terpenoids	Steroids	Cholestane steroids	C[C@H](CCCO)[C@H]1CC[C@H]2[C@H]3[C@H](C[C@H](O)[C@@]21C)[C@@]1(C)CCC(=O)C[C@@H]1C[C@H]3O	[339.26, 156.14, 224.16, 155.15, 107.05]	9.96377e+07	1.09086e+08	1.12029e+08	1.06018e+08	1.0343e+08	0.0454603	1.0604e+08
	M340T197	340.16	3.29													1.30696e+08	9.72096e+07	1.13077e+08	1.27288e+08	1.1969e+08	0.112975	1.17592e+08
	M340T1119	340.358	18.65	C22H45NO	0.4	Behenamide	[M+H]+	0.9874	76468	3061-75-4	Fatty acids	Fatty amides	Primary amides	CCCCCCCCCCCCCCCCCCCCCC(N)=O	[340.36, 102.09, 341.36, 341.27, 116.11]	5.09889e+07	6.03697e+07	7.55575e+07	5.4673e+07	5.02363e+07	0.17841	5.83651e+07
	M341T374_1	341.113	6.23													1.39925e+08	1.2888e+08	1.30974e+08	1.28269e+08	1.37525e+08	0.0397226	1.33115e+08
	M341T384	341.139	6.4	C20H20O5	4.7	Sophoraflavanone B	[M+H]+	0.9975	480764	53846-50-7	Shikimates and Phenylpropanoids	Flavonoids	Flavanones	CC(C)=CCc1c(O)cc(O)c2c1O[C@H](c1ccc(O)cc1)CC2=O	[341.16, 187.08, 309.11, 342.16, 281.12]	3.60572e+07	3.41734e+07	3.82904e+07	3.64822e+07	3.52484e+07	0.0424566	3.60503e+07
	M341T383	341.157	6.38												[341.16, 342.16, 187.08, 309.11, 281.12]	3.42244e+08	2.73854e+08	3.2363e+08	3.22404e+08	3.32249e+08	0.0827771	3.18876e+08
	M341T735	341.172	12.25	C25H32O8	6.5	Methyl 1,6-bis(acetyloxy)-11-hydroxy-7-oxoabieta-8,11,13-trien-18-oate	[M+H-C4H8O4]+	0.9957	57509428	1379770-02-1	Terpenoids	Diterpenoids	Abeoabietane diterpenoids	COC(=O)C1(C)CCC(OC(C)=O)C2(C)c3c(O)cc(C(C)C)cc3C(=O)C(OC(C)=O)C12	[341.17, 342.17, 341.27, 221.08, 95.05]	8.73456e+07	8.85125e+07	8.83492e+07	9.92535e+07	8.9904e+07	0.0538473	9.0673e+07
	M341T906	341.266	15.1	C22H32N2O	22.6	1-(Cyclohexylamino)-3-(6-methyl-1,2,3,4-tetrahydrocarbazol-9-yl)propan-2-ol	[M+H]+	0.9926	16195113	931361-62-5	Alkaloids			Cc1ccc2c(c1)c1c(n2CC(O)CNC2CCCCC2)CCCC1	[341.27, 301.14, 342.27, 341.36, 341.35]	1.21018e+08	9.55414e+07	1.09407e+08	1.18431e+08	1.1946e+08	0.0943638	1.12771e+08
	M342T248	342.17	4.13	C20H24NO4+	0.2	Magnoflorine	[M]+	0.9622	73337	2141-09-5	Alkaloids	Tyrosine alkaloids	Aporphine alkaloids+Isoquinoline alkaloids	COc1ccc2c(c1O)-c1c(O)c(OC)cc3c1[C@H](C2)[N+](C)(C)CC3	[342.17, 297.11, 265.09, 282.09, 163.04]	2.73967e+08	2.11738e+08	2.10395e+08	2.24787e+08	2.24535e+08	0.113491	2.29084e+08
	M342T221	342.176	3.68													2.97136e+08	2.51977e+08	2.87776e+08	3.30796e+08	2.55597e+08	0.113926	2.84657e+08
	M343T208	343.102	3.47													2.38277e+08	2.10795e+08	2.47512e+08	2.23807e+08	2.55817e+08	0.0769736	2.35242e+08
	M343T867	343.149	14.45	C20H24O6	16.1	Dihydrogingerenone D	[M+H-H2O]+	0.9913	100642075	1376267-62-7	Shikimates and Phenylpropanoids	Diarylheptanoids	Linear diarylheptanoids	COc1cc(CCC(=O)CCCCc2ccc(O)c(O)c2)cc(O)c1O	[343.15, 302.14, 100.08, 344.15, 156.14]	3.65835e+07	3.11862e+07	3.10514e+07	3.46951e+07	3.3515e+07	0.0705873	3.34063e+07
	M343T739_2	343.188	12.32	C21H28O5	7.3	2-Hydroxy-4,4,6a,9,12b-pentamethyl-4a,6,6a,12,12a,12b-hexahydro-4H,9H-benzo[f]pyrano[2,3-b]chromene-1,11(5H,10H)-dione	[M+H-H2O]+	0.9971	129008922	2108575-12-6	Polyketides+Terpenoids			CC1CC(=O)C2=C(O1)OC1(C)CCC3C(C)(C)C=C(O)C(=O)C3(C)C1C2	[343.19, 344.19, 343.09, 343.26, 343.29]	4.77259e+08	6.02078e+08	5.87256e+08	5.48548e+08	5.22582e+08	0.0918414	5.47545e+08
	M343T679	343.188	11.32												[343.19, 344.19, 343.11, 343.29, 313.07]	2.66408e+08	2.95495e+08	2.79781e+08	2.83506e+08	2.77269e+08	0.0375369	2.80492e+08
	M343T709	343.296	11.82	[C19H39N2O3]+	0.4	Cocamidoprpylbetaine	[M]+	0.9971	20281	4292-10-8	Fatty acids	Fatty amides	N-acyl amines	CCCCCCCCCCCC(=O)NCCC[N+](C)(C)CC(=O)O	[240.23, 132.1, 95.09, 241.24, 183.17]	8.09858e+07	8.9983e+07	8.95914e+07	8.89108e+07	8.08479e+07	0.0547776	8.60638e+07
	M344T236_1	344.134	3.94	C15H18O8	0.9	4-O-D-Glucopyranosyl-p-coumaric acid	[M+NH4]+	0.9448	9840292	14364-05-7	Shikimates and Phenylpropanoids	Phenylpropanoids (C6-C3)	Cinnamic acids and derivatives	O=C(O)C=Cc1ccc(OC2OC(CO)C(O)C(O)C2O)cc1	[147.04, 165.05, 119.05, 116.07, 152.04]	7.80722e+07	5.99689e+07	7.59869e+07	7.76677e+07	7.83513e+07	0.106775	7.40094e+07
	M344T799	344.22	13.31	C21H29NO3	6.6	Hydroxybutorphanol	[M+H]+	0.9987	3064246		Alkaloids	Tyrosine alkaloids	Isoquinoline alkaloids+Morphinan alkaloids	Oc1ccc2c(c1)C13CCCCC1(O)C(C2)N(CC1CC(O)C1)CC3	[344.22, 345.24, 345.2, 116.05, 160.97]	2.92098e+07	3.18668e+07	3.07276e+07	3.19379e+07	3.20812e+07	0.0391138	3.11647e+07
	M344T317	344.255	5.28													4.17596e+08	3.83078e+08	3.6472e+08	4.09396e+08	3.80175e+08	0.0559805	3.90993e+08
	M344T331	344.255	5.52													1.83255e+08	1.73699e+08	1.84358e+08	1.85224e+08	1.75681e+08	0.0296185	1.80443e+08
	M345T431	345.097	7.19	C18H16O7	0	Santin	[M+H]+	0.9529	5281695	27782-63-4	Shikimates and Phenylpropanoids	Flavonoids	Flavonols	COc1ccc(-c2oc3cc(O)c(OC)c(O)c3c(=O)c2OC)cc1	[345.1, 329.07, 330.07, 284.07, 312.06]	7.64627e+07	1.2369e+08	9.99916e+07	8.94891e+07	8.4902e+07	0.191696	9.49072e+07
	M345T93	345.103	1.55													9.56681e+07	8.48856e+07	1.17345e+08	1.23473e+08	1.2154e+08	0.159165	1.08582e+08
	M345T198	345.116	3.3	C19H18N2O3	15	N-(1H-Indol-3-ylacetyl)phenylalanine	[M+Na]+	0.983	4255608	92519-27-2	Amino acids and Peptides	Small peptides	Dipeptides	O=C(Cc1c[nH]c2ccccc12)NC(Cc1ccccc1)C(=O)O	[345.11, 301.09, 136.08, 345.15, 346.12]	172800845	1.93715e+08	1.73695e+08	1.94786e+08	1.77719e+08	0.0594557	1.82543e+08
	M345T329	345.148	5.48													1.63452e+08	1.55743e+08	1.60802e+08	1.70316e+08	1.69038e+08	0.0366004	1.6387e+08
	M345T351	345.148	5.85													1.2469e+08	1.14479e+08	1.23332e+08	1.26899e+08	1.26295e+08	0.0409162	1.23139e+08
	M346T119	346.055	1.98	C10H12N5O7P	0.1	Cyclic GMP	[M+H]+	0.9972	136239427	7665-99-8	Alkaloids	Pseudoalkaloids		Nc1nc(=O)c2ncn([C@H]3O[C@@H]4COP(=O)(O)O[C@H]4[C@H]3O)c2[nH]1	[152.06, 135.03, 153.04, 110.04, 346.05]	1.97812e+08	1.78439e+08	1.85042e+08	1.92526e+08	1.81772e+08	0.0424019	1.87118e+08
	M346T508	346.18	8.46	C12H23N7O5	9.1	Asn-Gly-Arg	[M+H]+	0.9274	18219107	152880-65-4	Amino acids and Peptides	Small peptides	Dipeptides+Tripeptides	NC(=O)CC(N)C(=O)NCC(=O)NC(CCCN=C(N)N)C(=O)O	[346.18, 274.16, 258.13, 347.18, 91.05]	2.49668e+07	2.55101e+07	2.58278e+07	2.44728e+07	2.45993e+07	0.0232256	2.50754e+07
	M346T174	346.197	2.89													1.00676e+08	1.12946e+08	1.12291e+08	1.12924e+08	1.09284e+08	0.0476663	1.09624e+08
	M346T181	346.197	3.02													1.13552e+08	1.12104e+08	1.13343e+08	1.14455e+08	1.04688e+08	0.0355612	1.11628e+08
	M346T726_1	346.201	12.09	C14H27N5O5	20.9	Gln-Ala-Lys	[M+H]+	0.8154	18220510		Amino acids and Peptides	Small peptides	Tripeptides	CC(NC(=O)C(N)CCC(N)=O)C(=O)NC(CCCCN)C(=O)O	[346.2, 328.19, 123.12, 109.1, 300.2]	4.54709e+07	5.47131e+07	5.22179e+07	5.14027e+07	4.64461e+07	0.0788069	5.00501e+07
	M346T301	346.234	5.02													9.73048e+07	9.74038e+07	1.10587e+08	1.04341e+08	9.88151e+07	0.0565003	1.0169e+08
	M346T569	346.259	9.48												[275.2, 173.12, 109.1, 155.11, 195.14]	1.3556e+08	1.42634e+08	1.35911e+08	1.39457e+08	1.57297e+08	0.0628403	1.42172e+08
	M346T905	346.272	15.08	C22H37NO3	6.9	11(12)-EET ethanolamide	[M+H-H2O]+	0.9929	35027619		Fatty acids	Fatty amides	N-acyl ethanolamines (endocannabinoids)	CCCCC/C=C\C[C@H]1O[C@H]1C/C=C\C/C=C\CCCC(=O)NCCO	[346.27, 347.09, 347.27, 347.22, 346.35]	1.11215e+07	1.69797e+07	1.41316e+07	1.25047e+07	1.20467e+07	0.172217	1.33568e+07
	M347T221	347.131	3.68	C21H18N2O3	21.9	MS-1020	[M+H]+	0.9957	73438566	1255516-86-9	Alkaloids			O=C(NCCc1c[nH]c2ccc(O)cc12)c1ccc2ccccc2c1O	[347.13, 348.13, 151.04, 287.11, 348.19]	8.56381e+08	8.13709e+08	8.93148e+08	8.7039e+08	7.52403e+08	0.0663487	8.37206e+08
	M347T682	347.183	11.37	C21H22N4O	10.2	PF-622	[M+H]+	0.988	11515763	898235-65-9	Alkaloids			O=C(Nc1ccccc1)N1CCN(Cc2ccc3ccccc3n2)CC1	[347.18, 261.15, 223.09, 348.19, 329.17]	1.26447e+08	1.18709e+08	1.26716e+08	1.53056e+08	1.31181e+08	0.0990995	1.31222e+08
	M347T829	347.219	13.82	C21H30O4	6.9	Corticosterone	[M+H]+	0.9983	5753	50-22-6	Terpenoids	Steroids	Pregnane steroids	C[C@]12C[C@H](O)[C@H]3[C@@H](CCC4=CC(=O)CC[C@@]43C)[C@@H]1CC[C@@H]2C(=O)CO	[347.22, 348.22, 347.09, 347.33, 347.11]	1.63743e+08	1.86095e+08	1.8882e+08	1.71505e+08	1.74756e+08	0.0588154	1.76984e+08
	M347T849	347.219	14.14	C21H30O4	7.1	Cortodoxone	[M+H]+	0.9042	440707	152-58-9	Terpenoids	Steroids	Pregnane steroids	C[C@]12CC[C@H]3[C@@H](CCC4=CC(=O)CC[C@@]43C)[C@@H]1CC[C@]2(O)C(=O)CO	[347.22, 193.12, 347.09, 347.35, 237.11]	2.23733e+07	2.30132e+07	2.46874e+07	2.55805e+07	2.4464e+07	0.0542849	2.40237e+07
	M348T118	348.07	1.97													1.35011e+08	1.29118e+08	1.31356e+08	1.37175e+08	1.32081e+08	0.0238088	1.32948e+08
	M349T119_2	349.09	1.99	C15H16N4O4S	19.7	1-[(2-Nitrophenyl)sulfonyl]-4-(2-pyridinyl)piperazine	[M+H]+	0.8725	701155	309277-86-9	Alkaloids			O=[N+]([O-])c1ccccc1S(=O)(=O)N1CCN(c2ccccn2)CC1	[349.09, 136.06, 137.06, 350.09, 98.98]	1.17614e+08	1.05571e+08	1.14537e+08	1.16796e+08	1.16143e+08	0.0430868	1.14132e+08
	M349T753	349.178	12.54	C19H22F2N4O3	16.6	5-Amino-1-cyclopropyl-7-(3,5-dimethyl-1-piperazinyl)-6,8-difluoro-1,4-dihydro-4-oxo-3-quinolinecarboxylic acid	[M+H-CO2]+	0.9827	5257	111542-93-9	Alkaloids	Lysine alkaloids		CC1CN(c2c(F)c(N)c3c(=O)c(C(=O)O)cn(C4CC4)c3c2F)CC(C)N1	[349.2, 275.2, 349.24, 95.09, 91.05]	7.59338e+07	7.13271e+07	6.70068e+07	6.94695e+07	7.45153e+07	0.0507929	7.16505e+07
	M349T230	349.183	3.84	C18H24N2O5	19.1	Enalaprilat	[M+H]+	0.998	5362033	76420-72-9	Amino acids and Peptides	Small peptides	Dipeptides	CC(NC(CCc1ccccc1)C(=O)O)C(=O)N1CCCC1C(=O)O	[349.18, 350.18, 181.05, 163.04, 349.1]	2.49099e+07	2.21786e+07	1.96199e+07	1.89404e+07	2.11766e+07	0.110236	2.13651e+07
	M349T710	349.237	11.84	C21H32O4	0.2	2-[4a-Methyl-8-methylene-4-(3-methylpentanoyloxy)decalin-2-yl]acrylic acid	[M+H]+	0.853	51136452		Terpenoids	Sesquiterpenoids	Eudesmane sesquiterpenoids	C=C(C(=O)O)C1CC(OC(=O)CC(C)CC)C2(C)CCCC(=C)C2C1	[349.2, 349.24, 275.2, 91.05, 105.07]	2.55402e+07	2.71227e+07	2.91758e+07	2.63276e+07	2.5128e+07	0.0600609	2.66589e+07
	M350T301_2	350.217	5.02	C16H28O7	0.7	(2r,3r,4s,5s,6r)-2-[(2e)-4-hydroxy-3,7-dimethylocta-2,6-dienoxy]-6-(hydroxymethyl)oxane-3,4,5-triol	[M+NH4]+	0.7942	10314695	100462-37-1	Terpenoids	Monoterpenoids	Acyclic monoterpenoids	CC(C)=CCC(O)C(C)=CCOC1OC(CO)C(O)C(O)C1O	[107.09, 135.12, 93.07, 174.15, 95.09]	3.98037e+07	3.06013e+07	4.6569e+07	4.08461e+07	4.15278e+07	0.145437	3.98696e+07
	M350T239	350.244	3.99	C24H31NO	10.8	2-(1,1-Dimethylallyl)-6,8-bis(3-methylbut-2-enyl)-4-quinolone	[M+H]+	0.8712	100625364	2061736-23-8	Alkaloids	Tryptophan alkaloids		C=CC(C)(C)c1cc(=O)c2cc(CC=C(C)C)cc(CC=C(C)C)c2[nH]1	[350.24, 332.23, 192.14, 100.08, 204.14]	4.7672e+07	5.34673e+07	4.87443e+07	4.93642e+07	4.5054e+07	0.0625749	4.88604e+07
	M351T97_2	351.043	1.62													1.00651e+08	1.07236e+08	1.36257e+08	1.07472e+08	1.01389e+08	0.13282	1.10601e+08
	M351T97_3	351.069	1.62	C14H14N4O5S	19.8	PSB 1115	[M+H]+	0.9967	5311479	152529-79-8	Alkaloids	Pseudoalkaloids	pteridine alkaloids	CCCn1c(=O)[nH]c2nc(-c3ccc(S(=O)(=O)O)cc3)[nH]c2c1=O	[351.07, 352.07, 301.14, 179.54, 357.28]	1.09266e+10	1.11596e+10	1.21371e+10	1.09758e+10	1.06677e+10	0.0507181	1.11733e+10
	M351T105	351.069	1.75												[351.07, 352.07, 301.14, 214.06, 159.05]	4.6886e+09	4.67784e+09	4.85061e+09	4.59647e+09	5.19225e+09	0.049418	4.80116e+09
	M351T122	351.069	2.03												[351.07, 217.06, 189.03, 133.03, 352.07]	1.2432e+08	1.25617e+08	1.16508e+08	1.17967e+08	1.26612e+08	0.0379332	1.22205e+08
	M351T100	351.101	1.67													2.65525e+08	2.75125e+08	2.08114e+08	2.68587e+08	2.47929e+08	0.106948	2.53056e+08
	M351T781	351.193	13.01	C23H26O3	6	Sumithrin	[M+H]+	0.9508	4767	26002-80-2	Terpenoids			CC(C)=CC1C(C(=O)OCc2cccc(Oc3ccccc3)c2)C1(C)C	[351.22, 187.01, 351.03, 93.07, 95.09]	6.13919e+07	5.72424e+07	5.89406e+07	5.87058e+07	6.15389e+07	0.0311341	5.95639e+07
	M351T569_2	351.214	9.48	C22H26N2O2	20.5	Vinpocetine	[M+H]+	0.9988	443955	42971-09-5	Alkaloids	Tryptophan alkaloids	Aspidosperma type	CCOC(=O)C1=C[C@]2(CC)CCCN3CCc4c(n1c1ccccc41)[C@@H]32	[351.21, 352.22, 277.22, 351.08, 351.32]	4.46429e+08	3.9962e+08	4.13518e+08	4.28826e+08	5.27804e+08	0.113677	4.43239e+08
	M351T578	351.214	9.63												[351.21, 352.22, 147.04, 351.13, 351.12]	1.49951e+08	1.29914e+08	1.32581e+08	1.37493e+08	1.38137e+08	0.0559475	1.37615e+08
	M351T589	351.214	9.82												[351.21, 352.22, 351.32, 107.09, 147.04]	1.46273e+08	1.31709e+08	1.45608e+08	1.51127e+08	1.55578e+08	0.0614748	1.46059e+08
	M351T648	351.214	10.8												[351.21, 352.22, 333.21, 351.11, 119.09]	1.48682e+08	1.40708e+08	1.49636e+08	1.53084e+08	1.50509e+08	0.0314168	1.48524e+08
	M351T726	351.214	12.09												[351.21, 352.22, 259.21, 93.07, 119.09]	2.21346e+08	2.00598e+08	2.11478e+08	2.18288e+08	2.2788e+08	0.0481634	2.15918e+08
	M351T660	351.214	11												[351.21, 352.22, 137.06, 105.03, 351.11]	2.94822e+08	2.73253e+08	2.61389e+08	2.84329e+08	2.8169e+08	0.0449335	2.79097e+08
	M351T720	351.253	12.01													1.438e+08	1.80614e+08	1.63974e+08	1.56335e+08	1.49472e+08	0.0901778	1.58839e+08
	M352T232	352.161	3.86	C15H21N5O5	0.4	9-ribosylzeatin	[M+H]+	0.9592	161606	28542-78-1	Alkaloids	Pseudoalkaloids	Purine alkaloids	CC(=CCNc1ncnc2c1ncn2[C@@H]1O[C@H](CO)[C@@H](O)[C@H]1O)CO	[220.12, 136.06, 352.16, 194.15, 202.11]	3.84262e+07	4.55409e+07	4.44436e+07	4.35823e+07	4.20863e+07	0.0644555	4.28159e+07
	M352T258	352.259	4.29													8.1444e+08	9.21409e+08	9.08797e+08	9.38996e+08	9.14783e+08	0.0544379	8.99685e+08
	M352T211	352.26	3.51													2.12495e+08	2.26148e+08	2.23528e+08	2.46109e+08	2.17248e+08	0.0572988	2.25106e+08
	M352T251	352.26	4.19													1.62819e+09	1.81935e+09	1.84081e+09	1.82131e+09	1.63987e+09	0.0606857	1.74991e+09
	M352T276	352.26	4.61													9.4511e+08	1.20258e+09	1.17875e+09	1.04545e+09	1.00628e+09	0.103425	1.07563e+09
	M352T860	352.282	14.34	C21H39NO4	7.3	N-Oleoyl-L-serine	[M+H-H2O]+	0.987	71684370	107743-37-3	Fatty acids	Fatty amides	N-acyl amines	CCCCCCCC/C=C\CCCCCCCC(=O)NC(CO)C(=O)O	[352.28, 353.29, 292.22, 250.18, 352.15]	3.85778e+07	3.34534e+07	3.61555e+07	3.53287e+07	3.61757e+07	0.05134	3.59382e+07
	M352T404	352.296	6.73													1.1002e+08	1.33973e+08	1.24138e+08	1.19403e+08	1.14292e+08	0.077071	1.20365e+08
	M353T186	353.063	3.11	C17H14O7	2.7	Aflatoxin G2	[M+Na]+	0.8226	2724362	7241-98-7	Polyketides	Chromanes	Aflatoxins	COc1cc2c(c3oc(=O)c4c(c13)CCOC4=O)[C@@H]1CCO[C@@H]1O2	[353.06, 272.07, 129.07, 240.1, 120.08]	4.38359e+07	4.18349e+07	4.45883e+07	4.56596e+07	4.35197e+07	0.0321888	4.38877e+07
	M353T242	353.084	4.04	C14H16N4O5S	20	N4-acetylsulfadimethoxine	[M+H]+	0.9909	168167	24341-30-8	Alkaloids			COc1cc(OC)nc(NS(=O)(=O)c2ccc(NC(C)=O)cc2)n1	[353.08, 149.02, 227.05, 354.09, 196.17]	2.93898e+08	2.66489e+08	2.94326e+08	2.77462e+08	2.51393e+08	0.0664338	2.76714e+08
	M353T97_2	353.084	1.61													2.43688e+08	2.914e+08	2.58154e+08	2.62679e+08	2.49026e+08	0.07112	2.60989e+08
	M353T917	353.121	15.28													1.94553e+08	1.93386e+08	2.0245e+08	1.98428e+08	1.88009e+08	0.0278329	1.95365e+08
	M353T332	353.157	5.53	C16H26O7	0.7	Jasminoside A	[M+Na]+	0.9864	57509330		Terpenoids	Monoterpenoids	Secoiridoid monoterpenoids	CC1=CC(=O)CC(C)(C)C1CO[C@@H]1O[C@H](CO)[C@@H](O)[C@H](O)[C@H]1O	[353.16, 201.04, 175.11, 354.16, 353.24]	9.52428e+07	8.42553e+07	8.85931e+07	9.43083e+07	9.89842e+07	0.0631496	9.22767e+07
	M353T670	353.23	11.16	C22H28N2O2	21.5	Anileridine	[M+H]+	0.9988	8944	144-14-9	Alkaloids			CCOC(=O)C1(c2ccccc2)CCN(CCc2ccc(N)cc2)CC1	[353.23, 354.23, 353.33, 245.15, 319.19]	1.98206e+08	2.31875e+08	1.99005e+08	2.89903e+08	1.949e+08	0.18143	2.22778e+08
	M353T806	353.269	13.43	C21H36O4	0.2	1-Monolinolenin	[M+H]+	0.8762	5367328	18465-99-1	Fatty acids	Glycerolipids	Monoacylglycerols	CC/C=C\C/C=C\C/C=C\CCCCCCCC(=O)OCC(O)CO	[261.22, 353.27, 95.09, 93.07, 107.09]	1.42138e+08	2.01633e+08	1.80217e+08	1.65243e+08	1.51096e+08	0.140884	1.68065e+08
	M354T283	354.275	4.72													2.08036e+09	2.54296e+09	2.31968e+09	2.38391e+09	2.29037e+09	0.0720322	2.32345e+09
	M354T213	354.275	3.55													1.71397e+09	1.6417e+09	1.77257e+09	1.93309e+09	1.72328e+09	0.062045	1.75692e+09
	M354T233_2	354.275	3.88													2.07425e+09	2.43853e+09	2.31479e+09	2.23615e+09	2.09826e+09	0.0680447	2.2324e+09
	M354T219	354.275	3.66													1.42729e+09	1.64787e+09	1.59726e+09	1.40707e+09	1.31415e+09	0.0941448	1.47873e+09
	M354T250	354.275	4.16													1.63515e+08	1.79902e+08	1.7073e+08	1.6804e+08	1.61632e+08	0.042612	1.68764e+08
	M355T1123	355.006	18.71													4.3852e+08	4.10083e+08	3.91702e+08	3.35204e+08	3.91966e+08	0.0959814	3.93495e+08
	M355T965	355.07	16.09	C17H16O7	24.7	Antibiotic OM 173.alpha.E	[M+Na]+	0.8074	13377583	88293-10-1	Polyketides	Naphthalenes	Naphthoquinones	COC(=O)CC1CC23OC2(C(=O)c2c(O)cccc2C3=O)C(C)O1	[355.07, 285.01, 268.98, 116.05, 91.06]	4.48009e+07	4.22406e+07	4.85354e+07	4.62901e+07	5.0608e+07	0.0697689	4.6495e+07
	M355T176	355.1	2.93	C19H15FN2O4	24.4	Flumioxazin	[M+H]+	0.9847	92425	103361-09-7	Alkaloids			C#CCN1C(=O)COc2cc(F)c(N3C(=O)C4=C(CCCC4)C3=O)cc21	[355.1, 192.04, 193.05, 356.1, 324.08]	4.4765e+07	4.90003e+07	4.68181e+07	4.82697e+07	4.53672e+07	0.0387589	4.68441e+07
	M355T580	355.152	9.66	C21H24O6	7.1	6',7'-Dihydroxybergamottin	[M+H-H2O]+	0.996	6440498	145414-76-2	Shikimates and Phenylpropanoids	Coumarins	Furocoumarins+Simple coumarins	C/C(=C\COc1c2ccoc2cc2oc(=O)ccc12)CCC(O)C(C)(C)O	[355.15, 185.02, 355.25, 356.15, 355.07]	3.26322e+07	2.21395e+07	2.55815e+07	2.6022e+07	2.58537e+07	0.144104	2.64458e+07
	M355T302	355.173	5.03	C16H28O7	1.8	4-(Hydroxymethyl)-1-(propan-2-yl)cyclohex-3-en-1-yl .beta.-D-glucopyranoside	[M+Na]+	0.9623	56776282	359875-77-7	Terpenoids	Monoterpenoids	Menthane monoterpenoids+Monocyclic monoterpenoids	CC(C)C1(OC2OC(CO)C(O)C(O)C2O)CC=C(CO)CC1	[355.17, 201.04, 203.05, 356.18, 181.05]	1.34817e+08	1.28401e+08	1.38657e+08	1.42946e+08	1.43449e+08	0.0454069	1.37654e+08
	M355T343	355.173	5.72	C16H28O7	1.1	MCULE-9958171223	[M+Na]+	0.979	56776223		Terpenoids	Monoterpenoids	Monocyclic monoterpenoids	CC(C)C1=CCC(C)(O)C(OC2OC(CO)C(O)C(O)C2O)C1	[355.17, 201.05, 180.17, 193.09, 137.06]	3.30989e+07	2.63199e+07	2.81098e+07	3.01215e+07	2.58295e+07	0.103997	2.86959e+07
	M355T583	355.188	9.72	C20H28O4	1.3	Hautriwaic acid	[M+Na]+	0.9981	12310371	18411-75-1	Terpenoids	Diterpenoids	Colensane and Clerodane diterpenoids	CC1CCC2(CO)C(C(=O)O)=CCCC2C1(C)CCc1ccoc1	[355.19, 356.19, 355.08, 285.01, 355.29]	6.34859e+07	6.71751e+07	6.48791e+07	7.06049e+07	6.2285e+07	0.0501877	6.5686e+07
	M355T718	355.188	11.97	C20H28O4	0.2	7,15-Dihydroxyabieta-8,11,13-trien-18-oic acid	[M+Na]+	0.9959	45782962	1212372-86-5	Terpenoids	Diterpenoids	Podocarpane diterpenoids	CC(C)(O)c1ccc2c(c1)C(O)CC1C(C)(C(=O)O)CCCC21C	[355.19, 356.19, 241.14, 93.07, 337.2]	4.32266e+07	4.37755e+07	4.49145e+07	4.55086e+07	4.26402e+07	0.0269046	4.40131e+07
	M355T940	355.282	15.66	C21H38O4	6.3	2-Linoleoylglycerol	[M+H]+	0.9565	5365676	3443-82-1	Fatty acids	Glycerolipids	Monoacylglycerols	CCCCC/C=C\C/C=C\CCCCCCCC(=O)OC(CO)CO	[355.28, 116.05, 313.98, 271.93, 355.07]	9.06041e+07	8.06962e+07	6.58825e+07	9.68066e+07	8.60569e+07	0.139709	8.40092e+07
	M357T1123	357.006	18.71													3.13657e+08	3.19281e+08	3.10076e+08	3.15821e+08	3.4088e+08	0.0380448	3.19943e+08
	M357T383	357.132	6.38	C20H22O7	5.9	(-)-Hydroxymatairesinol	[M+H-H2O]+	0.9565	11057830	81623-30-5	Shikimates and Phenylpropanoids	Lignans	Dibenzylbutyrolactone lignans	COc1cc(C[C@H]2C(=O)OC[C@@H]2[C@@H](O)c2ccc(O)c(OC)c2)ccc1O	[357.13, 137.06, 283.09, 357.19, 151.04]	3.49604e+07	2.98076e+07	3.30498e+07	3.27944e+07	3.3765e+07	0.0580878	3.28754e+07
	M357T735_2	357.167	12.25	C20H24N2O2S	11.5	Hycanthone	[M+H]+	0.9934	3634	3105-97-3	Alkaloids+Shikimates and Phenylpropanoids			CCN(CC)CCNc1ccc(CO)c2sc3ccccc3c(=O)c12	[357.17, 357.2, 358.17, 116.05, 273.93]	1.86494e+07	1.80503e+07	1.96962e+07	2.07401e+07	2.0087e+07	0.0559291	1.94446e+07
	M358T291	358.184	4.86	C23H23N3O	21.2	MN-18	[M+H]+	0.9804	119058030	1391484-80-2	Alkaloids			CCCCCn1nc(C(=O)Nc2cccc3ccccc23)c2ccccc21	[358.18, 107.05, 359.23, 253.19, 194.15]	1.1223e+08	1.02046e+08	1.12431e+08	1.10908e+08	1.1288e+08	0.0414259	1.10099e+08
	M358T358	358.27	5.97													1.5553e+08	1.22212e+08	1.42836e+08	1.23696e+08	1.43899e+08	0.103946	1.37635e+08
	M358T352	358.27	5.87													1.19429e+08	1.23086e+08	1.27805e+08	1.27435e+08	1.25646e+08	0.0278995	1.2468e+08
	M358T340	358.27	5.66													1.03593e+08	1.08348e+08	1.08233e+08	1.06049e+08	1.10683e+08	0.0249417	1.07381e+08
	M359T863	358.98	14.39													2.08464e+08	2.06994e+08	1.50033e+08	1.5597e+08	1.39125e+08	0.192136	1.72117e+08
	M359T893	358.98	14.89													1.72546e+08	1.62844e+08	1.32559e+08	2.07867e+08	1.46068e+08	0.17495	1.64377e+08
	M359T911	358.98	15.18													2.53381e+08	2.15246e+08	2.24146e+08	2.241e+08	1.85923e+08	0.109439	2.20559e+08
	M359T1081	358.98	18.01													1.39046e+08	1.46864e+08	1.78422e+08	1.79624e+08	1.3931e+08	0.131915	1.56653e+08
	M359T880	358.98	14.66													2.66905e+08	1.89844e+08	1.9996e+08	2.06493e+08	2.36907e+08	0.143354	2.20022e+08
	M359T499	359.113	8.32	C19H18O7	3.3	2-(2,4-dimethoxyphenyl)-5-hydroxy-7,8-dimethoxyflavone	[M+H]+	0.8941	14307943	123316-61-0	Shikimates and Phenylpropanoids	Flavonoids	Flavones	COc1ccc(-c2cc(=O)c3c(O)cc(OC)c(OC)c3o2)c(OC)c1	[359.11, 137.06, 326.08, 298.08, 344.09]	4.18604e+07	6.3238e+07	5.13567e+07	4.69115e+07	4.1951e+07	0.180375	4.90635e+07
	M359T734	359.134	12.24	C16H22O9	0.1	Sweroside	[M+H]+	0.8942	161036	14215-86-2	Terpenoids	Monoterpenoids	Secoiridoid monoterpenoids	C=C[C@H]1[C@H](O[C@@H]2O[C@H](CO)[C@@H](O)[C@H](O)[C@H]2O)OC=C2C(=O)OCC[C@H]21	[127.04, 109.03, 97.07, 187.06, 99.04]	1.21628e+08	1.30474e+08	1.23821e+08	1.47804e+08	1.14022e+08	0.1	1.2755e+08
	M359T739	359.162	12.32	C16H26N2O5S	4.6	Cilastin	[M+H]+	0.9796	13608293	82009-34-5	Amino acids and Peptides	Small peptides	Aminoacids	CC1(C)C[C@H]1C(=O)N/C(=C\CCCCSC[C@H](N)C(=O)O)C(=O)O	[359.16, 127.04, 359.22, 116.05, 109.03]	3.83143e+07	4.7819e+07	4.7137e+07	4.22371e+07	4.06792e+07	0.0953461	4.32373e+07
	M359T647	359.183	10.79	C21H26O5	6.4	4-Hydroxy-6-[1-[1-(2-hydroxyethyl)-4,7-dimethylisochroman-3-yl]ethyl]-3-methylpyran-2-one	[M+H]+	0.9961	129008976	2108497-08-9	Polyketides	Cyclic polyketides		Cc1ccc2c(c1)C(CCO)OC(C(C)c1cc(O)c(C)c(=O)o1)C2C	[359.18, 360.18, 285.15, 359.08, 309.04]	4.96116e+07	5.93569e+07	5.67123e+07	5.08947e+07	5.11464e+07	0.0792688	5.35444e+07
	M359T746	359.219	12.43	C22H36O7	6.3	Grayanotoxin I	[M+H-3H2O]+	0.9944	9548612	4720-09-6	Terpenoids	Diterpenoids	Grayanotoxane diterpenoids+Tetracyclic diterpenoids	CC(=O)O[C@@H]1[C@H]2CC[C@@H]3[C@]1(C[C@@H](O)[C@@]1(O)[C@@H](C[C@H](O)C1(C)C)[C@]3(C)O)C[C@@]2(C)O	[359.22, 299.2, 311.2, 281.19, 360.22]	4.01575e+07	4.22437e+07	4.10087e+07	4.14262e+07	4.38222e+07	0.0333038	4.17317e+07
	M359T290	359.232	4.83													1.28385e+08	1.48672e+08	1.40248e+08	1.34059e+08	1.30568e+08	0.0601427	1.36386e+08
	M360T99	360.15	1.66													2.63424e+08	2.64706e+08	3.18329e+08	2.0723e+08	3.2725e+08	0.17583	2.76188e+08
	M360T188	360.213	3.14													1.51639e+08	1.54545e+08	1.627e+08	1.56056e+08	1.50282e+08	0.0312921	1.55045e+08
	M360T781	360.251	13.02	C22H33NO3	6.9	Napelline	[M+H]+	0.9966	441749	5008-52-6	Alkaloids+Terpenoids	Pseudoalkaloids+Diterpenoids	Kaurane and Phyllocladane diterpenoids+Terpenoid alkaloids	C=C1[C@@H]2C[C@]3([C@@H]1O)[C@H]1C[C@@H]4[C@@]5(C)CC[C@H](O)[C@@]4(C1N(CC)C5)[C@@H]3C[C@@H]2O	[360.25, 116.05, 361.25, 360.98, 359.99]	2.75225e+07	3.15258e+07	2.92728e+07	2.74883e+07	2.76073e+07	0.0612849	2.86833e+07
	M360T866	360.363	14.43	C25H46N	0.4	Cetyldimethylbenzylammonium	[Cat]+	0.9497	31203	10328-34-4				CCCCCCCCCCCCCCCC[N+](C)(C)Cc1ccccc1	[360.36, 91.05, 268.3, 116.05, 360.98]	1.46389e+08	1.72469e+08	1.63117e+08	1.58461e+08	1.47458e+08	0.0695737	1.57579e+08
	M361T1052	360.978	17.53													1.00599e+08	1.4122e+08	1.19648e+08	9.98861e+07	1.1719e+08	0.14636	1.15709e+08
	M361T879_1	360.978	14.65													1.40676e+08	1.08917e+08	1.1483e+08	1.59219e+08	1.41114e+08	0.156076	1.32951e+08
	M361T197	361.09	3.29	C18H16O8	5.6	Irigenin	[M+H]+	0.993	5464170	548-76-5	Shikimates and Phenylpropanoids	Isoflavonoids	Isoflavones	COc1cc(-c2coc3cc(O)c(OC)c(O)c3c2=O)cc(O)c1OC	[361.09, 151.04, 181.05, 362.09, 361.19]	1.15856e+08	1.26849e+08	1.23021e+08	1.37755e+08	1.22505e+08	0.0643565	1.25197e+08
	M363T221	363.105	3.68													2.53091e+08	2.59925e+08	2.77256e+08	2.71455e+08	2.19142e+08	0.0888644	2.56174e+08
	M363T220	363.128	3.67	C21H18N2O4	17.9	7-amino-8-(2,4-dihydroxy-6-methylphenyl)-1,9-dimethyl-3h-phenoxazin-3-one	[M+H]+	0.7491	5036900	642-61-5				Cc1cc(=O)cc2oc3cc(N)c(-c4c(C)cc(O)cc4O)c(C)c3nc1-2	[363.11, 181.05, 153.05, 364.11, 171.07]	4.13745e+07	4.31922e+07	4.41392e+07	4.37754e+07	3.8961e+07	0.0506624	4.22885e+07
	M363T674	363.178	11.23	C20H26O6	6.6	Montanin D	[M+H]+	0.9969	21634412	68670-83-7	Terpenoids	Diterpenoids	Colensane and Clerodane diterpenoids	C[C@@H]1C[C@@H](O)[C@@]23CO[C@]2(CO)CCC[C@@H]3[C@@]12C[C@@H](c1ccoc1)OC2=O	[363.18, 363.3, 364.18, 119.09, 90.79]	5.71784e+07	5.08743e+07	6.10241e+07	6.05175e+07	5.84501e+07	0.0707086	5.76089e+07
	M363T848	363.214	14.13	C21H30O5	6.5	Hydrocortisone	[M+H]+	0.9348	5754	50-23-7	Terpenoids	Steroids	Pregnane steroids	C[C@]12C[C@H](O)[C@H]3[C@@H](CCC4=CC(=O)CC[C@@]43C)[C@@H]1CC[C@]2(O)C(=O)CO	[363.21, 362.97, 116.05, 265.14, 118.05]	2.00004e+07	1.87141e+07	2.0137e+07	1.97649e+07	1.8953e+07	0.0328362	1.95139e+07
	M363T726	363.228	12.1	C19H27FN4O2	23.8	5-Fluoro-ADB-PINACA isomer 2	[M+H]+	0.9145							[346.2, 328.19, 123.12, 363.25, 109.1]	7.05597e+07	8.61727e+07	7.6033e+07	7.66483e+07	7.52352e+07	0.0740376	7.69298e+07
	M363T919	363.31	15.31	C20H42O5	0	3,6,9,12-tetraoxatetracosan-1-ol	[M+H]+	0.9301	78933	5274-68-0	Fatty acids	Glycerolipids	Monoacylglycerols	CCCCCCCCCCCCOCCOCCOCCOCCO	[133.09, 195.12, 363.31, 116.05, 362.97]	6.74689e+07	7.89239e+07	7.31412e+07	7.07499e+07	7.19095e+07	0.057907	7.24387e+07
	M364T405	364.296	6.75													1.60507e+08	1.83607e+08	1.83145e+08	1.70468e+08	1.65006e+08	0.0608384	1.72547e+08
	M365T100	365.084	1.66	C15H18O9	0.5	Methyl salicylate .beta.-D-O-glucuronide methyl ester	[M+Na]+	0.9648	71750605	226932-59-8	Shikimates and Phenylpropanoids	Phenolic acids (C6-C1)	Simple phenolic acids	COC(=O)c1ccccc1O[C@@H]1O[C@H](C(=O)OC)[C@@H](O)[C@H](O)[C@H]1O	[365.11, 203.05, 185.04, 245.05, 155.02]	2.40761e+08	2.453e+08	2.52095e+08	2.56158e+08	2.50952e+08	0.0242728	2.49053e+08
	M365T1138	365.106	18.97	C12H22O11	0.1	Galactinol	[M+Na]+	0.997	439451	3687-64-7	Carbohydrates	Polyols	Cyclitols	OC[C@H]1O[C@H](OC2[C@H](O)[C@@H](O)C(O)[C@@H](O)[C@H]2O)[C@H](O)[C@@H](O)[C@H]1O	[365.1, 203.05, 185.04, 366.11, 365.19]	1.41677e+07	1.82056e+07	1.72061e+07	1.65384e+07	1.47399e+07	0.104426	1.61715e+07
	M365T454	365.123	7.57													2.14499e+08	2.14052e+08	2.09813e+08	2.17009e+08	2.11616e+08	0.0129844	2.13398e+08
	M365T783	365.232	13.05	C21H32O5	0	4-Pregnen-11,17,20,21-tetrol-3-one	[M+H]+	0.8933	91746426	489459-28-1	Terpenoids	Steroids	Pregnane steroids	C[C@]12CC(O)C3C(CCC4=CC(=O)CC[C@@]43C)C1CC[C@@]2(O)C(O)CO	[365.23, 193.12, 93.07, 291.2, 95.09]	2.06352e+07	2.60597e+07	2.51104e+07	2.19417e+07	2.06886e+07	0.110981	2.28871e+07
	M366T285	366.275	4.74	C25H35NO	10.7	1-Methyl-2-(6,9-pentadecadienyl)-4(1H)-quinolinone	[M+H]+	0.8564	5319750	120693-52-9	Alkaloids	Tryptophan alkaloids+Anthranilic acid alkaloids	Quinoline alkaloids	CCCCC/C=C\C/C=C\CCCCCc1cc(=O)c2ccccc2n1C	[366.27, 348.26, 194.15, 218.15, 206.15]	4.35929e+07	5.73147e+07	4.69618e+07	4.87866e+07	4.88665e+07	0.103106	4.91045e+07
	M366T453	366.312	7.56													5.49633e+08	7.0812e+08	6.02974e+08	6.36495e+08	5.46522e+08	0.110333	6.08749e+08
	M367T546	367.209	9.11	C22H26N2O3	21	Hirsuteine	[M+H]+	0.9943	3037151	35467-43-7	Alkaloids	Tryptophan alkaloids	Corynanthe type	C=C[C@H]1CN2CCc3c([nH]c4ccccc34)[C@H]2C[C@@H]1/C(=C\OC)C(=O)OC	[367.21, 368.21, 367.12, 275.2, 163.04]	2.7324e+07	2.53478e+07	3.07375e+07	2.80567e+07	2.67292e+07	0.0722534	2.7639e+07
	M368T727	368.183	12.11	C22H25NO4	6.6	6-(3-Keto-3-piperidinopropyl)-2,3,5-trimethylfuro[3,2-g]chromen-7-one	[M+H]+	0.9965	4914255	853899-90-8	Shikimates and Phenylpropanoids	Coumarins	Simple coumarins	Cc1oc2cc3oc(=O)c(CCC(=O)N4CCCCC4)c(C)c3cc2c1C	[368.18, 369.19, 368.24, 367.25, 92.04]	4.0656e+07	3.62079e+07	3.87017e+07	3.80477e+07	3.69941e+07	0.0448618	3.81215e+07
	M368T216	368.255	3.6													1.54203e+08	1.50808e+08	1.6083e+08	1.54131e+08	1.71622e+08	0.0522937	1.58319e+08
	M369T161	369.049	2.69													9.83745e+07	9.54552e+07	9.97519e+07	1.00839e+08	1.06934e+08	0.0422461	1.00271e+08
	M369T242_1	369.058	4.04	C17H15O6P	23	Ukanol RD	[M+Na]+	0.9021	6454648	63562-33-4	Shikimates and Phenylpropanoids			O=C(O)CC(CP1(=O)Oc2ccccc2-c2ccccc21)C(=O)O	[369.06, 196.17, 197.17, 207.07, 369.16]	9.59316e+07	9.5561e+07	9.91584e+07	8.98211e+07	8.29201e+07	0.0691471	9.26784e+07
	M369T407_2	369.118	6.78	C23H32O15	1.1	Sibiricose A6	[M+H-C6H12O6]+	0.9322	6326021	241125-75-7	Shikimates and Phenylpropanoids			COc1cc(/C=C/C(=O)O[C@H]2[C@H](O)[C@@H](CO)O[C@@]2(CO)O[C@H]2O[C@H](CO)[C@@H](O)[C@H](O)[C@H]2O)cc(OC)c1O	[207.07, 175.04, 119.05, 147.04, 91.05]	3.60703e+07	3.67896e+07	4.04595e+07	3.74856e+07	3.62744e+07	0.0477613	3.74159e+07
	M369T268	369.191	4.47	C19H30O8	0.2	(3E)-4-((1S)-1-Hydroxy-2,6,6-trimethyl-4-oxocyclohex-2-en-1-yl)but-3-en-2-yl .beta.-D-glucopyranoside	[M+H-H2O]+	0.9156	23757167	380861-18-7	Terpenoids	Apocarotenoids	Megastigmanes	CC1=CC(=O)CC(C)(C)[C@@]1(O)/C=C/C(C)O[C@@H]1O[C@H](CO)[C@@H](O)[C@H](O)[C@H]1O	[189.13, 207.14, 174.1, 151.11, 149.1]	8.95969e+08	8.52643e+08	8.70182e+08	8.71489e+08	8.81686e+08	0.018244	8.74394e+08
	M369T275	369.191	4.58												[207.14, 189.13, 191.14, 149.1, 211.15]	4.53753e+08	4.08184e+08	4.38204e+08	4.53698e+08	4.71262e+08	0.0532186	4.4502e+08
	M369T971	369.298	16.19	C11H20O2	6.1	.delta.-Undecalactone	[2M+H]+	0.872	61204	710-04-3	Fatty acids	Fatty esters	Lactones	CCCCCCC1CCCC(=O)O1	[369.3, 370.3, 172.12, 369.43, 92.32]	4.56236e+07	5.13973e+07	4.93221e+07	5.17903e+07	4.80737e+07	0.0513793	4.92414e+07
	M370T144	370.15	2.4	C20H23N3O2S	22.9	Tenovin-1	[M+H]+	0.944	1013376	380315-80-0	Alkaloids+Shikimates and Phenylpropanoids			CC(=O)Nc1ccc(NC(=S)NC(=O)c2ccc(C(C)(C)C)cc2)cc1	[370.15, 304.12, 126.06, 226.11, 204.07]	5.23357e+07	5.68613e+07	4.84102e+07	4.92887e+07	4.77099e+07	0.0738511	5.09212e+07
	M371T176	371.074	2.93	C17H16O8	0.9	Asterric acid	[M+Na]+	0.7257	3080568	577-64-0	Polyketides	Diphenyl ethers (DPEs)	Fungal DPEs	COC(=O)c1cc(O)cc(OC)c1Oc1cc(C)cc(O)c1C(=O)O	[371.07, 372.16, 370.27, 371.28, 254.18]	4.17547e+07	4.64843e+07	4.25854e+07	4.53944e+07	4.27436e+07	0.046408	4.37925e+07
	M371T965	371.101	16.09	C10H30O5Si5	0.5	Decamethylcyclopentasiloxane	[M+H]+	0.8383	10913	541-02-6	Polyketides			C[Si]1(C)O[Si](C)(C)O[Si](C)(C)O[Si](C)(C)O[Si](C)(C)O1	[355.07, 285.01, 268.98, 91.06, 299.06]	1.12458e+08	1.02986e+08	1.191e+08	1.14659e+08	1.25368e+08	0.0721779	1.14914e+08
	M371T512	371.164	8.54													4.03276e+08	4.5165e+08	4.25179e+08	4.20618e+08	3.88553e+08	0.0570677	4.17855e+08
	M371T536	371.164	8.93													4.75018e+08	5.25285e+08	5.27343e+08	5.29272e+08	4.9552e+08	0.04736	5.10488e+08
	M371T350	371.207	5.84	C19H32O8	1.9	6-Hydroxy-2,4,4-trimethyl-3-(3-oxobutyl)cyclohex-2-en-1-yl .beta.-D-glucopyranoside	[M-H2O+H]+	0.7947	51136431		Terpenoids	Apocarotenoids	Megastigmanes	CC(=O)CCC1=C(C)C(O[C@@H]2O[C@H](CO)[C@@H](O)[C@H](O)[C@H]2O)C(O)CC1(C)C	[133.1, 191.14, 137.1, 209.15, 107.09]	8.05875e+07	7.10489e+07	7.66687e+07	8.19512e+07	8.13378e+07	0.0581727	7.83188e+07
	M371T180	371.229	3	C22H30N2O3	10.4	Aspidocarpine	[M+H]+	0.9251	632854		Alkaloids	Tryptophan alkaloids	Aspidosperma type	CCC12CCCN3CCC4(c5ccc(OC)c(O)c5N(C(C)=O)C4CC1)C32	[371.23, 130.09, 197.13, 147.11, 129.1]	3.89784e+07	3.85101e+07	3.53575e+07	3.53813e+07	3.77856e+07	0.0464106	3.72026e+07
	M371T1020	371.316	17	C22H42O4	0.4	Di(2-ethylhexyl) adipate	[M+H]+	0.8997	7641	103-23-1	Fatty acids	Fatty esters	Wax diesters+Wax monoesters	CCCCC(CC)COC(=O)CCCCC(=O)OCC(CC)CCCC	[129.05, 101.06, 111.04, 147.07, 116.05]	6.5154e+07	5.49993e+07	5.70233e+07	6.31072e+07	6.05163e+07	0.0696475	6.016e+07
	M372T295	372.13	4.92													1.04923e+08	1.3129e+08	1.22079e+08	1.2469e+08	1.11951e+08	0.0882206	1.18986e+08
	M373T231	373.077	3.85													1.36062e+08	1.08843e+08	1.1933e+08	1.25164e+08	1.3288e+08	0.0876697	1.24456e+08
	M373T717	373.128	11.95	C20H20O7	0.4	Tangeritin	[M+H]+	0.9856	68077	481-53-8	Shikimates and Phenylpropanoids	Flavonoids	Flavones	COc1ccc(-c2cc(=O)c3c(OC)c(OC)c(OC)c(OC)c3o2)cc1	[373.13, 343.08, 358.1, 297.08, 211.02]	3.21681e+07	3.04332e+07	2.96464e+07	2.90178e+07	2.63058e+07	0.0727579	2.95143e+07
	M375T213_1	375.092	3.55													5.33947e+09	4.95346e+09	5.15001e+09	5.26259e+09	5.1973e+09	0.0281003	5.18057e+09
	M375T193	375.092	3.21													4.3193e+08	4.34858e+08	4.4553e+08	4.4744e+08	4.4812e+08	0.0172099	4.41576e+08
	M375T203	375.092	3.39													3.07679e+08	2.94867e+08	3.00688e+08	3.10739e+08	3.14095e+08	0.0254627	3.05614e+08
	M375T671	375.107	11.18	C19H18O8	0.1	Neobaicalein	[M+H]+	0.9653	124211	55084-08-7	Shikimates and Phenylpropanoids	Flavonoids	Flavones	COc1cccc(O)c1-c1cc(=O)c2c(O)c(OC)c(OC)c(OC)c2o1	[375.11, 345.06, 197.01, 327.05, 169.01]	6.22051e+07	8.74844e+07	8.04213e+07	6.92413e+07	6.40604e+07	0.14992	7.26825e+07
	M376T731	376.26	12.18	C16H33N5O5	11.2	Thr-Lys-Lys	[M+H]+	0.8701	18224395		Amino acids and Peptides	Small peptides	Tripeptides	CC(O)C(N)C(=O)NC(CCCCN)C(=O)NC(CCCCN)C(=O)O	[376.26, 302.19, 209.13, 292.2, 293.19]	8.5777e+07	9.35775e+07	9.01897e+07	8.99373e+07	9.06614e+07	0.0309745	9.00286e+07
	M377T101	377.084	1.68													1.54757e+08	1.57507e+08	1.55872e+08	1.56656e+08	1.50716e+08	0.0171039	1.55102e+08
	M377T213	377.097	3.56													1.71131e+08	1.55753e+08	1.62617e+08	1.69647e+08	1.70097e+08	0.039624	1.65849e+08
	M377T256	377.146	4.26	C17H20N4O6	0.5	Vitamin B2	[M+H]+	0.9798	493570	83-88-5	Alkaloids	Pseudoalkaloids	pteridine alkaloids	Cc1cc2nc3c(=O)[nH]c(=O)nc-3n(C[C@H](O)[C@H](O)[C@H](O)CO)c2cc1C	[377.15, 243.09, 172.09, 216.08, 198.07]	5.16563e+08	6.14854e+08	5.90577e+08	5.81435e+08	5.50018e+08	0.0668308	5.70689e+08
	M377T394	377.174	6.57													9.68663e+07	1.06489e+08	1.04758e+08	1.07589e+08	9.65167e+07	0.0522087	1.02444e+08
	M378T350	378.239	5.83													1.61848e+08	1.62763e+08	1.6176e+08	1.62994e+08	1.58505e+08	0.0111399	1.61574e+08
	M378T334	378.239	5.57													1.26418e+08	1.34665e+08	1.38771e+08	1.29281e+08	1.33137e+08	0.0361587	1.32454e+08
	M378T457	378.312	7.62													2.20993e+08	2.94085e+08	2.48731e+08	2.62126e+08	2.4286e+08	0.106361	2.53759e+08
	M380T354	380.291	5.9													2.35549e+08	3.35302e+08	2.93745e+08	2.76924e+08	2.59326e+08	0.134261	2.80169e+08
	M380T323	380.291	5.38													4.55053e+08	5.14994e+08	5.02599e+08	5.09861e+08	4.54966e+08	0.0614976	4.87494e+08
	M380T505_2	380.327	8.42													8.09172e+08	1.01578e+09	9.87968e+08	9.32e+08	8.63908e+08	0.0929313	9.21766e+08
	M381T97_2	381.079	1.62	C12H22O11	0	Sucrose	[M+K]+	0.9905	5988	57-50-1	Carbohydrates	Saccharides	Disaccharides	OC[C@H]1O[C@H](O[C@]2(CO)O[C@H](CO)[C@@H](O)[C@@H]2O)[C@H](O)[C@@H](O)[C@@H]1O	[381.08, 275.06, 219.03, 201.02, 185.03]	4.0944e+09	4.70882e+09	4.15598e+09	4.63198e+09	4.06121e+09	0.072357	4.33048e+09
	M381T487	381.118	8.11													1.45625e+08	1.70604e+08	1.60869e+08	1.53984e+08	1.44016e+08	0.0712145	1.5502e+08
	M381T627	381.188	10.44	C22H30O2S	7.3	Farnesylthiosalicylic acid	[M+Na]+	0.9976	5469318	162520-00-5	Terpenoids	Sesquiterpenoids	Farnesane sesquiterpenoids	CC(C)=CCC/C(C)=C/CC/C(C)=C/CSc1ccccc1C(=O)O	[381.19, 382.19, 381.26, 381.27, 93.07]	2.83001e+07	2.74348e+07	2.71282e+07	3.0224e+07	2.87724e+07	0.0432429	2.83719e+07
	M382T177	382.171	2.95	C16H23N5O6	2.3	O-beta-D-Glucopyranosyl-cis-zeatin	[M+H]+	0.9253	5280589	71866-93-8	Alkaloids	Pseudoalkaloids	Purine alkaloids	CC(=CCNc1ncnc2nc[nH]c12)COC1OC(CO)C(O)C(O)C1O	[220.12, 136.08, 90.06, 202.11, 235.14]	1.13426e+08	1.12664e+08	1.09526e+08	1.13935e+08	1.07907e+08	0.0236466	1.11492e+08
	M382T272_1	382.307	4.53													7.65458e+08	9.80987e+08	8.20532e+08	7.94661e+08	7.72856e+08	0.10735	8.26899e+08
	M383T479	383.076	7.98													2.21032e+08	1.93396e+08	2.03221e+08	2.20331e+08	2.16367e+08	0.0574393	2.10869e+08
	M383T860	383.204	14.34	C22H26N2O4	20.8	Corynoxeine	[M+H]+	0.9962	102117107	51014-29-0	Alkaloids	Tryptophan alkaloids	Simple oxindole alkaloids	C=CC1CN2CCC3(C(=O)Nc4ccccc43)C2CC1C(=COC)C(=O)OC	[383.2, 384.21, 271.15, 327.14, 121.07]	2.76594e+07	2.63707e+07	2.55279e+07	2.77806e+07	2.59641e+07	0.0379932	2.66606e+07
	M384T176_1	384.115	2.93													2.21458e+08	2.10777e+08	2.08134e+08	2.2528e+08	2.22071e+08	0.0348568	2.17544e+08
	M384T975	384.347	16.26													1.90548e+08	1.94882e+08	1.95343e+08	1.96001e+08	1.91227e+08	0.0130149	1.936e+08
	M385T450	385.147	7.5	C23H29ClO5	24.6	Ascofuranone	[M+H-2H2O]+	0.9771	75528770	38462-04-3	Polyketides+Terpenoids	Meroterpenoids	Tetraketide meroterpenoids	C/C(=C\Cc1c(O)c(Cl)c(C)c(C=O)c1O)CC/C=C(\C)[C@H]1CC(=O)C(C)(C)O1	[385.15, 213.07, 281.1, 299.11, 195.06]	5.33943e+07	4.12718e+07	4.18492e+07	4.66301e+07	4.85268e+07	0.108172	4.63345e+07
	M385T919	385.293	15.31	C22H42O6	6.3	Sorbitan monopalmitate	[M+H-H2O]+	0.9809	14927	26266-57-9	Fatty acids	Fatty esters	Wax monoesters	CCCCCCCCCCCCCCCC(=O)OCC(O)[C@H]1OC[C@@H](O)[C@@H]1O	[385.29, 386.3, 96.32, 385.18, 96.33]	1.24327e+08	1.45464e+08	1.8178e+08	1.25105e+08	1.20979e+08	0.182847	1.39531e+08
	M387T502	387.144	8.37	C19H24O7	6.2	[(3aR,4S,6R,11aR)-6,9-dihydroxy-6,10-dimethyl-3-methylidene-2,7-dioxo-3a,4,5,8,9,11a-hexahydrocyclodeca[b]furan-4-yl] 2-methylprop-2-enoate	[M+Na]+	0.8099	110281983	1228573-27-0	Terpenoids	Sesquiterpenoids	Germacrane sesquiterpenoids	C=C(C)C(=O)O[C@H]1C[C@@](C)(O)C(=O)CC(O)/C(C)=C/[C@H]2OC(=O)C(=C)[C@H]12	[137.06, 387.14, 191.07, 151.04, 181.05]	3.06288e+07	3.4154e+07	3.36555e+07	3.07449e+07	2.79875e+07	0.0800622	3.14341e+07
	M387T394	387.158	6.57													2.23607e+08	1.94312e+08	2.11358e+08	2.14294e+08	2.23434e+08	0.0561425	2.13401e+08
	M387T386	387.159	6.44													4.17386e+08	3.47851e+08	3.78442e+08	3.88417e+08	4.02393e+08	0.0679929	3.86898e+08
	M387T190	387.272	3.16	C17H34N6O4	0.9	Val-Leu-Arg	[M+H]+	0.957	19818817		Amino acids and Peptides	Small peptides	Tripeptides	CC(C)CC(NC(=O)C(N)C(C)C)C(=O)NC(CCCN=C(N)N)C(=O)O	[387.27, 211.16, 112.09, 274.19, 169.13]	4.39854e+07	6.03685e+07	5.44106e+07	4.98156e+07	4.42691e+07	0.137852	5.05699e+07
	M388T169	388.16	2.82													2.5782e+08	2.5679e+08	2.74687e+08	2.70553e+08	2.53833e+08	0.03523	2.62737e+08
	M388T1121	388.394	18.69													1.8557e+08	2.13256e+08	2.48042e+08	2.11864e+08	1.93868e+08	0.114324	2.1052e+08
	M388T896	388.394	14.93	C27H50N	0	Benzyldimethylstearylammonium cation	[Cat]+	0.955	31205	37612-69-4				CCCCCCCCCCCCCCCCCC[N+](C)(C)Cc1ccccc1	[388.39, 91.05, 296.33, 389.4, 97.09]	2.78274e+08	3.21901e+08	3.0107e+08	2.92543e+08	2.6582e+08	0.0736775	2.91922e+08
	M389T266_1	389.108	4.43													3.08766e+08	3.07304e+08	2.91762e+08	3.06282e+08	3.00964e+08	0.0229231	3.03016e+08
	M389T412	389.16	6.86	C21H28O9	0.2	trans-Glanduloidin A	[M+H-2H2O]+	0.7695	44559108	1621612-11-0	Shikimates and Phenylpropanoids			O=C(/C=C/c1ccc(O)cc1)O[C@@H]1[C@@H](O)[C@H](O)[C@@H](CO)O[C@H]1OC1CCCCC1O	[181.05, 371.15, 137.06, 189.09, 167.07]	2.84736e+07	3.1961e+07	2.781e+07	2.9578e+07	2.90166e+07	0.0541569	2.93678e+07
	M391T894	391.188	14.91	C14H26N6O7	14.1	Asp-Thr-Arg	[M+H]+	0.8986	19829700		Amino acids and Peptides	Small peptides	Dipeptides+Tripeptides	CC(O)C(NC(=O)C(N)CC(=O)O)C(=O)NC(CCCN=C(N)N)C(=O)O	[391.19, 149.02, 390.4, 91.05, 167.03]	2.21765e+07	1.94028e+07	1.97453e+07	2.15188e+07	2.16267e+07	0.059177	2.0894e+07
	M391T1015	391.284	16.91	C24H38O4	0.3	Dioctyl phthalate	[M+H]+	0.9904	8346	117-84-0	Shikimates and Phenylpropanoids	Phenolic acids (C6-C1)	Shikimic acids and derivatives+Simple phenolic acids	CCCCCCCCOC(=O)c1ccccc1C(=O)OCCCCCCCC	[149.02, 167.03, 121.03, 150.03, 116.05]	1.65495e+08	1.81626e+08	1.70413e+08	1.77766e+08	1.77794e+08	0.0373363	1.74619e+08
	M392T540_2	392.327	9													1.49159e+08	2.0276e+08	1.83749e+08	1.62067e+08	1.59224e+08	0.126017	1.71392e+08
	M393T299	393.141	4.99	C21H22O6	24.1	MEGxp0_001223	[M+Na]+	0.8487	13916162		Shikimates and Phenylpropanoids	Lignans	Dibenzylbutyrolactone lignans	COc1ccc(CC2C(=O)OCC2Cc2ccc3c(c2)OCO3)cc1OC	[393.14, 259.08, 188.08, 130.05, 194.15]	2.81826e+07	3.85099e+07	3.52326e+07	3.09356e+07	3.09151e+07	0.124816	3.27552e+07
	M393T302	393.169	5.04													1.0268e+08	9.56162e+07	1.0139e+08	1.01489e+08	1.04209e+08	0.0322349	1.01077e+08
	M393T458	393.188	7.63	C21H21FN6O	12.5	Dovitinib	[M+H]+	0.9678	135398510	405169-16-6	Alkaloids	Tryptophan alkaloids	Carboline alkaloids	CN1CCN(c2ccc3nc(-c4c(N)c5c(F)cccc5[nH]c4=O)[nH]c3c2)CC1	[393.19, 203.05, 121.03, 394.19, 213.13]	2.91126e+07	2.60212e+07	2.57019e+07	2.72879e+07	2.96838e+07	0.0649437	2.75615e+07
	M393T810	393.261	13.5	C25H32N2O2	19.7	Racemoramide	[M+H]+	0.9951	9648	545-59-5	Alkaloids	Lysine alkaloids	Piperidine alkaloids	CC(CN1CCOCC1)C(C(=O)N1CCCC1)(c1ccccc1)c1ccccc1	[393.26, 394.26, 98.31, 98.32, 95.09]	5.09287e+07	6.5818e+07	5.67931e+07	5.73035e+07	5.31181e+07	0.100229	5.67923e+07
	M394T369	394.306	6.15	C27H41NO2	10.6	Cyclopamine	[M+H-H2O]+	0.7655	442972	4449-51-8	Alkaloids+Terpenoids	Lysine alkaloids+Pseudoalkaloids	Piperidine alkaloids+Steroidal alkaloids	CC1=C2C[C@H]3[C@@H](CC=C4C[C@@H](O)CC[C@@]43C)[C@@H]2CC[C@]12O[C@@H]1C[C@H](C)CN[C@H]1[C@H]2C	[394.31, 376.3, 194.15, 218.15, 206.15]	1.75488e+08	2.12397e+08	1.91222e+08	1.98689e+08	1.84848e+08	0.072706	1.92529e+08
	M394T406	394.307	6.77												[394.31, 194.15, 376.3, 206.15, 218.15]	1.11322e+08	1.40166e+08	1.32692e+08	1.22073e+08	1.17836e+08	0.0927404	1.24818e+08
	M394T586	394.343	9.77													2.80134e+08	4.58046e+08	4.08963e+08	3.60433e+08	3.30788e+08	0.187194	3.67673e+08
	M395T104	395.067	1.74													4.33631e+08	4.73726e+08	4.47521e+08	4.51988e+08	4.80777e+08	0.0423924	4.57529e+08
	M395T286	395.095	4.77	C16H20O10	0.2	3-(Benzoyloxy)-2-hydroxypropyl .beta.-D-glucopyranosiduronic acid	[M+Na]+	0.9953	45783079		Shikimates and Phenylpropanoids	Phenolic acids (C6-C1)	Simple phenolic acids	O=C(OCC(O)CO[C@@H]1O[C@H](C(=O)O)[C@@H](O)[C@H](O)[C@H]1O)c1ccccc1	[395.09, 219.06, 396.1, 98.77, 261.07]	5.67923e+07	5.56272e+07	5.25494e+07	5.32145e+07	5.66421e+07	0.035802	5.49651e+07
	M395T99	395.095	1.65	C18H22O5S	12.4	17.alpha.-Dihydroequilin 3-sulfate	[M+2Na-H]+	0.9384	636423	73088-23-0	Terpenoids	Steroids	Estrane steroids	C[C@]12CC[C@H]3C(=CCc4cc(OS(=O)(=O)O)ccc43)[C@@H]1CC[C@H]2O	[395.1, 275.06, 185.03, 203.04, 143.02]	1.77569e+08	1.7009e+08	1.74549e+08	1.85724e+08	1.80546e+08	0.0333336	1.77695e+08
	M396T104	396.069	1.73													1.19363e+08	9.00963e+07	1.13044e+08	9.83938e+07	1.08974e+08	0.110428	1.05974e+08
	M396T269	396.286	4.48													1.71601e+08	1.98565e+08	1.77469e+08	1.81934e+08	1.87795e+08	0.0562349	1.83473e+08
	M396T313	396.322	5.22													2.42607e+08	2.49815e+08	2.41335e+08	2.3076e+08	2.09436e+08	0.0669627	2.34791e+08
	M396T304	396.322	5.06													9.90181e+08	1.1316e+09	1.05175e+09	9.78867e+08	1.04269e+09	0.0584468	1.03902e+09
	M397T213	397.074	3.56	C22H23BrP	6.7	Phosphonium, (4-bromobutyl)triphenyl-	[Cat]+	0.9682	2733852	122679-29-2	Alkaloids			BrCCCC[P+](c1ccccc1)(c1ccccc1)c1ccccc1	[397.07, 353.08, 149.02, 311.07, 271.04]	5.83894e+08	5.15898e+08	5.8694e+08	6.07063e+08	5.86955e+08	0.0606181	5.7615e+08
	M397T572	397.256	9.54	C22H38O7	5.6	2-[5-[2-[2-[5-(2-Hydroxybutyl)oxolan-2-yl]propanoyloxy]butyl]oxolan-2-yl]propanoic acid	[M+H-H2O]+	0.9741	23872033	1137410-34-4	Polyketides	Polyethers	Macrotetrolides	CCC(O)CC1CCC(C(C)C(=O)OC(CC)CC2CCC(C(C)C(=O)O)O2)O1	[397.26, 335.26, 398.26, 379.25, 123.08]	2.63932e+07	2.40085e+07	2.46581e+07	2.57945e+07	2.66669e+07	0.0446179	2.55042e+07
	M399T522	399.076	8.7	C18H14N4O5S	0.4	Sulfasalazine	[M+H]+	0.9118		599-79-1					[399.08, 381.07, 119.01, 94.05, 165.03]	4.50837e+08	5.87187e+08	5.23257e+08	5.06503e+08	4.64547e+08	0.106556	5.06466e+08
	M399T939	399.308	15.64	C23H42O5	5.6	1-Oleoyl-2-acetyl-sn-glycerol	[M+H]+	0.9981	6437055	86390-77-4	Fatty acids	Glycerolipids	Diacylglycerols+Monoacylglycerols	CCCCCCCC/C=C\CCCCCCCC(=O)OC[C@H](CO)OC(C)=O	[399.31, 400.31, 99.82, 199.07, 399.43]	9.72119e+07	8.7049e+07	9.65972e+07	9.13046e+07	1.07225e+08	0.0790767	9.58776e+07
	M400T475	400.256	7.92	C24H35NO5	18.5	(3E,9E)-5,6-Dihydroxy-9,12,13-trimethyl-14-(2-methylpropyl)-6,7,8,10a,13,13a,14,15-octahydro-2H-oxacyclododecino[2,3-d]isoindole-2,16(5H)-dione	[M+H-H2O]+	0.8307	10136742		Alkaloids	Pseudoalkaloids	Cytochalasan alkaloids	CC1=CC2/C=C(\C)CCC(O)C(O)/C=C/C(=O)OC23C(=O)NC(CC(C)C)C3C1C	[400.26, 105.03, 287.17, 112.09, 115.09]	2.26047e+07	2.195e+07	2.39505e+07	2.23068e+07	2.84936e+07	0.113067	2.38611e+07
	M401T478	401.087	7.97													1.25331e+08	1.12789e+08	1.16981e+08	1.24335e+08	1.25023e+08	0.0470807	1.20892e+08
	M401T436	401.087	7.28													2.03226e+08	1.72589e+08	1.8682e+08	1.93986e+08	1.95104e+08	0.0604469	1.90345e+08
	M401T250	401.159	4.17	C22H28O9	0.3	Tetrahydro-2,5-bis(4-hydroxy-3,5-dimethoxyphenyl)-3,4-furandimethanol	[M+H-2H2O]+	0.7694	9867660	135248-49-6	Shikimates and Phenylpropanoids	Lignans	Furanoid lignans	COc1cc(C2OC(c3cc(OC)c(O)c(OC)c3)C(CO)C2CO)cc(OC)c1O	[383.15, 167.07, 105.03, 401.16, 330.11]	8.05064e+07	9.61662e+07	1.08835e+08	1.07161e+08	1.08835e+08	0.122274	1.00301e+08
	M401T326	401.16	5.43												[167.07, 383.15, 330.11, 401.16, 217.09]	9.90719e+07	9.6718e+07	1.07455e+08	1.09519e+08	1.00358e+08	0.0541484	1.02624e+08
	M401T429	401.16	7.15												[167.07, 383.15, 330.11, 315.09, 401.16]	2.9162e+08	3.05052e+08	2.94588e+08	2.8772e+08	2.83469e+08	0.0279377	2.9249e+08
	M401T336	401.16	5.59												[167.07, 383.15, 401.16, 330.11, 217.09]	1.15554e+08	1.00415e+08	1.0584e+08	1.14522e+08	1.14703e+08	0.0612696	1.10207e+08
	M401T315	401.16	5.26	C22H26O8	0.4	Syringaresinol	[M+H-H2O]+	0.8687	332426	21453-69-0	Shikimates and Phenylpropanoids	Lignans	Furofuranoid lignans	COc1cc(C2OC[C@@H]3[C@@H](c4cc(OC)c(O)c(OC)c4)OC[C@H]23)cc(OC)c1O	[167.07, 383.15, 330.11, 315.09, 217.09]	3.97448e+08	3.84828e+08	3.86608e+08	4.12168e+08	3.96239e+08	0.0275588	3.95459e+08
	M401T555	401.178	9.24	C25H24N2O3	19.5	JWH 200 4-hydroxyindole metabolite	[M+H]+	0.9908	91701364	1427325-73-2	Alkaloids			O=C(c1cccc2ccccc12)c1cn(CCN2CCOCC2)c2cccc(O)c12	[401.18, 357.19, 402.18, 167.07, 105.03]	9.09919e+07	8.67615e+07	9.1244e+07	9.12175e+07	9.36952e+07	0.0275927	9.0782e+07
	M401T205	401.251	3.41	C23H32N2O4	18.5	Pinoxaden	[M+H]+	0.9628	210326	243973-20-8	Amino acids and Peptides+Polyketides			CCc1cc(C)cc(CC)c1-c1c(OC(=O)C(C)(C)C)n2n(c1=O)CCOCC2	[401.25, 175.12, 158.09, 116.07, 156.11]	4.32546e+07	3.33893e+07	4.07417e+07	4.30825e+07	4.1573e+07	0.100514	4.04082e+07
	M403T1049	402.955	17.48													237063079	3.71625e+08	3.18176e+08	3.32457e+08	3.7722e+08	0.172216	3.27308e+08
	M403T1090	402.955	18.16													3.45926e+08	4.24799e+08	3.66365e+08	3.34204e+08	4.23537e+08	0.113046	3.78966e+08
	M403T991	402.956	16.51													2.40246e+08	3.65067e+08	3.85468e+08	3.67013e+08	3.91336e+08	0.17811	3.49826e+08
	M403T1133	402.956	18.88													1.01772e+09	1.15685e+09	8.63664e+08	9.46819e+08	8.78111e+08	0.123209	9.72634e+08
	M403T941_1	402.956	15.69													3.65344e+08	2.78998e+08	3.46196e+08	4.21124e+08	3.18386e+08	0.153404	3.46009e+08
	M403T910	402.956	15.17													2.27347e+08	2.4223e+08	2.38156e+08	1.4334e+08	2.31774e+08	0.190863	2.1657e+08
	M403T978	402.956	16.3													3.75219e+08	4.42659e+08	2.51602e+08	3.77171e+08	3.83123e+08	0.190628	3.65955e+08
	M403T1032	402.956	17.21													3.71396e+08	3.5067e+08	3.59493e+08	3.78494e+08	2.57705e+08	0.143123	3.43552e+08
	M403T1021	402.956	17.02													2.679e+08	2.40022e+08	2.33696e+08	2.63639e+08	2.91572e+08	0.0896253	2.59366e+08
	M403T1040	402.956	17.33													2.26924e+08	3.04371e+08	2.63914e+08	2.71435e+08	2.53726e+08	0.106525	2.64074e+08
	M403T669_2	403.336	11.15													1.2286e+08	1.85747e+08	1.34657e+08	1.28102e+08	1.27149e+08	0.186705	1.39703e+08
	M404T177	404.152	2.94	C21H26ClN3OS	8	Perphenazine	[M+H]+	0.9872	4748	58-39-9	Alkaloids			OCCN1CCN(CCCN2c3ccccc3Sc3ccc(Cl)cc32)CC1	[404.15, 287.11, 242.1, 97.07, 179.05]	6.1656e+07	6.39814e+07	5.99086e+07	6.21184e+07	6.1965e+07	0.0234094	6.19259e+07
	M404T334	404.228	5.57													2.11453e+08	1.35458e+08	1.53659e+08	1.63416e+08	1.66031e+08	0.169256	1.66004e+08
	M405T1132	404.955	18.87													9.28853e+08	1.21092e+09	9.64203e+08	1.0211e+09	1.05486e+09	0.10553	1.03599e+09
	M405T1040	404.955	17.34													2.11378e+08	3.1608e+08	2.38658e+08	2.90518e+08	2.3557e+08	0.16733	2.58441e+08
	M405T1093	404.955	18.21													3.51122e+08	5.0419e+08	4.14093e+08	4.76041e+08	5.64167e+08	0.177876	4.61922e+08
	M405T1064	404.955	17.74													3.36953e+08	3.24025e+08	3.01189e+08	3.87815e+08	3.91623e+08	0.114619	3.48321e+08
	M405T1032	404.955	17.21													3.34928e+08	3.18655e+08	2.94972e+08	3.13682e+08	2.42276e+08	0.118766	3.00903e+08
	M405T993	404.955	16.55													2.73801e+08	2.26276e+08	2.59497e+08	3.56668e+08	3.15348e+08	0.176998	2.86318e+08
	M405T1021	404.955	17.02													2.91707e+08	2.91736e+08	3.74674e+08	2.64303e+08	2.86983e+08	0.139947	3.01881e+08
	M405T388	405.137	6.47	C23H20N2O3S	24.9	Sulfinpyrazone	[M+H]+	0.7828	5342	57-96-5	Alkaloids	Anthranilic acid alkaloids	Quinazoline alkaloids	O=C1C(CCS(=O)c2ccccc2)C(=O)N(c2ccccc2)N1c1ccccc1	[405.14, 217.12, 105.07, 147.04, 263.13]	3.81482e+07	3.28645e+07	3.34905e+07	3.52607e+07	3.82711e+07	0.0711537	3.5607e+07
	M405T342	405.191	5.71	C22H28O7	0.4	Fragransin B2	[M+H]+	0.8473	13870574	50393-98-1	Shikimates and Phenylpropanoids	Lignans	Furanoid lignans	COc1cc(C2OC(c3cc(OC)c(O)c(OC)c3)C(C)C2C)cc(OC)c1O	[167.07, 193.09, 163.08, 355.15, 123.04]	9.32982e+07	8.18058e+07	8.81563e+07	8.99165e+07	9.47894e+07	0.0567872	8.95933e+07
	M405T783	405.225	13.05	C23H32O6	5.5	Hydrocortisone 21-acetate	[M+H]+	0.9853	5744	50-03-3	Terpenoids	Steroids	Pregnane steroids	CC(=O)OCC(=O)[C@@]1(O)CC[C@H]2[C@@H]3CCC4=CC(=O)CC[C@]4(C)[C@H]3[C@@H](O)C[C@@]21C	[405.22, 116.05, 405.35, 406.23, 404.96]	3.34005e+07	3.91202e+07	3.74491e+07	3.47164e+07	3.40412e+07	0.0681724	3.57455e+07
	M405T496	405.352	8.27												[405.35, 119.09, 95.09, 159.12, 145.1]	1.9702e+08	1.89553e+08	1.88603e+08	1.93862e+08	1.84014e+08	0.0262735	1.9061e+08
	M405T739_2	405.352	12.31												[405.35, 95.09, 107.09, 189.16, 133.1]	1.67367e+08	1.96356e+08	2.00253e+08	1.84691e+08	1.78559e+08	0.0720009	1.85445e+08
	M406T100	406.111	1.66	C19H17N3O6	24.9	2-((1-(4-Nitrobenzoyl)prolyl)amino)benzoic acid	[M+Na]+	0.9769	45359181	1219382-29-2	Alkaloids			O=C(O)c1ccccc1NC(=O)C1CCCN1C(=O)c1ccc([N+](=O)[O-])cc1	[406.11, 130.05, 97.03, 112.05, 407.11]	1.70038e+08	1.69473e+08	1.77333e+08	1.74941e+08	1.70629e+08	0.0200912	1.72483e+08
	M406T306	406.306	5.1													4.90025e+08	6.26516e+08	5.29588e+08	5.35447e+08	4.83531e+08	0.107188	5.33022e+08
	M406T324	406.307	5.4													1.56192e+08	2.21308e+08	1.99706e+08	1.87872e+08	1.62237e+08	0.144926	1.85463e+08
	M406T975_2	406.329	16.26													6.75459e+08	6.77284e+08	6.47817e+08	6.33633e+08	6.46761e+08	0.0293543	6.56191e+08
	M406T988	406.329	16.46													2.05333e+08	1.842e+08	1.95029e+08	1.92886e+08	2.18098e+08	0.0653389	1.99109e+08
	M407T1133	406.951	18.88													1.37574e+08	9.36334e+07	1.22209e+08	1.24168e+08	1.27429e+08	0.135573	1.21003e+08
	M407T120	407.031	1.99													2.29959e+08	2.10886e+08	2.28389e+08	2.37675e+08	2.40541e+08	0.0504723	2.2949e+08
	M407T102	407.031	1.7													4.45455e+08	4.21541e+08	4.27876e+08	4.46069e+08	4.56638e+08	0.0327738	4.39516e+08
	M407T688	407.241	11.46	C9H17NO4	4.3	Acetyl-L-carnitine	[2M+H]+	0.7751	7045767	3040-38-8	Fatty acids	Fatty esters	Fatty acyl carnitines	CC(=O)O[C@H](CC(=O)[O-])C[N+](C)(C)C	[407.24, 407.37, 95.09, 109.1, 133.1]	4.43297e+07	4.37211e+07	4.44083e+07	4.55406e+07	4.44075e+07	0.014801	4.44814e+07
	M407T745_2	407.367	12.41	C30H50O2	0.1	Uvaol	[M+H-2H2O]+	0.9551	92802	545-46-0	Terpenoids	Triterpenoids	Ursane and Taraxastane triterpenoids	C[C@@H]1[C@H]2C3=CC[C@@H]4[C@@]5(C)CC[C@H](O)C(C)(C)[C@@H]5CC[C@@]4(C)[C@]3(C)CC[C@@]2(CO)CC[C@H]1C	[407.37, 95.09, 109.1, 133.1, 107.09]	1.44533e+09	1.51742e+09	1.48619e+09	1.55327e+09	1.45835e+09	0.0294892	1.49211e+09
	M407T667	407.367	11.12													1.03969e+08	1.10897e+08	9.41525e+07	8.88359e+07	1.06628e+08	0.090463	1.00896e+08
	M407T752	407.367	12.53												[407.37, 95.09, 109.1, 133.1, 121.1]	7.05671e+08	7.80891e+08	7.55825e+08	7.32744e+08	7.35937e+08	0.0377829	7.42214e+08
	M407T635_2	407.367	10.58												[407.37, 95.09, 109.1, 107.09, 133.1]	2.46027e+08	2.52185e+08	2.54451e+08	2.40072e+08	2.52115e+08	0.0236011	2.4897e+08
	M407T727_2	407.367	12.11												[407.37, 95.09, 109.1, 107.09, 133.1]	6.43231e+08	9.26542e+08	6.66731e+08	6.86101e+08	6.49868e+08	0.167523	7.14495e+08
	M407T773	407.367	12.89												[407.37, 95.09, 109.1, 107.09, 133.1]	2.84694e+08	3.23628e+08	3.1192e+08	3.0861e+08	2.89123e+08	0.0536818	3.03595e+08
	M408T249	408.18	4.15													2.58886e+08	2.80814e+08	2.81862e+08	2.71826e+08	2.51246e+08	0.0502492	2.68927e+08
	M408T963_1	408.309	16.05													1.689e+08	1.4477e+08	1.69506e+08	1.51863e+08	1.574e+08	0.0678875	1.58488e+08
	M408T971	408.309	16.18	C25H37N5	8.7	CAY10677	[M+H]+	0.8125	71660501	1443253-20-0	Alkaloids			CCCCCCCCn1cc(CN(CC)CC)c2cc(-c3cnc(N)nc3)ccc21	[408.34, 362.33, 250.18, 407.33, 116.05]	1.19775e+08	1.20509e+08	1.2639e+08	1.17795e+08	1.25189e+08	0.030209	1.21931e+08
	M408T364	408.322	6.06													1.0948e+09	1.23169e+09	1.18604e+09	1.16048e+09	1.11396e+09	0.0476264	1.15739e+09
	M408T451_1	408.322	7.52	C21H46NO4P	3.9	Miltefosine	[M+H]+	0.8597	3599	58066-85-6	Fatty acids	Glycerophospholipids	Glycerophosphocholines	CCCCCCCCCCCCCCCCOP(=O)([O-])OCC[N+](C)(C)C	[408.32, 390.31, 194.15, 218.15, 206.15]	1.10486e+09	1.4682e+09	1.23124e+09	1.21384e+09	1.06745e+09	0.12877	1.21712e+09
	M408T491	408.322	8.18												[408.32, 194.15, 390.31, 218.15, 206.15]	3.82153e+08	6.53083e+08	5.26302e+08	4.89896e+08	4.71727e+08	0.19519	5.04632e+08
	M408T378	408.322	6.29													1.30856e+08	1.58076e+08	1.55322e+08	1.61032e+08	1.22909e+08	0.119945	1.45639e+08
	M408T349	408.322	5.81													2.01047e+08	2.37121e+08	2.23812e+08	2.19052e+08	1.98239e+08	0.0752514	2.15854e+08
	M409T378	409.056	6.29	C13H13F2N6O4P	9.7	Fosfluconazole	[M+Na]+	0.9612	214356	194798-83-9	Alkaloids			O=P(O)(O)OC(Cn1cncn1)(Cn1cncn1)c1ccc(F)cc1F	[409.06, 194.15, 196.17, 178.16, 410.06]	2.26683e+07	3.38559e+07	3.10357e+07	2.73262e+07	2.64393e+07	0.152658	2.82651e+07
	M409T268	409.183	4.47												[409.18, 410.19, 102.29, 102.3, 409.31]	2.87286e+08	2.86084e+08	2.79008e+08	2.79188e+08	2.73728e+08	0.0199278	2.81059e+08
	M409T334	409.183	5.56	C19H30O8	1.1	3-Hydroxy-3,5,5-trimethyl-4-(3-oxobut-1-en-1-ylidene)cyclohexyl .beta.-D-glucopyranoside	[M+Na]+	0.998	45783010		Terpenoids	Apocarotenoids	Megastigmanes	CC(=O)C=C=C1C(C)(C)CC(O[C@@H]2O[C@H](CO)[C@@H](O)[C@H](O)[C@H]2O)CC1(C)O	[409.18, 410.19, 102.29, 102.3, 409.31]	3.34683e+08	4.17344e+08	4.2977e+08	4.37539e+08	3.42947e+08	0.126334	3.92457e+08
	M409T657	409.22	10.95	C22H32O7	5.3	[6,10a-Dihydroxy-4-(hydroxymethyl)-4,7,11b-trimethyl-9-oxo-1,2,3,4a,5,6,6a,7,11,11a-decahydronaphtho[2,1-f][1]benzofuran-5-yl] acetate	[M+H]+	0.9827	45360322	1281027-65-3	Terpenoids	Diterpenoids	Cassane diterpenoids	CC(=O)OC1C(O)C2C(C)C3=CC(=O)OC3(O)CC2C2(C)CCCC(C)(CO)C12	[409.22, 409.35, 95.09, 410.22, 119.03]	1.755e+07	1.8186e+07	1.7415e+07	1.73926e+07	1.83476e+07	0.0255158	1.77782e+07
	M410T301	410.301	5.01													1.94984e+08	1.8874e+08	2.16858e+08	2.19912e+08	2.09119e+08	0.06607	2.05923e+08
	M410T369_2	410.308	6.14													1.7744e+08	1.66263e+08	1.73618e+08	1.63365e+08	1.27764e+08	0.122336	1.6169e+08
	M410T369_3	410.338	6.14													1.25108e+10	1.60308e+10	1.42696e+10	1.46981e+10	1.33064e+10	0.0950551	1.41632e+10
	M410T394	410.338	6.56													7.20956e+08	1.17036e+09	1.07179e+09	1.05392e+09	9.50027e+08	0.17233	9.93412e+08
	M410T403_2	410.338	6.72													1.46684e+08	1.62124e+08	1.46712e+08	1.44232e+08	1.40374e+08	0.0560386	1.48025e+08
	M410T369_4	410.366	6.14													1.33296e+08	2.02944e+08	1.81537e+08	1.79252e+08	1.76548e+08	0.145443	1.74715e+08
	M411T266	411.09	4.43	C17H17ClN6O3	11.2	Hypnor	[M+Na]+	0.9905	5735	43200-80-2	Alkaloids	Nicotinic acid alkaloids		CN1CCN(C(=O)OC2c3nccnc3C(=O)N2c2ccc(Cl)cn2)CC1	[411.09, 285.06, 411.18, 149.02, 410.19]	8.90186e+07	8.83147e+07	8.1575e+07	8.68041e+07	7.7302e+07	0.0592746	8.46029e+07
	M411T512	411.156	8.54	C20H24N2O6	8.3	Nisoldipine	[M+Na]+	0.9889	4499	63675-72-9				COC(=O)C1=C(C)NC(C)=C(C(=O)OCC(C)C)C1c1ccccc1[N+](=O)[O-]	[411.16, 393.15, 412.16, 336.12, 308.13]	2.88589e+08	2.73183e+08	2.76485e+08	2.83636e+08	2.74313e+08	0.023706	2.79241e+08
	M411T536	411.156	8.93												[411.16, 393.15, 412.16, 394.15, 336.12]	1.6924e+08	1.63183e+08	1.75061e+08	1.75405e+08	1.65583e+08	0.0324026	1.69694e+08
	M411T255_2	411.163	4.25	C18H28O9	0.4	Tuberonic acid glucoside	[M+Na]+	0.999	24066896	124649-25-8	Fatty acids	Fatty acyl glycosides	Fatty acyl glycosides of mono- and disaccharides	O=C(O)C[C@H]1CCC(=O)[C@@H]1C/C=C\CCOC1OC(CO)C(O)C(O)C1O	[411.16, 412.17, 102.79, 102.79, 249.11]	7.17552e+08	6.12889e+08	6.67973e+08	7.10115e+08	7.22618e+08	0.0675218	6.86229e+08
	M411T346	411.184	5.77	C22H28O6	15.8	Isocalolongic acid	[M+Na]+	0.8346	11740992	40737-92-6	Polyketides			CCCC(CC(=O)O)c1c(O)c2c(c3c1OC(C)(C)C=C3)O[C@H](C)[C@H](C)C2=O	[393.17, 375.16, 411.2, 239.04, 193.03]	2.94132e+07	2.61145e+07	2.71291e+07	2.94036e+07	2.83996e+07	0.0515802	2.8092e+07
	M412T380	412.223	6.33	C21H33NO7	23.6	Lasiocarpine	[M+H]+	0.8402	5281735	303-34-4	Alkaloids	Ornithine alkaloids	Pyrrolizidine alkaloids	C/C=C(/C)C(=O)O[C@H]1CCN2CC=C(COC(=O)[C@@](O)([C@H](C)OC)C(C)(C)O)[C@H]12	[120.08, 219.15, 198.19, 247.14, 197.17]	2.96566e+07	2.59401e+07	2.521e+07	2.58312e+07	2.49057e+07	0.072986	2.63087e+07
	M413T213	413.048	3.56													2.65561e+08	2.54012e+08	2.78802e+08	2.83474e+08	2.70602e+08	0.0426961	2.7049e+08
	M413T211	413.142	3.51	C15H20N6O8	0.6	N6-threonylcarbamoyladenosine	[M+H]+	0.7775	161466	24719-82-2	Carbohydrates	Nucleosides	Purine nucleos(t)ides	C[C@@H](O)[C@H](NC(=O)Nc1ncnc2c1ncn2[C@@H]1O[C@H](CO)[C@@H](O)[C@H]1O)C(=O)O	[136.06, 281.1, 162.04, 120.07, 119.04]	1.31915e+08	1.30511e+08	1.29762e+08	1.3583e+08	1.33843e+08	0.0187372	1.32372e+08
	M413T191	413.192	3.19	C25H24N4O2	11.7	Bisindolylmaleimide I	[M+H]+	0.7693	2396	133052-90-1	Alkaloids	Tryptophan alkaloids	Carbazole alkaloids+Simple indole alkaloids	CN(C)CCCn1cc(C2=C(c3c[nH]c4ccccc34)C(=O)NC2=O)c2ccccc21	[413.19, 251.14, 413.05, 133.08, 106.07]	5.75658e+07	5.34586e+07	5.61432e+07	6.04869e+07	5.63828e+07	0.0448366	5.68075e+07
	M413T777	413.196	12.95	C25H28O8	0.6	Lobaric acid	[M+H-CO2]+	0.9052	73157	522-53-2	Polyketides	Aromatic polyketides	Depsidones	CCCCCc1c2c(cc(O)c1C(=O)O)OC(=O)c1c(cc(OC)cc1C(=O)CCCC)O2	[413.2, 357.13, 395.19, 356.13, 137.02]	3.49214e+07	4.00891e+07	3.63365e+07	3.76269e+07	3.66632e+07	0.0516834	3.71274e+07
	M413T1015_1	413.266	16.91	C24H38O4	0.3	Diisooctyl phthalate	[M+Na]+	0.9948	33934	131-20-4	Shikimates and Phenylpropanoids	Phenolic acids (C6-C1)	Shikimic acids and derivatives+Simple phenolic acids	CC(C)CCCCCOC(=O)c1ccccc1C(=O)OCCCCCC(C)C	[413.27, 301.14, 413.32, 189.02, 414.27]	3.47979e+08	3.80661e+08	3.65326e+08	3.5262e+08	3.55447e+08	0.0360204	3.60406e+08
	M415T918	415.043	15.29	C23H14O10	4.6	4-[4-(2,4-Dicarboxybenzoyl)phenoxy]phthalic acid	[M+H-2H2O]+	0.7664	2058712	293761-62-3				O=C(O)c1ccc(C(=O)c2ccc(Oc3ccc(C(=O)O)c(C(=O)O)c3)cc2)c(C(=O)O)c1	[415.04, 116.05, 172.12, 229.97, 416.04]	1.35977e+08	1.11611e+08	1.20373e+08	1.25953e+08	1.39856e+08	0.0905886	1.26754e+08
	M416T318_2	416.291	5.29													1.64895e+08	2.30736e+08	2.08141e+08	1.92339e+08	1.62172e+08	0.151782	1.91656e+08
	M417T382	417.154	6.37													1.2838e+08	1.33201e+08	1.43998e+08	1.22865e+08	1.22561e+08	0.0681432	1.30201e+08
	M419T708	419.134	11.81	C21H22O9	0.5	Gardenin	[M+H]+	0.9556	261859	21187-73-5	Shikimates and Phenylpropanoids	Flavonoids	Flavones	COc1cc(-c2cc(=O)c3c(O)c(OC)c(OC)c(OC)c3o2)cc(OC)c1OC	[419.13, 389.09, 361.09, 328.06, 346.07]	2.80955e+07	2.28447e+07	2.39874e+07	2.44626e+07	2.44772e+07	0.0796088	2.47735e+07
	M419T341	419.134	5.68	C27H32O14	0.2	Narirutin	[M+H-C6H10O5]+	0.8425	477826	14259-46-2	Shikimates and Phenylpropanoids	Flavonoids	Flavanones	C[C@@H]1O[C@@H](OC[C@H]2O[C@@H](Oc3cc(O)c4c(c3)OC(c3ccc(O)cc3)CC4=O)[C@H](O)[C@@H](O)[C@@H]2O)[C@H](O)[C@H](O)[C@H]1O	[195.03, 263.05, 245.04, 383.11, 419.13]	4.35278e+07	3.03529e+07	3.58137e+07	3.92409e+07	3.9776e+07	0.131263	3.77422e+07
	M419T374	419.331	6.23	C32H50O5	0.1	Alisol B acetate	[M+H-C2H8O4]+	0.9237	14036811	26575-95-1	Terpenoids	Triterpenoids	Dammarane and Protostane triterpenoids+Fusidane triterpenoids	CC(=O)O[C@@H](C[C@@H](C)C1=C2C[C@H](O)[C@H]3[C@@]4(C)CCC(=O)C(C)(C)[C@@H]4CC[C@]3(C)[C@@]2(C)CC1)[C@H]1OC1(C)C	[419.33, 95.09, 119.09, 145.1, 199.15]	9.91643e+07	8.46299e+07	8.98769e+07	8.71382e+07	9.36577e+07	0.0628208	9.08934e+07
[truncated: 445 more rows]

## Sheet: NEG
峰号	No	m/z	RT min	Formula	ppm	compound name	adduct	score	PubCHEM	CAS	Pathway	SuperClass	Class	SMILES	Product Ion	YAS202506110031_BBC_1X_6ul_NEG1	YAS202506110031_BBC_1X_6ul_NEG2	YAS202506110031_BBC_1X_6ul_NEG3	YAS202506110031_BBC_1X_6ul_NEG4	YAS202506110031_BBC_1X_6ul_NEG5	RSD	Mean	Herb source
[truncated: 1,435 more rows]
